# Supplementary material for: Reproducible brain-wide association studies require thousands of individuals
Source: Nature. 2022 Mar 16;603(7902):654–60. doi: 10.1038/s41586-022-04492-9 (PMC8991999; doi:10.1038/s41586-022-04492-9)
Supplement: Supplementary file 4 — Source Data Fig. 1 [file 41586_2022_4492_MOESM4_ESM.xlsx]

## Sheet: A
Vertex_cognition	ROI_cognition	Network_cognition	Vertex_psy	ROI_psy	Network_psy
-0.039704	-0.00815649	-0.0897047	0.0091319	0.00215551	0.0569369
0.0018011	0.00584582	0.0281596	-0.010763	0.0266169	0.0128809
0.0086997	-0.0270656	-0.0606598	0.010591	0.0199255	0.03443
-0.0061224	-0.0651744	-0.0401709	-0.0085382	0.0384964	0.0210123
0.0017628	-0.0473831	-0.0148579	0.014868	0.058868	0.017835
-0.0024952	-0.044671	0.00204103	0.044446	0.0320862	-0.0257673
-0.0066264	0.00475932	-0.0295998	0.014176	0.0303808	0.0122452
0.0026352	-0.00844251	0.00613146	-3.2403e-05	0.0101754	0.0124016
-0.018294	-0.0212537	0.0483472	-0.017522	0.0163464	-0.000776666
0.034574	-0.075818	0.01448	0.00044198	0.0568633	-0.00734261
-0.0073749	-0.0773869	-0.0602663	0.035736	0.0302561	0.0242261
-0.041228	-0.0836746	0.0267155	0.0038104	0.0298517	-0.0200764
-0.027463	-0.0516815	-0.0402533	0.011391	0.0340387	0.0146595
0.001282	-0.044563		0.019593	0.0323688
0.03224	-0.113007		0.018926	0.0420234
0.026747	-0.0888405		0.012163	0.0491061
0.013305	-0.0929108		0.0076684	0.0259125
-0.0012481	-0.0736993		0.0035556	0.0373218
-0.013341	-0.051753		-0.0034859	0.0410141
-0.020059	0.0511875		-0.010945	0.00899404
-0.029727	0.0296225		-0.0025742	-0.0138836
-0.023012	-0.0368292		-0.0055422	0.0244217
-0.024189	-0.043752		-0.004595	0.05018
-0.016616	-0.0350879		0.0033678	0.0433249
-0.015734	-0.0881011		-0.0048382	-0.00712651
-0.017856	-0.043205		-0.0098162	0.0147923
-0.0086647	-0.0835404		-0.0089738	0.0267559
-0.0036975	-0.0815208		-0.00035986	0.0397828
0.0030442	-0.0544476		-0.006476	0.0417274
0.0058109	-0.0455145		-0.016617	0.0330762
0.0041408	-0.0729817		-0.01861	0.044401
0.01087	-0.0891093		-0.016076	0.054554
0.023895	-0.0828622		-0.0028338	0.0398321
0.037498	-0.0479377		0.008066	-0.0068433
0.057898	-0.0285854		0.011874	0.023068
0.069947	-0.0065595		0.0062279	0.0319003
0.063738	-0.039797		2.2128e-05	0.021461
0.056563	-0.0260066		-0.0027537	0.0381275
0.036543	0.0147806		-0.0023671	-0.0167248
0.022081	0.0487559		-0.00068829	0.0205413
0.016228	0.0162269		0.0014095	-0.0116352
0.020684	0.0341173		-0.012176	-0.00505961
0.014323	0.013963		-0.015212	0.0100461
-0.0019101	-0.00758379		-0.014015	-0.0141918
-0.0072799	0.0201917		-0.011468	-0.00276858
0.0047354	-0.00297236		0.00061135	0.0352754
0.017844	0.0111672		0.01335	-0.00418039
0.024455	0.0256687		0.034565	-0.0163289
0.035293	0.00615049		0.033164	0.00491749
0.035741	0.00309068		0.021314	0.0117689
0.021132	0.0293212		0.022322	-0.0120322
0.007849	-0.000379498		0.022942	0.0169813
0.007267	0.0506162		0.021509	-0.0131197
0.017917	0.0120169		0.0091762	0.0251
0.018022	0.0119387		-0.0084509	-0.00861453
-0.0051636	-0.00423931		-0.024206	0.0360148
-0.013901	0.0529518		-0.03369	0.0232624
0.0097851	0.00178635		-0.026743	0.0178799
0.040928	0.0131933		-0.019213	0.0113825
0.054454	0.010161		-0.0095175	0.00100716
0.054829	-0.0199166		0.0027937	0.0207193
0.053467	-0.0303833		0.010413	0.0150748
0.051019	0.0274733		0.011789	-0.00760734
0.046705	0.00784721		0.011813	0.0119586
0.026554	0.0143057		0.010682	0.0272655
0.016292	0.0156174		0.0030407	0.0188395
0.017124	-0.0092736		-0.0082525	0.0132466
0.019554	0.0419044		-0.015637	0.0166303
0.01402	0.0316063		-0.02153	-0.000383449
0.02404	-0.00915546		-0.020598	-0.00278671
0.034947	0.00948489		-0.012191	-0.00556666
0.035785	-0.0288755		-0.0084886	0.0228001
0.032732	0.0236408		-0.0089842	0.00179692
0.027937	-0.0205028		-0.008703	-0.0151652
0.013931	0.0164168		-0.0044709	0.0108642
0.0019436	0.0287636		0.0017165	-0.0212799
0.023544	0.00628082		-0.012275	0.0224463
2.576e-05	0.0442446		-0.0060666	0.00365661
-0.010594	0.016992		0.0021797	-0.00912362
-0.013346	0.0568836		0.0011592	0.00419438
-0.016011	-0.0084056		0.0041589	-0.0178767
0.018129	-0.0410591		-0.023736	0.0144803
0.041708	-0.0340485		-0.029857	0.0220805
0.034528	-0.012524		-0.028983	0.016846
0.038334	-0.0559128		-0.016257	0.00527632
0.048951	-0.0161141		0.0068451	0.038242
0.042998	-0.0414184		0.01548	0.0298096
0.029054	-0.0429058		0.0018187	0.0427781
0.016323	-0.0456903		-0.0057492	0.0281042
0.0066917	-0.0372309		-0.0004759	0.0101531
0.012326	-0.0216597		0.0037201	0.0145991
0.025704	-0.052934		0.0066299	0.0141697
0.026064	-0.0349756		0.0061927	0.0265083
0.012224	-0.0137986		0.0010587	3.49778e-05
-0.03291	-0.053733		-0.0025876	0.045826
-0.02507	-0.0615188		0.0044273	0.0337576
0.0047487	-0.00602776		0.01639	-0.0148821
0.031954	-0.014899		0.022392	-0.0200781
0.022537	-0.0193447		0.017885	0.0241041
0.0083769	-0.0641379		0.0052147	0.0337211
-0.009508	-0.0629733		4.8182e-05	0.0349549
-0.021958	-0.00536205		-0.0018711	0.0171716
-0.03113	-0.0039952		-0.010595	0.0164149
-0.019885	-0.0208584		0.0006802	-0.0056305
0.012781	0.0315859		0.016845	-0.0119871
0.029463	0.0114012		0.023975	-0.00985944
0.018587	-0.00657878		0.019914	-0.00325136
-0.00058541	-0.0164271		0.0059506	-0.014283
-0.026779	0.00626351		-4.7654e-05	0.00212533
-0.027984	-0.00355566		-0.005094	0.000723331
-0.0041315	-0.031412		-0.0035704	-0.00479041
0.026111	-0.0718103		0.0090638	0.00780465
0.029998	0.00357154		0.019281	0.0123228
0.011401	-0.0426882		0.020342	0.0252231
-0.017796	-0.00963145		0.010579	0.0189893
-0.041565	-0.0130251		-0.0011309	0.00953356
-0.004615	-0.0507497		-0.014211	0.0189775
0.02474	0.00253079		-0.013881	0.0192006
0.041019	-0.0470058		0.0017307	0.0166643
0.032944	-0.0110731		0.016629	0.042808
0.0048971	-0.000863572		0.019012	-0.0236228
-0.030005	-0.0439604		0.0098733	0.0115182
-0.048715	-0.0283186		-0.0054364	0.0141265
0.016142	-0.0309014		-0.025946	0.0241922
0.046519	-0.0168663		-0.015975	-0.0147184
0.051917	-0.0509373		-0.0018994	0.0271881
0.031025	0.000778055		0.015705	0.00152768
-0.00045633	0.0189328		0.019593	0.0261093
-0.033684	-0.014892		0.0064279	0.0152981
0.012761	-0.040674		-0.025341	-0.00399852
0.0483	-0.0506525		-0.01619	0.0424822
0.056055	0.0131142		-0.0051396	0.0326525
0.030358	-0.00937316		0.016929	-0.00625772
-0.0071763	0.00685674		0.019452	0.0279327
0.028541	-0.0337421		-0.021111	0.0144542
0.06199	0.0189626		-0.022211	0.0172849
0.059081	0.0172422		-0.003637	0.0123068
0.018493	0.0281243		0.014311	-0.0202539
-0.019194	-0.0326737		0.012693	0.0186823
0.042149	0.0183356		-0.015248	-0.00275044
0.06079	-0.0627306		-0.021089	0.00170984
0.046711	-0.0690867		-0.0028771	0.038374
0.0074027	0.0158206		0.0040918	-0.000711328
-0.024265	0.0170371		-0.0016559	0.000509195
0.044899	-0.0371323		-0.016581	0.0238606
0.054251	-0.00240906		-0.017253	0.0378782
0.028153	-0.022281		-0.0077436	0.00347874
-0.0043398	-0.000835164		-0.012553	0.0156869
0.047889	-0.000538385		-0.017346	0.0321013
0.042011	-0.00414061		-0.0085361	0.0130949
0.012131	0.0347835		-0.0098725	0.00179801
-0.011731	-0.00574996		-0.01976	0.00336662
0.036964	-0.0728436		-0.018353	0.00935845
0.029817	-0.0179817		-0.0055656	0.00585425
0.0058678	-0.0555534		-0.0045548	0.0276889
-0.017052	0.0199569		-0.018536	-0.0149622
0.032524	0.0345278		-0.012703	-0.00682057
0.020542	0.0364553		-0.0054256	-0.0303322
-0.0022653	0.0360588		-0.0009739	-0.0193576
-0.024771	0.0230551		-0.013836	-0.0242475
-0.030918	-0.063879		-0.025749	-0.00620916
0.042134	-0.00892576		-0.0086344	-0.00257607
0.024295	0.012142		-0.0067455	-0.00459012
-0.0062964	0.029624		-0.0021806	0.00742934
-0.026342	0.0373879		-0.011147	0.0269013
0.056615	0.0186999		-0.0065146	0.0202876
0.026675	0.0135713		-0.0045432	-0.0141505
-0.0066045	-0.0103132		2.5629e-05	0.00532732
-0.026938	-0.0375262		-0.0098906	0.0129899
0.067447	0.00661441		-0.0039518	-0.0042385
0.036377	0.0152328		-0.0067728	0.0132436
-0.0082742	0.0188547		-0.0019289	-0.00388464
-0.031045	0.000370764		-0.006447	-0.00674493
-0.042169	-0.0271565		-0.020289	0.00121566
0.075626	-0.0118488		-0.0038986	-0.0143935
0.042776	-0.0238066		-0.010977	0.00830348
-0.0028698	-0.0664568		-0.0077197	0.0325509
-0.03484	-0.0531414		-0.0052117	0.0356125
-0.049425	-0.00675009		-0.017223	0.0382041
0.066376	-0.0176512		-0.0082583	0.00899515
0.040027	-0.0438499		-0.010616	-0.00365842
0.003679	-0.0217731		-0.0028579	-0.0181096
-0.032323	-0.0380594		0.00033873	0.0133461
-0.049388	-0.0153752		-0.01079	-0.00568071
0.057058	-0.0321117		-0.0041915	-0.00795043
0.051157	-0.0258903		-0.0095685	0.0142936
0.012627	-0.016033		-0.0058792	0.00754119
-0.020056	-0.00531663		0.0028946	-0.00296834
-0.044503	-0.0112019		-0.0063368	0.0118317
0.041667	-0.0428972		0.00088161	0.0310118
0.049974	-0.0294791		0.0024834	0.0446923
0.024271	-0.0585336		-0.0039855	0.0144804
-0.020762	-0.000399395		0.0042629	0.00661201
-0.039897	-0.048336		-0.0025921	0.0238595
-0.044282	-0.0118974		-0.015995	-0.0274221
0.021174	0.0193263		0.0045477	-0.0223489
0.030456	-0.0217508		0.0082607	-0.0255588
0.029133	-0.0354796		0.0013924	-0.00403892
-0.0087085	0.0410428		-0.0019746	0.0243955
-0.032663	-0.00481652		-0.005271	0.00375321
-0.040805	0.00996955		-0.012079	0.00117074
-0.038837	0.0491966		-0.018397	-0.0182578
0.012355	-0.0218908		0.0092663	0.0184008
0.010522	0.0440052		0.0099342	-0.0111362
0.020783	0.0368033		0.0023635	0.00105095
0.0072697	0.00714463		0.00035094	0.01581
-0.020541	0.0333322		-0.012048	0.00984909
-0.035577	0.0173136		-0.010565	-0.020061
-0.033779	-0.0217978		-0.021513	0.00315623
0.010673	0.0172587		-0.0023891	-0.00858191
0.0061838	-0.0254685		0.0066409	0.0172424
0.011933	0.0263385		0.0063844	0.00930407
0.023243	-0.0243024		9.7388e-05	0.028243
0.0068812	-0.00498249		-0.0088934	0.0107431
-0.020544	0.0105593		-0.014357	0.007945
-0.025412	0.0336201		-0.017054	0.00575612
-0.020829	0.0397254		-0.022475	0.00792018
0.012779	0.0103711		-0.010208	0.0207044
0.015688	-0.0264306		-0.0078292	0.00662829
0.014394	-0.0149196		-0.016561	0.024438
0.02208	-0.00178469		-0.012847	0.0288907
0.020581	0.00858313		-0.0087022	0.0181
-0.0025905	-0.0115271		-0.015254	0.00605542
-0.018454	-0.0188432		-0.01834	0.00912557
-0.017817	0.00768799		-0.021884	-0.0162597
0.0098972	-0.00322022		-0.016663	0.00797649
0.019842	0.00415916		-0.022613	-0.00783646
0.02446	-0.0228683		-0.035398	-0.0249723
0.028287	0.0351766		-0.040505	0.00580736
0.029006	-0.0433377		-0.023062	0.0169128
0.017705	-0.0243644		-0.013787	0.0154691
-0.0089528	0.0298843		-0.017545	-0.0197277
-0.015057	-0.0090729		-0.023274	0.0047255
-0.011872	-0.0330686		-0.025033	-0.00377699
-0.012751	0.018157		-0.024549	0.0388769
0.0088081	0.00995285		-0.011334	0.0048007
0.025528	-0.00116023		-0.020685	0.0112206
0.029718	0.0134574		-0.039509	-0.0134402
0.022542	0.028611		-0.050818	0.0273645
0.024594	0.0197154		-0.038771	-0.0041351
0.024223	0.015346		-0.014699	0.0168058
0.010782	0.0317692		-0.010105	0.00150177
-0.0054514	0.0501		-0.021674	-0.00389115
-0.010686	0.0163263		-0.025769	-0.00847254
0.019882	0.016131		0.00073727	0.00769316
0.029023	0.0115579		-0.0030393	-0.0113585
0.027949	0.0380131		-0.021216	-0.00367357
0.021106	0.0499417		-0.038344	-0.00365655
0.014436	0.0450152		-0.037415	-0.0106921
0.01266	0.0195419		-0.010199	-0.0251031
0.013176	0.0210092		0.005558	0.00228098
0.0046676	-0.0126493		-0.010888	-0.0166976
-0.0059265	0.0140163		-0.018054	0.00325232
-0.015011	-0.034548		-0.016102	0.00921084
-0.0095841	0.00463523		-0.013534	0.0132736
0.025684	0.015114		0.013788	-0.0245883
0.027404	-0.00173363		0.0089235	-0.0210803
0.02077	-0.0269259		-0.0035258	0.0318796
0.019744	0.0042414		-0.019812	-0.01071
0.01402	0.0281494		-0.021985	-0.00246882
0.0050154	0.00113779		-0.0042992	7.39468e-05
0.0076909	-0.00637385		0.0040002	-0.0201783
0.011786	0.0200913		0.0032407	-0.0137308
0.0031459	0.00184843		-0.0090628	0.00904723
-0.012877	-0.0190559		-0.0106	0.0124693
-0.012553	0.0185241		-0.0079083	-0.0166248
0.030192	0.0446132		0.027008	-0.00426403
0.03075	-0.00689135		0.016953	-0.00233749
0.024015	0.0170428		0.00082064	0.00628328
0.02342	-0.0152365		-0.013956	0.00702051
0.018715	0.0280027		-0.0096042	-0.000593727
0.012565	0.0199623		-0.0010701	-0.00520221
0.0085413	-0.00592596		0.010523	-0.012007
0.0050813	-0.035292		0.01122	0.0415181
-0.0070783	-0.0501116		0.0063904	0.0515094
-0.013751	-0.0128748		0.00025667	0.00293819
-0.019514	-0.0636982		-0.0010076	-0.000690911
0.040621	-0.0437381		0.023564	0.0160089
0.035938	0.032346		0.015057	-0.025491
0.030576	0.0319109		0.0021877	-0.0175975
0.028613	0.0536862		-0.0066784	-0.00227604
0.026162	-0.00147276		-0.0067691	-0.0190417
0.0088192	0.0281942		0.004655	-0.0219283
-0.0014129	0.00553726		0.012283	0.00240699
-0.01059	-0.00547273		0.010026	-0.0131852
-0.025012	0.0286399		0.0053094	0.000507486
-0.027628	0.00890465		0.0039096	0.0210809
-0.021412	0.0221036		0.0070262	-0.0227726
9.8107e-05	0.0512454		-0.00018411	-0.0415911
0.040699	0.0384081		0.015939	0.0131073
0.040311	-0.0226109		0.010715	0.0152853
0.036254	-0.0375032		0.0075784	0.0302755
0.031207	-0.0541395		-0.0014563	0.0245254
0.025727	-0.0585662		-0.0020201	0.0199988
0.014378	-0.037342		0.0071874	0.034655
-0.0031019	-0.0333659		0.0089287	0.0343009
-0.017642	-0.0337213		0.0063145	-0.00878359
-0.043175	-0.0163975		0.0094229	0.0261797
-0.049115	-0.0118808		0.0072525	-0.029224
-0.015703	0.0160523		0.0095875	0.0186849
0.0076994	0.0105009		-0.0017658	0.0260208
0.026453	0.00367273		-0.0178	-0.02567
0.033069	-0.0194165		0.012188	-0.00566981
0.041238	-0.0245085		0.004932	0.0174002
0.039685	0.00901638		0.0031742	-0.0178196
0.032373	0.0476727		-0.0010652	-0.0345672
0.023986	0.0188624		0.0048173	0.0115973
0.0066753	0.0209233		0.0099213	8.3322e-05
-0.0028065	0.012203		0.0013641	0.00883159
-0.020098	0.0473752		0.0081914	-0.02412
-0.049581	-0.0399744		0.008191	-0.0123327
-0.053719	-0.0452185		0.0087229	0.0316709
-0.017581	-0.0545267		0.014631	0.00229735
0.016061	-0.0400963		-0.005739	0.0361414
0.026146	-0.0125421		-0.015598	0.0263562
0.038217	-0.0619466		-0.015537	-0.00507197
0.029711	-0.033582		0.0081657	-0.00200434
0.037744	-0.0633995		-0.0028456	0.0228648
0.035288	0.00186443		-0.0081553	-0.0440787
0.030087	-0.0435977		-0.0070069	0.0326232
0.020878	0.0188896		0.005534	0.0354343
0.0038323	-0.0305973		0.012584	0.0235591
-0.0010028	0.0470085		0.0026128	-0.0118812
-0.010549	-0.0801323		0.0050777	0.0247769
-0.043549	-0.0151894		0.0067282	0.0321579
-0.052277	0.0414934		0.013748	0.0157515
-0.017463	-0.0478136		0.018098	-0.0139592
0.021513	-0.026578		-0.0043056	-0.00360127
0.037442	-0.014821		-0.015822	-0.0139578
0.040731	-0.0126325		-0.021291	-0.00772943
0.04981	-0.0394552		-0.012722	-0.0277703
0.020984	0.021174		0.0075793	-0.0285757
0.026071	-0.0183374		-0.0035473	0.036286
0.031075			-0.0094638
0.0336			-0.0075347
0.032899			0.0025648
0.010366			0.01089
0.00077238			0.0019303
-0.0073883			0.0082829
-0.026739			0.018819
-0.042806			0.016358
-0.01942			0.016852
0.027846			-0.0068432
0.038706			-0.02302
0.04033			-0.026014
0.020987			0.0026801
0.017621			0.0031125
0.026438			-0.0016292
0.044641			-0.0057682
0.049294			0.0052415
0.03075			0.0031735
0.00018884			0.0016861
-0.011232			0.0096572
-0.01688			0.015026
-0.037439			0.0096399
-0.017288			0.0012537
0.032139			-0.009305
0.034599			-0.0306
0.039323			-0.034348
0.046473			-0.035447
0.049156			-0.030698
0.016375			0.0030514
0.010476			0.013633
0.02473			0.0046376
0.040659			0.0038487
0.053219			0.0075064
0.037344			0.0024997
0.0056321			0.0048986
-0.013974			0.010266
-0.016335			0.01946
-0.030892			0.0036229
-0.01708			-0.0027149
0.023468			-0.0046608
0.035442			-0.032788
0.036743			-0.037681
0.043838			-0.043104
0.046888			-0.040013
-0.00062753			-0.0018333
0.0052245			0.011028
0.01574			0.013752
0.026272			0.01556
0.03748			0.020987
0.029611			0.018439
0.0084702			0.015783
-0.010835			0.015377
-0.012524			0.018848
-0.018083			-0.0029249
-0.004572			-0.00051902
0.021597			-0.0027117
0.036816			-0.035237
0.044707			-0.039662
0.042418			-0.0485
0.045281			-0.036711
0.049873			-0.015914
0.035772			-0.0023567
-0.0051256			-0.013899
0.0035416			-0.00061025
0.0093357			0.0071277
0.0074826			0.019182
0.014543			0.031313
0.01443			0.034314
0.0069538			0.026045
-0.0031481			0.019216
-0.0039905			0.013709
-0.0062744			0.0021588
-0.0033385			0.0054479
0.018749			0.0054135
0.027771			-0.026659
0.034751			-0.037587
0.03763			-0.043743
0.046435			-0.040011
0.046243			-0.025157
0.037029			-0.0042369
0.010047			-0.026521
0.018069			-0.015791
0.014867			0.00011714
0.0043657			0.018284
0.005438			0.033595
0.0082162			0.040621
0.011179			0.033361
0.0062813			0.019956
0.011658			0.01276
0.0026735			0.0010925
0.0046675			0.0073491
0.003997			-0.0002596
0.022176			-0.025552
0.031568			-0.045971
0.036131			-0.03787
0.034798			-0.034018
0.034508			-0.023567
0.033122			-0.006986
0.037366			-0.031176
0.038574			-0.025596
0.026775			-0.012728
0.011479			0.010632
0.0038266			0.038151
0.0030282			0.045071
0.0087254			0.035874
0.010726			0.024986
0.020232			0.015465
0.013581			0.0078413
0.0088556			-0.0032893
0.011266			-0.010995
0.021438			-0.017094
0.022406			-0.037906
0.030435			-0.034178
0.024344			-0.027631
0.017284			-0.020518
0.054594			-0.020096
0.044859			-0.026568
0.031352			-0.012316
0.014961			0.01411
0.0058352			0.0391
-0.0021661			0.047611
0.0034032			0.029056
0.013442			0.016767
0.022739			0.0020377
0.027794			-0.003166
0.021763			-0.007549
0.0095577			-0.0085038
0.005381			-0.010942
0.0092851			-0.024946
0.017694			-0.024443
0.010786			-0.016683
0.052767			-0.006252
0.044401			-0.012759
0.033521			-0.0074492
0.017357			0.017027
0.0013011			0.036251
-0.0056197			0.036574
0.002907			0.019934
0.015545			0.0082398
0.021812			0.00082914
0.030794			0.0028103
0.026127			-0.013374
0.0043067			-0.010535
-0.0024423			-0.0026171
-0.014065			-0.0080469
-0.0020773			-0.0086875
0.055155			0.0070879
0.050932			0.0040482
0.033803			0.0064049
0.011217			0.016169
-0.0053546			0.02267
-0.010059			0.0166
-0.0046825			0.01318
0.0070407			0.011028
0.012737			0.012325
0.026495			0.0077199
0.033706			-0.018006
0.010258			-0.015218
-0.0058466			-0.010909
-0.013946			-0.0071196
0.056491			0.007352
0.044883			0.0041167
0.019261			0.0059643
0.0044582			0.0035513
-0.0079659			0.0051663
-0.012205			0.0082166
-0.0036977			0.018596
0.0013343			0.021634
-0.0011349			0.019718
0.022655			0.011688
0.043012			-0.014684
0.02714			-0.025687
0.0037766			-0.015192
0.041182			0.0046434
0.022049			-0.00077811
0.0099223			0.0042766
0.0096704			0.0036049
0.004712			0.0029947
0.0072006			0.0097131
0.0045817			0.018736
-0.0058467			0.019608
-0.007423			0.013446
0.016377			0.00032052
0.043517			-0.017131
0.038564			-0.02371
0.015369			0.0071896
0.010841			0.0069215
0.0089772			0.0071062
0.011362			-0.0057418
0.01791			-0.011496
0.01672			0.0016546
0.0059142			0.0020848
0.0033904			0.0066635
0.0045621			-0.00079777
0.016757			-0.0086131
0.040202			-0.024579
0.011066			0.0013512
0.021006			-0.0080628
0.020598			-0.0048354
0.026979			-0.0079213
0.035716			-0.0096115
0.038879			-0.01056
0.027724			0.0016608
0.026889			0.0056988
0.022018			-0.0038969
0.023278			-0.019646
0.031604			-0.024576
0.038553			-0.018917
0.037145			-0.0004348
0.037964			-0.0031339
0.049942			-0.017397
0.042247			-0.012039
0.039066			0.010112
0.047514			0.013508
0.042599			-0.0015598
0.034363			-0.0241
0.042457			-0.0098726
0.037151			-0.0049803
0.047435			-0.017351
0.046459			-0.01773
0.031091			-0.0055298
0.035494			0.014263
0.046302			0.015044
0.035365			-0.024783
0.041865			-0.019085
0.042799			-0.018836
0.047148			-0.022537
0.035542			-0.017377
0.026218			-0.0037496
0.034434			0.0070834
0.03664			-0.021394
0.039368			-0.023208
0.034823			-0.024682
0.038995			-0.0222
0.019618			-0.018655
0.018125			-0.0037996
0.036999			-0.019026
0.03141			-0.024409
0.031461			-0.025442
0.025299			-0.020359
0.0033456			-0.0099336
0.02923			-0.017293
0.030317			-0.022974
0.025738			-0.018089
0.0062105			-0.0044537
0.029095			-0.018175
0.031843			-0.020688
0.019543			-0.0019774
0.025231			-0.015277
0.024399			-0.0032849
0.011539			0.0016087
-0.044948			0.014054
-0.045632			0.019393
-0.051995			0.020705
-0.049621			0.024992
-0.037296			0.022463
-0.038822			0.028059
-0.041925			0.035042
-0.030194			0.034595
-0.017569			0.028295
-0.019526			0.02674
-0.026265			0.032752
-0.027767			0.023378
-0.01194			0.029085
-0.0043212			0.022075
0.0087365			0.007569
0.018999			0.0068967
0.024956			0.018407
0.026774			0.03472
0.027998			0.028947
0.013995			0.022612
-0.011594			0.010864
-0.022878			-0.0011816
-0.021363			-0.0072496
-0.022004			-0.0064895
-0.026882			-0.0019722
-0.024281			0.0051232
-0.022109			0.014283
-0.014709			0.015125
-0.01227			0.011544
-0.017136			-0.00073406
-0.022936			-0.0063462
-0.028634			-0.0099184
-0.037352			-0.017019
-0.033711			-0.0043312
-0.026684			0.0068465
-0.019155			0.0069868
-0.0046455			0.0062895
0.022342			0.0034989
0.021772			0.011524
0.021457			0.027875
0.025937			0.029802
0.017561			0.028548
0.011437			0.015237
0.0051615			0.017942
0.0057649			0.017677
0.0047839			0.016239
-0.014303			0.01422
-0.028437			0.0084253
-0.038352			0.0035424
-0.035931			-0.0060818
-0.026567			-0.026522
-0.025095			-0.035498
-0.014452			-0.02524
-0.0044998			-0.0089109
-0.0047327			-0.0044536
0.0012834			-0.010795
-0.0058847			-0.013888
-0.023297			-0.0065264
-0.036663			0.0058085
-0.036667			0.010375
-0.029167			-0.0058859
-0.023651			-0.017299
-0.022			-0.0095918
-0.020448			0.006452
-0.015394			0.01165
-0.016303			0.0014608
-0.02041			-0.016571
-0.020568			-0.014557
-0.021255			-0.0033848
-0.023188			0.0069354
-0.027291			0.012331
-0.029451			0.01333
-0.02349			0.015697
-0.01808			0.023249
-0.017692			0.027751
-0.026402			0.027151
-0.033699			0.023369
-0.031964			0.024576
-0.021964			0.014609
-0.0050096			0.0044346
0.0076161			0.00044332
0.0080348			-0.0013025
0.0042221			0.00038424
-0.00043103			0.0047834
-0.011258			0.0075789
-0.027545			0.01211
-0.042734			0.017332
-0.048405			0.0042578
-0.053418			-0.0032627
-0.054531			0.00085256
-0.057947			0.0063176
-0.074163			0.022273
-0.081467			0.027106
-0.077579			0.017564
-0.054933			0.01058
-0.030228			0.010258
-0.034785			0.013881
-0.041651			0.017176
-0.038078			0.017139
-0.025971			0.020657
-0.021768			0.019923
-0.028072			0.033025
-0.025192			0.033289
-0.014193			0.029546
-0.011608			0.023402
-0.018247			0.030725
-0.02079			0.026092
-0.0097983			0.015565
-0.00034665			0.026504
0.0021179			0.013312
0.012353			0.0076748
0.020489			0.010447
0.024159			0.025872
0.027729			0.026988
0.020496			0.024453
-0.0058627			0.0097364
-0.023017			-0.0038749
-0.024188			-0.0080242
-0.025107			-0.013254
-0.024812			-0.01265
-0.022794			-0.0027446
-0.027246			0.012149
-0.017047			0.013951
-0.008861			0.013307
-0.0077237			0.0026405
-0.0080993			-0.0065647
-0.023242			-0.014599
-0.03198			-0.020082
-0.033484			-0.0075449
-0.039389			-0.0019935
-0.030576			0.002741
-0.01687			0.0064597
0.011474			0.0022393
0.024682			0.00097056
0.023731			0.0080611
0.029892			0.015995
0.020945			0.012411
0.005588			-0.0043203
0.00078472			-0.0061664
-0.0057171			0.0031682
-0.014073			0.0089831
-0.027821			0.013471
-0.036475			0.0049733
-0.042006			-0.0057283
-0.039173			-0.010878
-0.024163			-0.022471
-0.016908			-0.027805
-0.011047			-0.022188
-0.0090291			-0.022301
-0.0072509			-0.020032
-0.0051495			-0.017344
-0.019792			0.017804
-0.020732			0.015162
-0.00718			0.011481
0.010992			0.011035
0.012464			0.018446
0.00081508			0.026475
-0.0060235			0.024893
-0.0042818			0.026513
-0.0082837			0.022549
-0.0046784			0.021088
-0.0035253			0.0098031
0.0091018			0.0079734
0.013341			0.010596
0.0089047			0.0046274
0.015646			0.0058362
0.020068			0.015776
0.016648			0.024771
0.017031			0.026354
0.00092872			0.021282
-0.01847			0.0039183
-0.023686			-0.0051344
-0.022016			-0.014034
-0.02349			-0.01634
-0.018354			-0.0064926
-0.030561			0.0050832
-0.026993			0.0057173
-0.011582			0.00864
-0.0021175			0.0038281
0.0060922			-0.0048177
-0.0033835			-0.010669
-0.018367			-0.011049
-0.022754			-0.0121
-0.036468			-0.011513
-0.042408			-0.0076819
-0.026743			0.0007359
-0.0026854			-0.000416
0.020552			-0.0014351
0.032337			-0.00031301
0.030059			0.0061132
0.018973			0.0022275
0.0061149			-0.0069803
-0.0022267			-0.012733
-0.014211			-0.0035975
-0.028389			0.0078033
-0.037885			0.012587
-0.040474			0.0058812
-0.043237			-0.0027691
-0.039394			-0.0038603
-0.025369			-0.013817
-0.013023			-0.01729
-0.014727			-0.023994
-0.02115			-0.035053
-0.015657			-0.039483
-0.016745			-0.025125
0.01852			0.021519
0.027976			0.010298
0.04628			0.0023913
0.058873			0.005768
0.046155			0.012057
0.024883			0.0048024
0.018882			0.01664
0.0081879			0.022633
0.0058485			0.016603
0.0096837			0.0037044
0.015306			-0.0047209
0.025506			0.00077177
0.023105			-0.00050458
0.021305			0.0010678
0.022326			0.014035
0.016314			0.026555
0.0046653			0.03476
-0.0010942			0.031148
-0.015721			0.019394
-0.021096			0.0042697
-0.022465			-0.0093668
-0.024454			-0.012412
-0.020566			-0.0064049
-0.024701			-0.00010067
-0.025101			-0.0038376
-0.017458			-0.0033435
-0.0013816			-0.0012477
0.014577			-0.0024895
0.011072			-0.0055751
0.0014987			0.00079604
-0.0037154			-0.0010401
-0.020745			-0.010558
-0.032288			-0.013486
-0.02714			-0.0075636
-0.011862			-0.0057162
0.0068772			-0.00063752
0.027441			-0.0035724
0.030418			-0.00058303
0.014782			-0.0015953
0.0085288			-0.0028982
-0.0054598			-0.0070258
-0.01539			-0.0041215
-0.030057			0.0054771
-0.036724			0.018803
-0.041387			0.019055
-0.039961			0.016826
-0.03695			0.010194
-0.027494			-0.002567
-0.025199			-0.013851
-0.035586			-0.011826
-0.036959			-0.028598
-0.029855			-0.032384
-0.025051			-0.0089522
0.039174			0.015191
0.045727			0.0086735
0.055358			0.0067478
0.059536			-0.0019203
0.047547			-0.0050686
0.044177			-0.0027316
0.035913			0.014087
0.019703			0.017067
0.015873			0.0039175
0.018223			-0.0028205
0.034705			-0.0024993
0.042284			-0.0020821
0.03793			-0.0023315
0.029792			0.0030933
0.026922			0.010974
0.011565			0.023582
-0.0055761			0.038109
-0.011267			0.03079
-0.020094			0.018244
-0.022634			0.0057254
-0.020832			-0.0090503
-0.019095			-0.0078951
-0.01787			-0.000491
-0.026301			-0.0014695
-0.02044			-0.012093
-0.0045832			-0.0090672
0.0094655			-0.0040771
0.013589			-0.0010045
0.016963			0.0023174
0.016571			0.0059328
0.0037837			-0.0052964
-0.015832			-0.013982
-0.02408			-0.010058
-0.022869			0.00024898
-0.010263			0.003646
0.015971			-0.0017727
0.027942			-0.0036843
0.012395			-0.0023137
0.0059516			0.0029946
-0.00061308			0.011553
-0.022145			0.011297
-0.034334			0.010634
-0.039631			0.016062
-0.04203			0.026088
-0.038974			0.032436
-0.031474			0.026912
-0.027933			0.011095
-0.035619			-0.0019113
-0.05105			-0.0036623
-0.049406			-0.015702
-0.039032			-0.018817
-0.029552			-0.0041181
0.025242			0.0080977
0.025676			0.0011171
0.033932			-0.0025597
0.034334			-0.01071
0.032062			-0.010702
0.03793			-0.0036846
0.028939			0.00854
0.022559			0.0046741
0.025051			0.0057515
0.031965			0.0012242
0.059794			-0.0020365
0.065186			-0.006598
0.048497			-0.00082198
0.040236			-0.0013429
0.037521			0.0053165
0.019126			0.017284
-0.00076109			0.026435
-0.015799			0.024981
-0.026594			0.015932
-0.021341			0.0027729
-0.017413			-0.0080639
-0.01586			-0.0027594
-0.016002			0.0025394
-0.019478			-0.00618
-0.015679			-0.014049
0.00058243			-0.0058188
0.006582			-0.0015829
0.020578			0.001919
0.030184			0.0066018
0.022721			0.00033598
-0.00041429			-0.01337
-0.011219			-0.01439
-0.013954			-0.0045855
-0.013476			-0.0035719
0.0024112			-0.0074363
0.025782			-0.0064538
0.01733			-0.0067978
0.001658			0.0057709
0.002821			0.019038
-0.021387			0.025147
-0.042172			0.02635
-0.048693			0.02562
-0.045204			0.027138
-0.038529			0.033712
-0.026743			0.037785
-0.025974			0.024552
-0.037648			0.0063878
-0.044565			-0.0071544
-0.045062			-0.013731
-0.034806			-0.011885
-0.025363			-0.0079005
0.0079134			0.005056
0.0092836			-0.0028628
0.007557			-0.0072962
0.0097782			-0.010368
0.015844			-0.0065409
0.022105			0.0027641
0.020507			-0.006681
0.028935			-0.0057875
0.030309			0.0046734
0.051167			0.0036803
0.077901			-0.013387
0.076637			-0.021484
0.067241			-0.016534
0.056627			-0.0091457
0.055923			0.004853
0.030805			0.010184
0.00024305			0.014615
-0.02388			0.017014
-0.025795			0.010842
-0.020962			0.0038517
-0.023107			0.0018715
-0.015394			0.0038787
-0.015741			0.00059806
-0.020518			-0.012749
-0.014112			-0.013073
-0.0040203			-0.0045971
0.007128			0.0053957
0.024403			0.0094398
0.024973			0.0075608
0.010014			-0.0097855
-0.0019519			-0.016616
-0.007623			-0.010718
-0.011282			-0.011207
-0.0018022			-0.017416
0.015433			-0.016311
0.023106			-0.0094538
0.010361			0.0035688
0.010421			0.017231
-0.0099738			0.025279
-0.034209			0.031362
-0.041964			0.031768
-0.043246			0.027681
-0.036986			0.029919
-0.027891			0.035119
-0.026048			0.034699
-0.033898			0.021152
-0.036897			1.9643e-06
-0.03028			-0.0096173
-0.018599			-0.0062273
-0.017345			-0.0080157
-0.0044074			-0.0033338
-0.0039201			-0.0063247
-0.0076846			-0.0092433
-0.0085058			-0.0089664
-0.0025278			-0.0048824
0.0050812			-0.0095811
0.016964			-0.016392
0.033015			-0.007887
0.043961			-0.0027343
0.067769			-0.0046513
0.082481			-0.02493
0.077396			-0.029742
0.070172			-0.017519
0.06835			-0.0050148
0.046717			0.0067723
0.022081			0.0083205
0.0046506			0.010259
-0.015391			0.014554
-0.020108			0.012274
-0.020366			0.010327
-0.020285			0.010549
-0.017171			0.0039466
-0.021328			-0.0042981
-0.018705			-0.011945
-0.011801			-0.0054814
-0.0066424			0.010441
0.0088802			0.0082061
0.011704			0.0067031
0.012765			-0.0063426
0.0071079			-0.017212
-0.00024213			-0.014129
-0.0064509			-0.011726
-0.0061453			-0.016426
0.0064725			-0.015336
0.013541			-0.0095008
0.010043			0.0022369
0.012037			0.017428
0.0091646			0.024071
-0.012873			0.027326
-0.027768			0.027336
-0.032532			0.023152
-0.030915			0.022483
-0.028019			0.033249
-0.028063			0.040537
-0.032242			0.037249
-0.030445			0.016051
-0.022946			0.0041529
-0.01173			0.004305
-0.015988			0.0029917
-0.013173			-0.0081876
-0.017541			-0.0059206
-0.020817			-0.0035987
-0.016433			-0.00098062
-0.010601			-0.00091927
-0.0042899			-0.011411
0.0039805			-0.010302
0.024822			0.0048449
0.039396			0.0038193
0.059903			-0.012192
0.073008			-0.029228
0.067032			-0.022044
0.057202			-0.0012068
0.047102			0.014663
0.024934			0.020506
0.016344			0.01647
0.005603			0.0072749
-0.012352			0.0070466
-0.019677			0.0083822
-0.0123			0.012224
-0.013716			0.0092219
-0.024601			0.0011781
-0.024733			-0.006074
-0.021258			-0.0034554
-0.020358			0.0026522
-0.0067851			0.0067377
0.0012777			0.0060236
0.010745			-0.0032224
0.012844			-0.010485
0.009553			-0.014179
0.0034515			-0.010083
0.00052116			-0.0065414
0.0030464			-0.0077037
0.0061067			0.00023005
0.0032698			0.0076838
0.0096723			0.012424
0.016106			0.022122
0.0073706			0.017266
-0.0063567			0.018976
-0.022283			0.017855
-0.028488			0.022156
-0.024315			0.036992
-0.027474			0.040967
-0.036721			0.039032
-0.031151			0.031178
-0.024593			0.021831
-0.015455			0.02417
-0.013532			0.017942
-0.023517			-0.013998
-0.031095			-0.0073738
-0.030958			-0.0015487
-0.022142			0.0030082
-0.017929			0.0046043
-0.020107			-0.0023204
-0.009844			0.0042858
0.011405			0.012853
0.0293			0.010067
0.04197			-0.0073702
0.053219			-0.01821
0.048681			-0.0048795
0.032552			0.013838
0.024931			0.023491
0.014003			0.023053
0.0038694			0.01478
0.0020978			-0.0017231
-0.014444			-0.0059987
-0.010455			-0.0027853
-0.0069158			0.0052613
-0.016109			-0.0010233
-0.02131			-0.0081664
-0.027354			-0.0038834
-0.024569			-0.0055596
-0.015114			0.0016581
-0.0016956			0.0051634
0.0049291			0.00085264
0.015035			-0.0021065
0.012698			-0.0068278
0.0083327			-0.0083567
0.0030169			-0.0054551
0.0019991			-0.0028847
0.0068149			0.007
0.0071913			0.012645
0.0086207			0.010879
0.013014			0.0096481
0.0093785			0.0066328
-0.00094673			0.00053302
-0.020334			0.0047617
-0.028937			0.016915
-0.029497			0.034129
-0.031318			0.034921
-0.043276			0.027955
-0.039364			0.029043
-0.031111			0.025129
-0.024846			0.02632
-0.016419			0.018943
-0.027377			-0.0012864
-0.025727			0.0066873
-0.027697			0.013422
-0.019615			0.016117
-0.0037735			0.017246
0.013439			0.0088416
0.028272			0.00078294
0.029273			-0.0071179
0.025635			-0.0012595
0.017508			0.015381
0.0050247			0.017817
0.0046092			0.014758
0.00071173			0.0093166
0.00067912			-0.013713
-0.0091496			-0.014162
-0.0051794			-0.0049308
-0.0018034			-0.0092703
-0.014861			-0.014762
-0.022726			-0.0093329
-0.029149			-0.007853
-0.021568			0.0026944
-0.015565			0.014445
-0.00050387			0.008363
0.013445			-0.0024485
0.011765			-0.0049431
0.005899			-0.0029475
-0.00036865			-0.0025567
-0.00052384			0.0025857
-0.00073235			0.0038205
0.0022667			0.010868
0.010566			0.0022264
0.014128			0.0011415
0.006166			-0.0004596
-0.0017162			-0.0080707
-0.022755			-0.0081427
-0.03168			0.0053767
-0.029506			0.019803
-0.032666			0.026165
-0.043077			0.022767
-0.050799			0.019565
-0.044083			0.020013
-0.032225			0.016838
-0.022666			0.0067719
-0.025227			0.0071453
-0.029927			0.013529
-0.031085			0.014836
-0.016561			0.01497
0.00033905			0.0069286
0.001657			0.00088083
0.0081206			-0.0041553
0.012459			0.0044793
0.0081778			0.010618
-0.00016131			0.010836
0.0044369			0.010992
0.0037325			0.0032789
-0.0049775			-0.0095588
-0.0064844			-0.0011577
0.0034227			-0.013244
0.0014262			-0.019221
-0.0099543			-0.015482
-0.021279			-0.0058558
-0.02449			0.0012787
-0.02309			0.018297
-0.010227			0.016486
0.007545			-0.0018915
0.012869			-0.0098436
0.003626			-0.0061964
-0.0096857			-0.0016933
-0.017776			0.0010713
-0.014344			0.0080442
-0.01422			0.0028634
0.0010096			-0.0081484
0.015554			-0.0086445
0.010025			-0.0037317
0.0053118			-0.011333
-0.013004			-0.01465
-0.030047			0.00057149
-0.029198			0.011832
-0.02226			0.019392
-0.029399			0.014993
-0.045672			0.018414
-0.048194			0.020017
-0.034694			0.013959
-0.025582			-0.0023383
-0.024017			0.0090223
-0.027552			0.013851
-0.024419			0.013735
-0.019069			0.0057047
-0.016643			-0.0018967
-0.014451			-0.0020756
-0.0047591			-0.0018686
-0.0066506			0.0038741
-0.0010143			0.021079
0.0071683			0.020483
-0.00098575			0.0077238
-0.0067415			-0.0015349
-0.0025886			-8.6234e-05
0.0072304			-0.019859
0.00063446			-0.017643
-0.0062744			-0.0050548
-0.018631			0.00026292
-0.024315			0.01331
-0.015583			0.014976
0.00077465			0.00044997
0.0074187			-0.014053
-0.00066303			-0.012375
-0.0154			-0.0032805
-0.035088			0.0044657
-0.036846			0.011523
-0.024513			0.0063311
-0.014558			-0.014267
0.0053095			-0.022862
0.011746			-0.010232
0.011267			-0.0066544
-0.0049307			-0.012659
-0.019082			-0.0053613
-0.018844			0.011222
-0.016951			0.020163
-0.01355			0.02285
-0.026702			0.023196
-0.030516			0.022875
-0.028071			0.020078
-0.021609			0.00013736
-0.018571			0.015347
-0.027475			0.013544
-0.029346			0.003389
-0.025773			-0.0033075
-0.02472			-0.002962
-0.023329			-0.0077496
-0.015354			0.004437
-0.0019022			0.025052
0.00024853			0.024385
-0.0032265			0.01403
-0.0068483			0.0027103
0.00077358			-0.0039046
0.0093005			-0.020579
0.0040143			-0.023547
-0.0059187			-0.0013126
-0.015928			0.0058313
-0.015497			0.0084376
-0.0034313			-0.0031134
-0.0033363			-0.012165
-0.0052095			-0.017219
-0.019251			-0.0048359
-0.036585			0.0039282
-0.048776			0.012685
-0.038374			0.0066513
-0.02384			-0.012872
-0.010186			-0.031317
0.001411			-0.022354
0.0064706			-0.0052946
0.0065595			-0.006792
0.0021142			-0.015667
-0.0046038			0.0038158
-0.0077953			0.025606
-0.0065994			0.033096
-0.013804			0.041567
-0.018624			0.036299
-0.014733			0.019835
-0.015742			0.0039213
-0.034664			-0.0019184
-0.037258			-0.0081194
-0.035565			-0.0098634
-0.033253			0.0033949
-0.02015			0.014403
-0.0083772			0.019938
-0.0084914			0.0090716
-0.010215			0.0018051
0.0054386			-0.0055391
0.011674			-0.029358
0.0016938			-0.021213
-0.00020051			-0.00090628
-0.010768			-0.00060844
-0.0073747			-0.0053236
-0.00353			-0.014718
-0.01395			-0.019606
-0.025124			-0.0053541
-0.035924			0.010248
-0.048978			0.014225
-0.043929			0.0038162
-0.022208			-0.012962
-0.012033			-0.027775
-0.0057645			-0.029071
0.0022306			-0.013072
0.0060529			-0.0081451
0.0072576			-0.010348
0.012651			-0.00020696
0.0022096			0.022393
-0.0053509			0.038865
-0.011462			0.049827
-0.013756			0.044516
-0.013829			0.024831
-0.018367			0.010819
-0.047054			-0.012404
-0.047654			-0.0066075
-0.033082			0.0036789
-0.01917			0.0092494
-0.01782			-0.0014843
-0.0131			0.00037778
0.0021944			-0.011305
0.0050048			-0.030336
0.0020601			-0.020123
-0.0024069			-0.012838
-0.0035626			-0.011642
0.0023708			-0.017438
-0.0078748			-0.022633
-0.025177			-0.014471
-0.033436			0.0085022
-0.045082			0.015092
-0.048623			0.0046737
-0.026918			-0.01028
-0.012554			-0.01892
-0.006936			-0.02005
0.005131			-0.018892
0.010616			-0.015633
0.0086357			-0.0037625
0.013776			0.0073238
0.016329			0.01745
0.00043329			0.031419
-0.01706			0.043502
-0.017859			0.041709
-0.013754			0.02748
-0.023581			0.017005
-0.0481			-0.010835
-0.03642			-0.0016617
-0.033322			-0.00030471
-0.027343			0.0038772
-0.011253			0.0019482
-0.0061279			-0.016621
-0.0029663			-0.023816
0.0016284			-0.024062
0.0013073			-0.025986
0.0025839			-0.023719
-0.001953			-0.024513
-0.021296			-0.018802
-0.037796			-0.0015141
-0.041231			0.010023
-0.04807			0.0047137
-0.032238			-0.0051962
-0.012901			-0.01153
-0.0086385			-0.0077803
-0.0031601			-0.0093951
0.0086497			-0.011738
0.0087699			-0.0054141
0.0087746			0.0081281
0.02268			0.019804
0.010379			0.020143
-0.012965			0.02891
-0.027128			0.032189
-0.023851			0.030588
-0.022155			0.019712
-0.045435			-0.0086093
-0.046331			-0.0096469
-0.043303			0.0025382
-0.024875			0.010048
-0.017946			-0.0022236
-0.017442			-0.010585
-0.001455			-0.020759
0.0069459			-0.036426
0.0016644			-0.03721
-0.0029062			-0.026152
-0.017211			-0.015546
-0.042013			-0.0099696
-0.041946			-0.00034535
-0.038362			0.0029365
-0.029871			-0.0024078
-0.012624			-0.00029898
-0.0043618			0.0022653
-0.010105			0.0044554
-0.0026066			-0.0013449
0.0027736			-0.0011669
0.0056257			0.010391
0.01788			0.015157
0.020148			0.019994
-0.0061448			0.022474
-0.024472			0.026651
-0.027992			0.032673
-0.024364			0.027156
-0.041103			0.0023806
-0.029536			0.0078706
-0.020615			-0.0053554
-0.014648			-0.008388
-0.0031406			-0.021871
0.0016724			-0.037447
-0.0039762			-0.037487
-0.017859			-0.012097
-0.032084			-0.01043
-0.039363			-0.0079521
-0.032759			-0.0020915
-0.029116			-0.0068698
-0.017355			-0.0020906
-0.0071504			0.00065301
-0.011878			0.0049838
-0.0096575			0.0027326
-0.0063031			0.002968
0.0010291			0.011737
0.0097775			0.013971
0.012625			0.023423
-0.0081192			0.02897
-0.027183			0.029355
-0.029384			0.027352
-0.021471			0.02688
-0.03816			0.0033963
-0.036775			0.00092537
-0.022718			0.0009153
-0.010229			-0.020634
-0.00697			-0.030522
-0.012794			-0.016023
-0.021057			-0.0061695
-0.024441			-0.014165
-0.029123			-0.0098896
-0.024647			-0.01245
-0.019111			-0.016952
-0.013153			-0.008408
-0.016264			-0.0030301
-0.012998			0.0031199
-0.015752			0.00016173
-0.01134			0.005777
-0.0030305			0.013263
-0.0011269			0.023241
-0.0084948			0.026708
-0.026511			0.023235
-0.031664			0.025608
-0.021739			0.024477
-0.044365			0.00069869
-0.04465			0.0053036
-0.020574			0.0037676
-0.01517			-0.012285
-0.012862			-0.020884
-0.0095169			-0.0044829
-0.0078419			-0.0055695
-0.017665			-0.018
-0.023205			-0.021279
-0.020552			-0.024642
-0.015886			-0.014228
-0.021697			-0.0047876
-0.020542			0.011117
-0.022472			0.010308
-0.022864			0.0035679
-0.018854			0.010468
-0.0095691			0.017302
-0.012826			0.017364
-0.020658			0.018522
-0.037602			0.030371
-0.025178			0.027273
-0.047513			0.0025342
-0.036337			0.0078783
-0.018039			0.0076205
-0.013369			-0.010773
-0.0045618			-0.020685
0.0040003			-0.0048832
-0.008722			-0.010291
-0.017007			-0.022962
-0.016559			-0.022884
-0.021475			-0.015899
-0.024693			-0.0061635
-0.021336			0.0064904
-0.021988			0.013332
-0.026626			0.0093242
-0.026948			0.0043436
-0.021886			0.0068322
-0.021398			-0.0021269
-0.02282			0.0088466
-0.030361			0.023316
-0.033606			0.029745
-0.031674			0.0099622
-0.02842			0.0055821
-0.014115			-0.01621
0.0049071			-0.021184
-0.0053082			-0.0055299
-0.012959			-0.0079695
-0.010824			-0.018311
-0.020154			-0.015108
-0.026219			-0.0095761
-0.021191			-0.00028331
-0.020102			0.0099807
-0.027697			0.018877
-0.030556			0.0051825
-0.033576			-0.0028524
-0.029129			-0.014398
-0.027082			-0.0076308
-0.025108			0.0091276
-0.027146			0.0197
-0.03981			0.012025
-0.03871			0.0073852
-0.037063			-0.0027468
-0.0072648			-0.02378
0.0046094			-0.018718
-0.012121			0.0035504
-0.0060516			-0.0081529
-0.016054			-0.011944
-0.031044			-0.0070105
-0.03287			-0.0034997
-0.026632			0.0071986
-0.028948			0.018316
-0.030194			0.008568
-0.035079			-0.0075458
-0.033564			-0.01626
-0.030751			-0.021874
-0.028193			-0.010193
-0.01956			0.00039436
-0.045297			0.004951
-0.037501			-0.007048
0.001366			-0.024453
0.0015553			-0.0067911
-0.0084326			0.0048739
-0.0095957			-0.0076
-0.031971			-0.010084
-0.041677			-0.0056364
-0.035062			-0.0022777
-0.03105			0.0070771
-0.032097			0.0033591
-0.031764			-0.015107
-0.029			-0.022227
-0.030198			-0.030752
-0.025649			-0.028565
-0.0066931			-0.014177
-0.023466			-0.014262
0.0028577			-0.020497
-0.0054392			-0.00047573
-0.012953			-0.0034934
-0.026201			-0.010887
-0.045029			-0.0088752
-0.043467			-0.0066961
-0.030949			-0.011671
-0.033771			-0.013711
-0.03538			-0.023082
-0.027114			-0.029203
-0.025031			-0.030713
-0.013388			-0.030932
0.0010235			-0.01876
-0.04286			-0.0034384
-0.019004			-0.016683
-0.0045891			-0.020405
-0.0068625			0.00080114
-0.021823			-0.011678
-0.035245			-0.010314
-0.041532			-0.0068835
-0.031159			-0.020755
-0.034428			-0.022405
-0.035786			-0.027223
-0.030509			-0.034785
-0.027603			-0.031051
-0.0077458			-0.021522
0.009896			-0.013002
-0.019077			-0.014633
0.00047062			-0.0055566
-0.007077			-0.00041486
-0.031484			-0.011334
-0.035402			-0.0078879
-0.032427			-0.016382
-0.032692			-0.016014
-0.033336			-0.017373
-0.033996			-0.028506
-0.035571			-0.027148
-0.016591			-0.011223
0.0079355			-0.0017406
-0.012562			-0.0059615
0.0048627			-0.0060685
-0.012669			-0.0090485
-0.029258			-0.0071196
-0.030925			-0.0080623
-0.036059			-0.0062427
-0.039946			-0.0046889
-0.042782			-0.012092
-0.046501			-0.019118
-0.031538			-0.0046394
-0.0030229			0.0049843
-0.0049909			-0.010691
0.0072386			-0.01414
-0.01852			-0.0034385
-0.032539			0.0005006
-0.034221			0.0026301
-0.047128			0.0065149
-0.052163			0.0015271
-0.057275			-0.0037528
-0.050142			-0.00022884
-0.026714			0.0087161
-0.003462			-0.015379
0.0021573			-0.012349
-0.026762			0.0053125
-0.034255			0.0042991
-0.043811			0.011483
-0.050481			0.0080572
-0.053506			0.0010266
-0.063728			0.0015366
-0.052218			0.015855
-0.0034939			-0.011272
0.0016426			-0.0049632
-0.029096			0.0054512
-0.039602			0.0068091
-0.043805			0.0083957
-0.047129			0.0034239
-0.063469			-0.0045354
-0.067606			0.0078715
0.0026905			-0.0075308
-0.0075867			-0.0048413
-0.034762			-0.00095618
-0.044145			0.00063424
-0.044649			0.00079745
-0.061733			-0.0072657
-0.072172			-0.00024232
0.0064043			-0.015633
-0.019919			-0.011247
-0.038238			-0.0061269
-0.048715			-0.00021109
-0.058294			-0.0085881
-0.072707			0.00017325
-0.0028292			-0.014569
-0.020712			-0.013016
-0.044457			-0.0099307
-0.05884			-0.00048199
-0.061142			0.0052963
-0.028268			-0.016181
-0.055916			0.00073196
-0.064047			0.015905
-0.0024828			-0.0014929
-0.047017			-0.00072395
-0.068585			0.022997
-0.023343			0.0041613
-0.060651			0.015704
-0.03732			0.010883
-0.020255			0.011775
-0.035796			0.018439
-0.031085			0.025667
-0.020314			0.027428
-0.0081339			0.016565
-0.0016436			0.0065816
0.00079423			0.0042819
0.0034506			0.0050154
0.0085927			0.00022806
0.0085905			-0.0083642
6.6078e-05			-0.0076112
-0.010169			-0.0082074
-0.011718			-0.0087936
-0.015284			-0.0076678
-0.02513			0.0050127
-0.04043			0.012354
-0.051941			0.014432
-0.055977			0.012395
-0.05228			0.004006
-0.041218			0.0061833
-0.03493			0.010702
-0.03744			0.014304
-0.036936			0.022169
-0.034303			0.031108
-0.021426			0.028147
-0.0077246			0.006247
0.0026748			-0.0018495
0.013575			-0.0032882
0.014491			0.0027558
0.013323			0.012357
0.012608			0.019367
0.0093753			0.031461
0.015075			0.037389
0.015901			0.026945
0.01404			0.01297
0.018625			0.0043527
0.020793			0.003487
0.017878			0.011918
0.019769			0.020375
0.012337			0.019094
0.0011387			0.020725
-0.0035416			0.02357
0.001854			0.011346
0.0035154			-0.0022725
-0.0024834			-0.0007756
-0.012072			0.00056957
-0.016318			0.013391
-0.014044			0.017755
-0.016233			0.014488
-0.012232			0.013385
-0.013575			0.019625
-0.01022			0.012414
-0.00072641			0.0018217
0.004934			-0.0050606
0.014918			-0.011445
0.020024			-0.016906
0.0082162			-0.015427
0.017303			-0.010595
0.021337			-0.0094321
0.023539			-0.017355
0.023352			-0.014936
0.015486			-0.0067163
-0.0071678			0.0049283
0.0032012			-0.0073849
0.014777			-0.0038298
0.01521			-0.0012379
0.020875			-0.0021303
0.0089122			0.01549
0.0061026			0.0064567
0.0034777			0.0033368
0.011078			0.017342
-0.0011018			0.030823
-0.0077256			0.026257
-0.002908			0.019337
0.014883			0.020156
0.026227			0.0081969
0.018899			-0.0038156
0.0039009			-0.0073168
0.00093218			-0.011186
-0.0036205			-0.0067637
-0.018855			0.0029727
-0.018678			0.014559
-0.016899			0.0070083
-0.020783			0.0014985
-0.02325			0.0072747
-0.022724			0.0032219
-0.021385			-0.0020543
-0.024094			-0.0032491
-0.025225			0.00010095
-0.019411			0.001981
-0.032819			0.010316
-0.046181			0.015157
-0.050392			0.0066605
-0.051491			-0.00042147
-0.048816			-0.0031312
-0.039114			0.00595
-0.028928			0.015446
-0.016835			0.0061817
-0.0081419			-0.0065158
-0.0039308			-0.0086316
-0.0023128			0.0014823
-0.032422			-0.0026113
-0.047134			-0.013876
-0.036069			-0.011863
-0.020901			-0.0030224
-0.010995			-0.0049426
-0.0035208			-0.0043407
-0.013385			-0.0143
-0.033161			-0.0095652
-0.045262			0.0095618
-0.038297			0.0095968
-0.027651			0.0036514
-0.018278			2.6457e-05
-0.043114			0.020459
-0.034269			0.030398
-0.025035			0.036839
-0.01633			0.032354
-0.0075899			0.018634
0.0042586			0.007039
0.013801			-0.0046284
0.01402			-0.0026475
0.0072184			-0.000273
-0.0092555			0.012844
-0.014962			0.0099703
-0.021158			0.012975
-0.029264			0.0144
-0.039949			0.017021
-0.055671			0.017931
-0.062711			0.014151
-0.055701			0.015141
-0.037332			0.0088023
-0.027825			0.005219
-0.029524			0.0032766
-0.032214			-0.0019742
-0.030447			-0.0039627
-0.023713			-0.0099802
-0.0133			-0.018806
-0.0052134			-0.022308
0.00018332			-0.015019
-0.00066136			-0.0051729
-0.0014006			0.0056431
-0.00092035			0.02006
0.0029425			0.031606
0.0086209			0.036277
0.01132			0.035209
0.0068589			0.02729
0.0025174			0.016571
0.0053673			0.011064
0.006211			0.0056241
0.0014675			0.0044505
-0.006158			0.010245
-0.0065018			0.0064412
-0.0065868			0.0010474
-0.0040236			0.0087777
-0.0033841			0.0071967
0.0009854			0.0031877
-0.00032496			-0.00054386
-0.0058881			0.0065965
-0.016844			0.02422
-0.017688			0.035211
-0.024178			0.040239
-0.022553			0.034579
-0.0073695			0.022127
-0.00031268			0.011764
0.0047265			0.0011321
0.0087063			-0.010124
0.010959			-0.019375
0.014084			-0.015749
-0.048486			0.02436
-0.043794			0.029777
-0.028289			0.03205
-0.018461			0.023216
-0.0047278			0.0081656
0.0020251			-0.0037514
0.0018859			-0.0010687
-0.0068265			0.012283
-0.02307			0.03184
-0.032594			0.040309
-0.036629			0.045239
-0.041089			0.044045
-0.048677			0.038097
-0.053321			0.030576
-0.048387			0.024975
-0.040186			0.024105
-0.028402			0.014873
-0.019119			0.0010366
-0.015899			-0.0093888
-0.023387			-0.010439
-0.026377			-0.01543
-0.025402			-0.013603
-0.016078			-0.0085591
-0.0056025			-0.010244
-0.0036428			-0.0014279
-0.0073223			0.0040718
-0.0095888			0.0081595
-0.0060491			0.021351
0.0035967			0.02559
0.010342			0.024521
0.012932			0.023995
0.0049342			0.024509
-0.0091758			0.021839
-0.010939			0.010104
-0.0093246			-0.0013135
-0.013903			-0.006124
-0.01405			-0.0003756
-0.011637			0.0042914
-0.0087563			-0.00020506
-0.0055422			0.0062473
-0.0019293			0.010118
-2.5556e-05			0.0052927
-0.0032934			0.0038842
0.0025887			0.0034903
-0.0017114			0.017104
-0.0054481			0.032026
-0.015126			0.042979
-0.027988			0.050482
-0.016891			0.033605
0.0019401			0.020324
0.0059431			0.0043271
0.00744			-0.0074933
0.0077584			-0.012275
0.012673			-0.011079
-0.053283			0.026749
-0.050309			0.028354
-0.036672			0.020992
-0.024639			0.0043106
-0.015065			-0.013687
-0.010201			-0.015686
-0.016662			-0.0010925
-0.033969			0.016918
-0.048426			0.033937
-0.052022			0.051104
-0.045259			0.059804
-0.045787			0.056187
-0.045478			0.041905
-0.0407			0.036003
-0.036586			0.033847
-0.032646			0.02408
-0.033998			0.016849
-0.035286			0.0043993
-0.036297			-0.0011288
-0.032866			-0.0022826
-0.029316			0.0042022
-0.018287			0.012909
-0.010586			0.014441
-0.0077574			0.012478
-0.013187			0.017598
-0.011238			0.021412
-0.0054762			0.025982
0.0054374			0.027132
0.0066781			0.024083
0.0083209			0.017105
0.0010692			0.015311
-0.0069816			0.018089
-0.0091259			0.012438
-0.0032763			0.0038719
-0.0034019			-0.0030393
-0.0093299			0.0021065
-0.010198			0.0069839
-0.0037563			0.011373
-0.001496			0.013198
-0.00077283			0.013131
0.0054318			0.0038252
0.0097469			-7.7187e-05
0.0075171			0.0033044
0.008093			0.011454
0.0064812			0.023664
-0.0033027			0.033297
-0.016327			0.036134
-0.017726			0.03263
3.3603e-05			0.024792
0.0050002			0.026189
0.0021859			0.013788
0.0048068			-0.0016588
0.012861			-0.010502
-0.056249			0.027238
-0.055065			0.021233
-0.048059			0.010967
-0.033723			-0.0015344
-0.023796			-0.0047311
-0.019211			0.0005156
-0.029022			0.010942
-0.042659			0.025045
-0.041313			0.03917
-0.034429			0.044299
-0.036309			0.039302
-0.03708			0.029792
-0.036082			0.028033
-0.040688			0.0256
-0.047207			0.026353
-0.044767			0.02945
-0.039377			0.024378
-0.03834			0.010377
-0.037581			0.0073551
-0.034529			0.01355
-0.024596			0.023298
-0.016562			0.024202
-0.020758			0.026243
-0.023063			0.027744
-0.019668			0.02921
-0.0077174			0.030295
-0.0015387			0.031128
0.0072264			0.025165
0.011234			0.021458
0.0094372			0.021353
0.009614			0.020673
0.0083775			0.016194
0.015001			0.007377
0.016491			0.002691
0.015405			0.0019635
0.015222			0.0082078
0.011445			0.013089
0.010543			0.017024
0.0095333			0.017217
0.011412			0.01008
0.021948			1.0298e-05
0.024759			-0.0022537
0.022513			-0.00093707
0.015483			0.0096978
0.011982			0.015335
0.0032615			0.018582
-0.0056328			0.015273
-0.0093798			0.020166
-0.0060812			0.03077
-0.0097985			0.024317
-0.0083385			0.010283
0.0063943			-0.0049707
-0.04479			0.024077
-0.048567			0.022724
-0.041852			0.017938
-0.032264			0.0097833
-0.028476			0.0094648
-0.03016			0.013221
-0.035037			0.016185
-0.032997			0.022135
-0.024992			0.021493
-0.021492			0.023995
-0.016441			0.028847
[truncated: 57,413 more rows]

## Sheet: B
Edge_cog	Network_cog	Component_cog	Edge_psy	Network_psy	Component_psy
0.015811	0.0499091	0.134635	-0.013585	-0.051539	-0.0400684
0.072277	-0.0237214	-0.0480504	-0.022768	0.00161321	-0.0250001
-0.012047	0.0638802	-0.0651447	-0.01468	-0.0116448	0.036824
0.038204	-0.0257942	-0.08812	-0.014388	0.0371857	0.0599329
0.0048823	-0.00808421	0.0554769	0.0064374	0.0217417	-0.0394723
0.047869	0.0133979	0.0479615	0.0050673	-0.0218846	0.000102594
0.022205	-0.0611429	-0.076814	-0.033413	0.0682823	-0.0011015
-0.042967	0.0617359	-0.0601247	-0.033817	0.00815667	-0.0332607
0.057634	0.0492005	0.0521024	-0.02835	-0.0478083	-0.0281655
0.04761	0.0418435	-0.0947951	-0.016956	-0.0495418	0.00599427
0.026258	0.0532024	0.0220274	-0.014692	-0.0554657	0.016603
-0.003978	-0.0527476	0.0688583	-0.012761	0.000880608	-0.023794
0.04658	0.00861834	0.0105958	-0.0066545	0.0031495	-0.0128223
0.058611	-0.0613314	-0.00686626	0.011174	0.044412	-0.00657106
0.053366	0.0158743	0.00513812	0.011887	-0.0104378	-0.0444788
-0.030379	0.0439822	0.165242	-0.018995	-0.0258906	-0.0266684
-0.033928	-0.0330248	0.00934248	-0.023254	0.0310849	0.0242425
-0.0088895	-0.0182026	0.015786	-0.0089323	-0.0191951	-0.0183413
0.001732	-0.0360395	-0.0359021	-0.01816	0.00863809	0.0526882
0.012388	0.0674834	0.0199243	-0.0069253	-0.014759	-0.00801467
0.02846	-0.0311743	0.00305161	0.01035	0.0248567	-0.0277615
0.018683	-0.0285404	-0.0197727	-0.0018513	0.0355763	-0.0275881
-0.043122	0.0131187	0.0505501	0.021678	-0.0191862	-0.0212735
0.00056792	-0.0395311	-0.0450002	0.02478	-0.0141762	0.0225997
-0.0010353	-0.0541934	0.110079	0.015366	-0.0269627	-0.0401098
-0.0010245	0.00455013	0.0179991	0.015242	0.0462879	0.0174264
-0.02247	-0.0260324	0.0228511	0.016758	0.0284464	0.00761787
0.027121	0.0661875	0.0333114	0.026092	-0.0105073	-0.0226845
0.065413	0.0134335	0.031507	-0.04077	0.0233489	0.0220909
-0.0022755	-0.0365807	-0.00586533	-0.012387	-0.0044271	0.0265177
0.081092	0.0747873	-0.00223984	-0.0062997	-0.013955	0.0116553
0.055335	0.0304546	-0.0934832	-0.011847	-0.0492916	0.048762
0.048101	-0.00135597	-0.0484903	-0.00042212	0.0360908	0.0316194
0.015481	0.0833012	0.0892933	0.020767	-0.00111856	-0.0211755
0.011858	0.0589195	-0.0627761	-0.010128	-0.0148898	0.00713556
0.02795	-0.0993612	0.0463456	0.019819	0.00968411	-0.0185278
0.075127	0.0628905	0.0168706	-0.022839	-0.00712439	0.00667742
0.080103	-0.0618945	0.0484098	-0.014424	-0.00849641	-0.0139457
0.046601	0.0591347	-0.0373679	0.0035041	-0.0127714	0.0180838
0.027816	-0.0561947	-0.026538	-0.0059878	0.0116444	0.0279049
0.047077	0.0132218	-0.00313345	-0.032799	0.01807	0.0150251
0.036386	0.0645602	0.0269463	-0.015435	-0.00113256	-0.0187125
-0.00050838	0.032645	-0.09493	-0.016928	-0.00219707	0.0305243
0.0049055	-0.114826	0.0564468	-0.0018652	0.0346515	0.0022014
0.0537	-0.0112142	0.0118202	-0.035367	0.00482986	0.040373
0.066159	0.0593834	0.0561009	-0.018111	-0.0176596	-0.0307715
0.031217	-0.0835909	0.0199927	-0.010747	0.0296698	-0.0146152
0.031148	0.0816572	-0.0436977	0.030211	-0.022332	-0.00692338
0.032134	-0.064696	0.0165328	0.011865	-0.000840297	0.0454769
-0.017221	0.041595	-0.00178292	0.025822	0.0420391	-0.0423594
-0.0085407	0.092618	-0.0137764	0.021334	0.0159237	0.0180725
-0.042102	0.0743936	-0.0245907	0.0054296	0.00632755	0.029513
-0.020063	-0.0946486	0.026528	0.050632	-0.000415257	-0.01735
0.0013727	-0.0495673	0.00226895	0.025784	-0.00413675	0.00841108
0.045313	0.000607584	-0.0182854	0.0030572	-0.00357208	-0.01658
0.034356	-0.00659165	-0.000698313	-0.021148	0.00212941	-0.0313486
0.042388	-0.000243016	-0.00366626	-0.031662	0.00587789	-0.00683918
0.040157	-0.0828738	0.041715	-0.019652	0.0428196	0.018059
0.011314	-0.0011822	0.0157651	-0.012814	0.0113995	0.0252752
0.07675	0.0064116	-0.00833421	-0.036076	-0.0269123	-0.00534935
0.049023	-0.0427266	0.0182575	0.0063409	0.0237992	0.0194288
-0.014884	0.044608	-0.0488065	0.006782	-0.0251315	0.0305439
0.012224	0.0602438	-0.0195844	-0.001206	-0.00244076	-0.0169193
0.080008	0.0492425	-0.0197124	-0.025248	-0.0217452	-0.011891
-0.0040565	0.0518044	0.0118889	-0.025758	-0.00812369	0.0251389
-0.0094646	0.0715018	-0.0511737	0.0011507	-0.0125915	0.0159975
0.078984	-0.00871795	-0.00416944	-0.034839	-0.0284833	-0.000376068
0.063034	0.0304668	0.0171336	-0.014728	0.0104801	-0.00839353
0.076292	0.00471577	-0.00510332	0.0007902	0.0117285	-0.0396586
0.050444	0.0213897	-0.0268653	-0.0088606	0.0222548	0.00948667
0.052017	-0.0163729	0.00643207	-0.02554	-0.00538983	0.0265225
0.039758	0.00656855	0.0136586	-0.0099386	-0.00733561	-0.0232125
-0.010585	-0.0360227	0.0106531	-0.01035	0.0207115	-0.0274293
0.0033741	-0.0748598	-0.0203527	0.052314	0.0249645	-0.0156071
0.05523	-0.0631105	-0.0198992	0.0037121	0.0227943	0.0062773
0.0086068	-0.0513737	-0.0487588	0.029443	0.010312	-0.0125117
0.046021	0.0541408	-0.0332991	0.0045368	-0.0378663	0.000622448
0.0097142	0.0389853	0.0194934	-0.0022283	0.00220756	-0.0183179
0.063303	0.0459767	0.0447695	-0.03527	-0.00920683	1.07882e-05
-0.026607	-0.00689898	0.0159725	-0.031378	-0.0106316	-0.00579841
0.037749	-0.0414749	0.0354144	-0.0086327	0.0325332	-0.0424709
0.021029	-0.0748389	0.0448683	0.0073163	0.0364425	-0.020094
0.066698	0.0492982	0.0344115	-0.029459	-0.024068	0.0264236
0.02841	0.0369404	0.0153174	-0.0075529	-0.0289356	-0.00740903
-0.017902	-0.0315393	-0.0223376	-0.002293	0.0172517	-0.0195294
-0.0067754	0.0107319	-0.0171678	0.012237	0.0129608	-0.0150853
0.051072	0.0210654	0.00816363	-0.0060123	-0.000223582	0.0150335
0.034696	0.0216464	-0.00529637	-0.011394	-0.0348564	-0.0140595
6.5448e-05	0.0132406	-0.0103853	0.031021	-0.0157639	-0.0239465
0.062926	0.0187715	-0.0114826	-0.0246	-0.0104997	0.00355733
0.012286	-0.00334426	-0.0295984	-0.0015263	0.0144019	0.0210042
0.031913	-0.0282812	-0.0239993	-0.034723	0.00967115	-0.0119754
0.01569	0.0476479	0.0357066	-0.04184	-0.0438486	-0.0175433
0.042453	-0.106731	0.0180284	-0.017293	0.0194874	0.00171263
0.012413	-0.0235005	0.0219188	0.00099716	0.00695269	0.026044
0.01188	0.0816176	-0.0348585	-0.025095	-0.00611925	0.0175032
0.00093041	-0.0846912	-0.049881	-0.010031	0.00354554	0.0130848
-0.017286	0.0111277	0.0376165	0.011972	-0.00462544	-0.0300736
-0.006781	0.122465	0.0328697	0.010727	-0.0147006	-0.00321124
0.026541	0.14847	-0.0235091	-0.0099202	-0.0528083	-0.0185199
0.049838	0.137943		0.0032784	-0.0390409
0.0086641	-0.109415		0.011956	0.00382644
0.04649	0.0522789		-0.0098814	-0.0274122
0.0424	0.0164518		0.0026412	-0.00888223
0.047263	-0.12122		-0.055189	0.0376516
0.08741			-0.059428
0.068263			-0.016326
0.061642			-0.012175
0.017616			0.0038264
0.02916			-0.030239
0.0054229			-0.020478
-0.024981			-0.030882
-0.012522			0.028884
0.038137			-0.022333
0.048091			0.0055182
0.046408			0.014864
0.011126			-0.027487
0.012881			0.013951
0.034307			-0.02928
0.06398			-0.015633
0.091418			-0.059558
0.085041			-0.069554
0.088843			-0.046206
0.016287			0.0057492
0.027121			-0.047643
-0.0040273			-0.019272
-0.018581			0.002032
0.0055174			0.010061
0.053075			-0.036664
0.053583			-0.00093466
0.063588			-0.0053889
0.042872			-0.040179
0.03756			0.0056435
0.060617			-0.063397
0.030167			-0.012096
0.090846			-0.04834
0.039482			-0.038175
0.041337			-0.042729
0.057201			-0.02207
0.038094			-0.011731
-0.0051738			-0.043523
0.0011052			-0.013514
-0.030801			-0.022716
-0.032797			0.016402
0.017217			-0.024605
0.066014			-0.010876
0.040032			-0.01146
0.043521			-0.017081
0.059365			-0.014926
0.04311			-0.056151
0.051316			-0.022103
0.072503			-0.037869
0.061996			-0.053517
0.084312			-0.024175
0.081819			-0.039214
0.11112			-0.035331
0.052239			0.0072876
0.055445			-0.022747
0.02612			-0.011122
-0.032528			-0.0067771
-0.010648			0.0059466
0.038147			-0.027217
0.053648			-0.023444
0.058849			-0.033963
0.014569			-0.02701
0.078047			-0.038128
0.062391			-0.033621
0.053067			-0.021613
0.058958			-0.045967
0.02488			-0.025917
0.079817			-0.021217
0.08441			-0.024822
0.10867			-0.024771
0.067286			-0.012551
0.0014701			0.019326
0.027048			-0.022849
0.017261			-0.0013774
-0.048313			0.01587
0.01858			-0.0043208
0.067612			-0.030631
0.041905			0.014749
0.06673			-0.0046892
0.046671			-0.0065807
0.028328			0.0037596
0.10289			-0.031139
0.076062			-0.020574
0.099251			-0.020868
0.10414			-0.026226
0.098665			-0.035139
0.0548			-0.02172
0.012439			-0.010851
0.051263			-0.034808
0.024104			-0.01747
-0.040016			-0.0051128
-0.0097927			-0.014397
-0.03516			-0.012558
-0.071266			0.022385
0.022503			-0.014325
0.011646			-0.031005
0.011905			-0.0092441
0.017509			0.0050111
0.0024504			-0.01849
-0.011381			0.0017897
0.066266			-0.029402
0.026654			-0.025088
0.053215			-0.040923
0.059448			-0.044583
0.047604			-0.036561
-0.019091			-0.011372
0.076544			-0.038254
0.041228			-0.034156
-0.016686			-0.02876
0.02209			-0.029642
0.044267			-0.03075
-0.023581			-0.014489
0.00058972			-0.013865
-0.010465			-0.030819
-0.019217			0.017469
-0.0053051			-0.017328
0.047994			-0.032942
0.0053202			-0.00698
0.011359			-0.01755
0.038473			-0.027326
0.005786			-0.037759
0.0012979			-0.016157
0.01066			-0.051037
0.029754			-0.055635
-0.055603			-0.029632
0.048604			-0.033852
0.094999			-0.030044
0.068306			-0.01852
0.057737			-0.025813
0.053903			-0.022116
0.034402			-0.0018791
0.0058449			0.015487
-0.013853			-0.012886
-0.021216			-0.010822
-0.044708			-0.01307
-0.022604			0.010016
0.0042874			-0.02616
0.061391			-0.014256
0.048234			-0.023787
0.014107			-0.045944
0.035785			-0.0039086
0.028301			-0.041236
0.060927			-0.046509
0.066438			-0.027587
0.09854			-0.037194
0.059188			-0.046653
0.044595			-0.021572
0.11024			-0.035667
0.04981			-0.011134
0.025401			-0.034901
0.0364			-0.027317
0.056778			-0.055238
0.064198			-0.05264
0.0088378			-0.0034868
-0.0023721			-0.02565
-0.013574			-0.018924
-0.050068			-0.0068695
-0.0051299			0.0062995
-0.0024684			-0.031913
0.0823			-0.035981
0.058884			-0.037858
0.010272			-0.037085
0.042834			-0.030502
0.035374			-0.058307
0.041293			-0.036691
0.054416			-0.053124
0.061689			-0.056964
0.051511			-0.053148
0.019715			-0.043198
0.1099			-0.05092
0.058054			-0.023974
0.060341			-0.046026
0.068229			-0.034607
-0.0030163			-0.049884
-0.020333			-0.045477
0.0092839			-0.036289
0.0077034			-0.025372
-0.026813			-0.045557
-0.012284			-0.027155
-0.017709			-0.022846
-0.042138			0.010508
-0.0021572			-0.020471
0.054751			-0.018116
0.0044023			-0.0086413
0.044055			-0.024749
0.039721			-0.022925
0.013366			-0.056669
0.055435			-0.060615
0.050807			-0.028374
0.049476			-0.03679
-0.0089874			-0.030322
0.04758			-0.019498
0.070905			-0.043606
0.034661			-0.04985
-0.03446			-0.017247
0.051709			-0.042358
0.035719			-0.039636
-0.0069426			0.0040596
-0.092759			0.0089642
-0.040557			0.010687
0.0076271			-0.016627
-0.0097216			0.00053746
-0.019636			-0.00062751
0.046515			-0.0064316
-0.034425			0.01901
-0.039595			0.014543
-0.053509			0.012795
-0.06046			0.046758
-0.0087594			-0.0090671
-0.025737			0.034768
-0.038274			-0.0051098
-0.060481			0.00028737
-0.088165			0.0069919
-0.048294			0.016973
-0.07979			0.0038499
-0.030357			0.0020223
-0.039221			0.036023
0.0068399			0.011262
-0.023078			-0.015624
-0.10859			0.0095496
-0.065			0.010544
-0.066411			-0.0061945
0.052547			-0.055235
0.049544			-0.04921
0.039709			-0.034387
-0.022921			-0.0093736
0.00458			-0.034359
-0.015774			-0.010067
-0.047509			0.010081
0.016206			0.015567
0.015181			-0.02274
0.028782			0.0073511
0.024347			0.0057723
0.022006			-0.011896
-0.0023968			-0.0024415
0.032169			-0.046485
0.012769			-0.0085879
0.042184			-0.042743
0.03782			-0.0025975
0.026105			-0.025482
-0.0057708			-0.030373
0.096925			-0.014194
0.06259			-0.029432
0.036148			-0.043467
0.084333			-0.04479
0.065516			-0.059468
0.039128			-0.028389
-0.031569			0.012333
0.065708			-0.048968
0.033598			-0.015575
0.031247			-0.024795
0.0016719			-0.011758
-0.0080353			-0.026798
-0.018837			-0.021154
-0.027458			-0.027038
-0.015614			0.010256
0.013385			-0.023351
0.029312			-0.010833
0.02325			-0.00022542
0.011354			-0.036373
-0.01328			0.0076973
0.028591			-0.030336
0.050644			-0.0097095
0.021842			-0.047487
0.082821			-0.054908
0.046685			-0.04109
0.014576			-0.050866
0.10908			-0.030295
0.078589			-0.039502
0.026911			-0.053664
0.058537			-0.01326
0.054297			-0.046404
0.045088			-0.021435
-0.087592			0.0024532
0.090556			-0.047604
0.043264			-0.021073
0.02023			-0.0012761
0.010526			-0.020076
-0.0020861			-0.029397
-0.0061904			-0.042242
-0.02066			-0.023549
-0.037054			-0.025595
-0.0028923			0.039772
-0.016334			-0.013744
-0.00021477			0.022025
0.026823			-0.0088712
-0.03103			0.0043383
-0.052408			0.017811
-0.01242			-0.015948
0.015525			0.0066556
0.0012137			0.018048
0.031718			0.0061459
0.021705			0.0073281
0.021178			-0.024659
0.040067			-0.005377
0.025646			-0.024625
0.041714			-0.024969
0.02842			0.010469
0.064727			-0.0372
0.0094493			-0.017169
-0.027666			0.0068451
0.044796			-0.018132
0.018509			0.017267
0.030998			-0.02993
-0.059199			-0.036204
-0.01491			-0.016705
-0.016091			-0.0019952
0.018174			-0.015749
0.011001			-0.013005
-0.029904			0.0044406
-0.0085953			7.3441e-05
0.02496			-0.013234
0.023594			-0.024671
-0.026216			0.031541
0.044551			-0.021581
-0.013988			-0.0077497
0.014648			-0.037045
0.033926			-0.06612
0.009982			-0.044943
0.045352			-0.072164
-0.0068352			-0.047304
0.013731			-0.028973
0.091182			-0.033085
0.087818			-0.033019
-0.0077105			-0.020203
0.0030863			-0.034151
0.013462			-0.043868
-0.0011474			-0.049612
-0.014701			-0.0058198
0.058003			-0.073278
0.022168			-0.037981
-0.0068965			-0.024817
0.040633			-0.020465
0.0081672			0.03127
0.01113			0.020301
-0.0026712			-0.0085569
-0.046984			-0.0057603
-0.037618			-0.01029
-0.048517			-0.0072698
-0.044672			0.030198
-0.033464			-0.0015257
0.042088			-0.0095644
-0.0023928			-0.010049
0.00062267			0.013078
0.033077			-0.019267
-0.011668			0.018152
0.011381			0.0094993
0.06019			0.0094309
0.055002			-0.011752
0.02923			0.018602
0.051829			-0.031815
0.054701			-0.015618
0.013903			-0.040396
0.030578			-0.0037544
0.051977			0.005399
0.06888			-0.030387
0.008003			0.014561
-0.06323			0.0083186
0.058719			-0.033346
0.03229			0.0058021
0.050134			-0.031794
-0.029099			0.011521
0.015679			-0.027267
-0.0015981			0.0033055
-0.015324			0.010364
-0.023843			-0.024749
0.013853			-0.018452
0.011924			-0.0073174
-0.028324			-0.017913
-0.001696			0.013883
-5.47e-05			-0.011086
-0.022148			-0.010641
-0.040906			0.020296
-0.013474			-0.013251
-0.02798			0.00092253
-0.002688			-0.0007302
0.011995			0.0056637
-0.024567			-0.0069862
0.043263			-0.0027926
0.0070487			-0.0033382
-0.018081			-0.030386
0.033442			0.00059754
0.037394			-0.020582
0.040634			-0.0023472
0.0040249			-0.0063924
0.028591			-0.039064
0.025987			-0.0061563
-0.020997			-0.015303
0.058854			-0.019381
0.011944			-0.012549
0.0047808			-0.00061078
0.022047			0.00016244
0.0021426			0.0083195
0.010725			-0.027026
-0.048541			0.0070258
-0.0065189			-0.0017644
-0.0055478			-0.0061363
-0.072804			0.033113
-0.061738			0.010784
-0.021882			-0.0019308
-0.0046481			0.00038673
-0.062704			0.013275
0.044666			-0.053526
-0.025501			0.022151
0.0071661			-0.025562
0.014326			-0.012273
-0.026984			0.022984
-0.044841			0.019955
0.002502			-0.011762
0.030526			-0.020531
-0.057734			0.014183
-0.0089905			-0.024081
0.079449			-0.030451
0.055518			-0.02529
-0.024363			0.0043889
0.0038533			-0.01836
0.014503			-0.029175
-0.052665			0.024484
-0.010798			-0.0003849
0.047414			-0.013188
0.026548			-0.014323
0.029752			-0.035318
-0.027304			0.023539
-0.040186			-0.0021881
0.015632			-0.0080305
-0.0081978			0.0089617
-0.062614			0.037341
-0.035407			0.034139
-0.040818			0.025496
-0.08822			0.031372
-0.078042			0.026829
-0.048864			0.031302
-0.040966			0.027799
-0.083654			0.035008
0.020385			-0.007397
-0.025755			0.029451
-0.02653			0.037752
-0.0053678			0.0038631
-0.080819			0.044736
-0.058656			0.043101
0.0014302			0.017154
0.028336			0.0061643
-0.060054			0.03082
-0.0086264			0.0005373
0.061631			-0.008851
0.042902			-0.0014556
-0.013526			0.013005
0.01123			0.0040508
0.034945			-0.014978
-0.070508			0.033919
-0.032972			0.018337
0.029374			-0.00074262
0.0019775			0.0041111
0.059175			-0.020941
-0.074001			0.035044
-0.00759			-0.0046165
-0.0059185			0.030061
-0.034051			0.015064
0.012401			-0.022754
-0.05808			-0.0099263
0.0064063			-0.010724
-0.014449			0.0031737
0.010277			-0.0072555
-0.030093			-0.0072027
-0.018002			-0.0061495
-0.0086175			0.017854
-0.067828			0.0048739
0.0073482			-0.045663
-0.041958			0.028863
0.016446			-0.031863
-0.022874			-0.0035285
0.0064054			-0.027141
-0.018285			-0.025759
-0.027263			-0.036458
-0.0060725			-0.032999
-0.043639			-0.025477
-0.023949			-0.0096514
0.026984			-0.027994
0.032926			-0.027677
0.0052292			-0.013704
-0.040456			-0.011082
-0.0066407			-0.026501
-0.023222			-0.027923
0.016747			0.0032773
0.045185			-0.058759
-0.00063747			-0.026774
-0.0094235			-0.026785
0.038643			-0.026602
-0.033049			-0.00050442
0.043148			-0.02115
-0.029058			-0.0020375
-0.043434			0.037192
0.02241			-0.021609
-0.010158			-0.034133
0.040855			-0.032365
0.042626			-0.03308
0.0093925			-0.010952
-0.014058			-0.029382
0.023081			-0.0010461
-0.0097606			0.0080732
-0.015367			0.0013927
0.026562			-0.035839
-0.0026531			0.024322
0.029975			-0.019387
0.036555			-0.0048676
0.027798			-0.035299
0.00028909			-0.023428
0.0024327			-0.039784
-0.0068261			-0.025172
-0.0058249			-0.027015
0.013343			-0.021424
0.033915			-0.01009
0.031425			-0.010501
0.029876			-0.010402
-0.02316			-0.026098
0.0055583			-0.035071
-0.0004555			-0.038474
-0.0015955			0.018258
0.03273			-0.046137
0.012581			-0.039787
0.013038			-0.028712
0.039624			-0.035839
0.0046524			-0.004249
0.051936			-0.035127
-0.02833			0.00029981
-0.036076			0.025209
0.0079605			-0.011696
-0.03751			-0.0088886
-0.10259			-0.010945
-0.035298			-0.0079007
-0.0066088			-0.012801
-0.093904			0.0053865
-0.025697			-0.0094432
0.00038398			0.00051055
-0.02376			-0.0075304
-0.042659			0.00081067
0.013142			-0.031223
-0.060665			0.02685
0.028863			-0.016669
-0.00060743			-0.018778
-0.016444			-0.022767
-0.039898			-0.023202
-0.03718			-0.02401
-0.019144			-0.034989
-0.075774			-0.019656
-0.0097433			-0.0027832
-0.0092458			-0.0085274
-0.0038187			-0.003066
-0.040316			0.0090281
-0.052707			-0.0042407
-0.027826			-0.0044075
-0.060059			-0.028745
0.049776			-0.032376
0.016769			-0.036845
-0.029828			-0.015047
0.0054059			-0.034668
0.0054376			-0.0147
-0.048026			0.0019601
0.024678			-0.010884
-0.06616			0.020219
-0.073345			0.02149
0.046604			-0.012182
0.02749			-0.010923
0.0444			-0.016982
-0.069526			0.00033806
-0.039281			0.0018685
0.031128			-0.0053666
-0.025297			-0.027543
0.0088806			-0.023175
0.0025563			-0.014525
-0.0024624			0.016404
0.016266			-0.0069039
0.049761			-0.013691
-0.0054743			0.034041
0.012139			-0.013237
0.039754			0.012874
-0.023444			-0.022283
0.011209			-0.025602
0.024802			-0.017605
0.070469			-0.032946
-0.01783			-0.0083961
0.067407			-0.021585
0.080826			-0.020061
0.059844			-0.023984
0.018345			-0.0087382
0.020633			0.0083813
0.079213			-0.036576
-0.03261			-0.017061
-0.019829			-0.020055
0.085713			-0.052801
0.0361			-0.015636
0.061515			-0.018239
-0.025295			-0.025845
0.001344			0.012529
0.040612			0.00094297
0.0065417			-0.016505
-0.028594			0.024729
0.039537			-0.030113
0.043985			-0.046876
-0.033326			-0.021541
-0.0076166			-0.043555
-0.018357			-0.022076
-0.028258			-0.044252
-0.0081927			-0.04008
0.0019355			-0.042202
-0.0050632			-0.030054
0.0020986			-0.035216
-0.019845			-0.027864
0.013201			-0.045046
0.029435			-0.01214
0.0065501			-0.050812
0.015182			-0.042145
0.0042454			-0.054308
0.0081911			-0.042816
0.033355			-0.047585
0.014571			-0.025998
0.053124			-0.05036
0.035236			-0.031992
0.029577			-0.027865
0.044239			-0.038297
0.059205			-0.041307
-0.0044826			-0.038546
0.015481			-0.023024
0.038107			-0.051031
0.029966			-0.026402
-0.063998			0.013617
0.066082			-0.059935
0.015438			-0.021069
0.016941			-0.029052
0.011864			-0.040412
0.024428			-0.024926
0.013312			-0.0067452
0.0054012			-0.039396
0.017846			-0.035457
-0.0053324			-0.042098
-0.010109			-0.028738
-0.026842			-0.036778
-0.021469			-0.038372
0.042584			-0.041432
0.0023213			-0.0099559
0.0098267			-0.018216
0.032244			-0.020063
-0.031012			-0.037814
0.0029955			-0.031632
-0.032203			-0.029124
-0.020833			0.0094307
0.018729			-0.034139
0.092713			-0.022503
0.06071			-0.0046727
0.055339			-0.047969
0.078995			-0.020647
0.018726			-0.062938
0.037762			-0.052686
0.10392			-0.042446
0.12095			-0.078795
0.039137			-0.042588
0.090743			-0.049775
0.13523			-0.035887
0.083285			-0.046326
0.00020344			-0.039002
0.067986			-0.025817
0.072313			-0.051836
-0.0027958			-0.041943
-0.083377			-0.0084934
0.10306			-0.074091
0.083023			-0.017383
0.054283			-0.0056198
-0.014292			-0.059149
0.031433			0.023957
0.037769			-0.0058744
-0.020227			-0.003623
-0.031535			0.024798
-0.018478			-0.030161
0.0032701			-0.046325
-0.081181			-0.02521
-0.037956			-0.013206
0.0053765			-0.021783
0.011348			-0.025908
0.0069219			-0.010963
0.002306			-0.042295
0.0091261			-0.055383
-0.017175			-0.037428
0.015142			-0.036585
-0.051993			-0.028206
0.013915			-0.00179
0.0387			-0.027268
0.053137			-0.022752
0.055926			-0.028943
0.0099543			-0.015064
0.05377			-0.030106
0.023682			-0.038885
0.03368			-0.022931
0.083417			-0.046945
0.088154			-0.037766
0.047267			-0.025068
0.046084			-0.04711
0.081574			-0.021212
0.034357			-0.021611
0.06799			-0.037305
0.058021			-0.01723
0.068993			-0.045503
0.017591			-0.026241
-0.02632			-0.016938
0.089087			-0.062103
0.084418			-0.039309
0.070255			-0.047823
0.011951			-0.026751
0.064276			-0.026042
0.047388			-0.027557
0.0343			-0.035603
0.034459			-0.01488
0.036366			-0.027194
0.037027			-0.036736
-0.02144			-0.018078
0.047684			-0.029478
0.013428			-0.041137
0.029756			-0.01243
-0.032906			0.022634
-0.028427			0.0098884
-0.03969			0.004181
-0.011783			0.0035524
-0.0018869			0.014422
-0.023744			-0.0016045
-0.019515			-0.017136
0.042021			-0.026809
0.0097653			-0.016141
-0.0073852			-0.010045
-0.0057158			-0.0058147
-0.0074145			-0.0084758
-0.035748			0.011207
-0.03641			-0.0046023
-0.0066804			-0.013608
-0.0044385			-0.0049247
0.0099128			-0.014461
-0.025982			-0.00021303
-0.0068329			-0.014321
0.018087			-0.026695
-0.00071052			0.0024456
-0.039877			0.013034
-0.01825			-0.015476
-0.030449			-0.0088598
-0.033092			0.0083427
0.0010217			0.02907
0.0064316			0.0092476
-0.010821			0.0041639
-0.024114			0.035976
-0.052841			0.012783
-0.02676			0.013251
-0.041176			0.007142
0.0041939			0.0048378
-0.0066199			-0.018267
-0.0062278			0.024446
-0.024304			0.021722
-0.023422			0.035238
-0.07526			0.029608
-0.07501			0.040323
-0.046221			0.026211
-0.061301			0.031328
-0.025267			0.0022076
0.0069518			-0.02146
-0.045402			-0.022521
-0.036782			-0.0099657
-0.044711			-0.021936
0.0011945			-0.016347
-0.019912			-0.0047416
-0.0029567			-0.0078919
-0.0057962			-0.016237
-0.039654			-0.027052
0.01882			-0.03494
-0.041391			-0.0094582
-0.024702			-0.0087398
-0.016173			-0.036528
0.0095592			0.0043272
0.018141			-0.017327
0.0075232			-0.004909
0.021225			-0.021093
-0.015345			-0.010128
-0.027555			0.0011537
-0.033466			0.020945
-0.01081			0.01041
0.017279			-0.011165
-0.028788			-0.0040163
0.010609			-0.0055144
-0.017569			-0.017552
-0.0062256			0.015265
-0.0079901			0.013899
-0.030049			0.02639
-0.045084			-0.029387
-0.014396			0.017332
-0.022013			-0.0030436
-0.022386			0.0064862
-0.0094259			-0.0046929
-0.020049			0.0046941
-0.02749			-0.021786
-0.028268			0.0021876
-0.06485			-0.0064022
-0.047918			0.024358
-0.030067			0.0084644
-0.056612			0.018625
0.033213			0.016476
-0.0091073			0.0017912
0.0076313			-0.028022
-0.021982			-0.042862
-0.012961			-0.012471
-0.039988			-0.0086453
-0.010153			-0.0019189
0.0014598			-0.022417
0.0014397			-0.011247
0.0023639			-0.0063567
-0.025626			-0.015005
0.017378			-0.019408
-0.031557			0.0089292
-0.013089			-0.012104
-0.011285			-0.037521
-0.0017215			0.013687
0.0065936			-0.0014478
0.011257			0.002096
0.0037518			-0.022497
-0.013366			-0.0063201
-0.036806			0.017237
-0.022225			0.0061578
-0.023646			-0.0082001
0.031106			-0.016493
0.00028962			-0.010393
0.0021677			0.0061019
-0.018597			-0.0054805
-0.012488			0.019434
0.0066424			0.0041663
-0.0065534			-0.0018832
-0.020366			-0.028319
0.015761			0.0017598
-0.0023327			0.0055209
-0.01974			0.016618
0.013562			-0.016361
-0.010618			0.00024218
-0.036168			-0.024113
-0.020704			0.014756
-0.0277			-0.015959
-0.016012			0.00046221
-0.014738			-0.013688
-0.016282			0.013504
0.04431			0.013261
-0.0053563			-0.012925
-0.0032346			-0.0095898
0.043166			-0.030297
0.013864			-0.02286
0.0070554			-0.018351
0.035265			-0.0080016
0.012937			-0.0092832
0.0051916			-0.0083329
-0.021108			-0.012523
0.037812			-0.022723
0.044199			-0.027049
0.035857			-0.016047
0.053722			-0.021697
0.040577			-0.028341
0.06587			-0.047664
0.068321			-0.03883
0.070523			-0.039852
0.054612			-0.031746
0.068537			-0.038835
0.044543			-0.022389
0.022966			-0.015015
0.0048678			-0.026549
-0.0041881			-0.027886
0.037631			-0.018002
0.01167			-0.01761
0.067329			-0.025732
-0.050328			-0.020332
0.0078895			-0.0064669
0.047748			-0.02101
-0.015464			0.0029543
0.038723			-0.037566
0.031779			0.0081825
0.0036355			0.0084307
-0.01537			0.010359
-0.036363			0.00444
-0.010513			0.0032977
-0.041492			-0.0061794
-0.011231			0.011397
-0.044537			-0.0014187
-0.0015517			-0.02078
0.024803			-0.020696
-0.029806			0.0031798
-0.019271			0.017865
-0.029801			0.021408
-0.035174			0.025032
8.029e-05			-0.0024337
0.0027755			-0.020834
-0.023472			-0.022459
-0.0080015			-0.013425
-0.053616			-0.010437
-0.0053943			-0.00096237
-0.024685			-0.00055378
-5.7456e-05			0.0081623
0.0015279			-0.0034702
-0.0061959			-0.020025
0.035032			-0.02173
-0.019098			0.0035126
0.020156			-0.022614
-0.021706			-0.031799
-0.010992			-0.0038423
0.017823			-0.013396
0.0082578			-0.0027049
0.0012886			-0.019139
-0.029962			-0.00064838
0.0071912			-0.0096676
0.0011273			-0.0016009
-0.020904			0.016631
0.016235			-0.017048
-0.008585			-0.0093465
-0.0090147			-0.0054193
-0.009585			-0.0094123
-0.001833			0.0041386
-0.00080527			0.010484
0.037857			0.0090975
-0.037437			-0.020112
0.017324			0.010911
0.012392			-0.0071467
-0.020163			0.013222
0.013591			-0.0028452
-0.0080996			0.0044428
-0.019783			-0.020202
-0.035066			0.019517
-0.028765			-0.016132
-0.027551			0.0054429
-0.020457			-0.0003896
-0.031776			0.026769
0.037588			-0.0089935
-0.00075224			-0.030771
0.0033026			-0.015966
-0.028178			0.0094793
-0.010127			0.012145
-0.0069654			-0.015006
-0.031626			-0.015139
-0.02219			0.00077741
-0.051545			0.0072177
-0.010704			0.00091128
-0.012829			0.0024857
0.018445			-0.012871
-0.0058969			0.0026898
-0.026551			-0.02031
0.014416			-0.025376
-0.023854			-0.00053511
-0.014806			-0.0073088
-0.02121			-0.026058
-0.019089			0.0064177
0.0099247			-0.013522
-0.0052008			0.0019495
-0.0015563			-0.0117
-0.031557			-0.013914
-0.012601			-0.0046038
-0.009926			0.013983
-0.025884			0.028422
-0.0044114			-0.014296
-0.031212			-0.0025158
-0.017772			0.0023623
-0.013219			-0.0022487
-0.035745			0.028868
-0.016669			0.022285
-0.0025076			0.032702
-0.032476			-0.0097019
-0.0076781			0.0093728
-0.016326			0.011947
-0.026385			0.022706
-0.0015815			-0.0066402
-0.011944			0.0167
-0.028007			-0.00068259
-0.021956			0.019462
-0.043386			-5.3938e-05
-0.037053			0.014515
-0.033805			0.015706
-0.030622			0.04638
0.063965			0.0039474
0.020594			-0.015441
-0.0054542			0.0088618
-0.03948			0.0048935
0.0017155			-0.0016886
-0.019193			0.0057507
-0.010448			-0.024064
-0.010049			-0.041276
-0.018833			-0.015076
-0.039558			0.0050364
-0.011403			-0.0079072
0.03078			-0.026407
0.00046211			-0.033899
-0.016825			-0.004282
-0.030201			-0.023605
0.0072401			-0.030019
-0.022031			-0.013377
-0.028725			-0.0059301
-0.0091789			-0.028773
-0.017461			0.0031925
0.0040474			-0.029395
-0.002158			-0.018376
-0.026187			-0.026371
0.00023243			-0.027361
-0.0089046			0.0022376
-0.0094621			0.0098006
-0.047855			-0.0047702
0.027025			-0.016129
-0.0016092			-0.0054306
-0.017737			-0.0042416
-0.0056636			-0.0065293
-0.0157			0.0062641
0.010042			-0.015016
-0.0047699			0.0035045
-0.0071515			-0.025271
0.014745			0.0091614
-0.012837			0.00917
-0.017268			0.019075
0.01302			-0.010517
-0.006455			0.0075556
-0.033767			-0.004294
-0.0068147			0.0098275
-0.015462			-0.013851
-0.013888			0.014811
-0.027319			0.01031
-0.01508			0.032498
0.053109			0.0062617
0.033109			-0.011467
0.02888			0.019618
-0.02968			0.0070495
0.034389			-0.020607
0.02923			-0.0043628
0.01627			-0.013509
0.039996			-2.9723e-05
0.018979			-0.015795
0.0042701			-0.019682
-0.0074064			-0.0055287
0.023295			-0.00095594
-0.042491			0.00016225
0.010824			0.0016025
0.021766			-0.011073
0.034881			-0.023797
0.039213			-0.011876
0.022856			0.0094403
0.046303			-0.029779
0.026282			-0.010688
0.01025			-0.0065542
0.025323			0.012599
0.016917			-0.01034
0.025308			0.0032974
-0.010436			-0.0050069
0.052322			-0.017026
0.044391			-0.01506
0.026548			0.015744
0.019204			-0.0059076
0.014631			-0.0014523
0.009656			-0.0078561
0.0066909			-0.017846
0.018218			-0.02584
0.011204			0.012043
0.067899			-0.030324
0.013476			-0.00025122
0.027336			-0.012097
0.040242			-0.019703
0.0039297			0.001777
0.011998			-0.0081606
0.0063989			-0.018952
0.0048178			-0.027493
-0.01877			-0.0015199
0.013542			-0.025415
0.0095307			-0.002127
0.029904			-0.010158
0.024319			-0.0051008
0.027888			-0.004241
-0.061713			0.017609
-0.10726			0.013467
-0.038961			0.026435
-0.12046			0.054946
-0.11907			0.049989
-0.084534			0.016602
-0.00015162			-0.005471
-0.018512			-0.017106
-0.021721			-0.024046
-0.012885			-0.0070197
-0.048339			0.011579
-0.00096834			0.0039143
0.0086346			-0.021168
0.0023838			-0.0054308
-0.010659			0.0031171
-0.014408			-0.026331
0.0052284			-0.036147
-0.030633			-0.0047451
-0.019831			-0.022064
-0.025724			-0.013007
-0.038189			0.020488
-0.011786			-0.0074978
-0.023033			0.0025046
-0.028524			-0.0055919
-0.019046			-0.0083642
-0.04397			0.019999
-0.022986			0.013236
-0.024535			0.013743
0.013958			-0.0014205
0.00055122			-4.3165e-06
-0.036436			0.016318
-0.002309			-0.014537
-0.031226			0.02155
-0.011947			0.013737
0.021763			0.0019103
-0.03807			-0.00025761
-0.0021533			0.0076163
0.002822			0.0023112
-0.016074			0.011415
0.0037226			-0.012386
-0.011972			0.0034092
-0.015923			-0.0080122
-0.030066			0.024387
-0.02301			-0.0034398
-0.02781			0.0045344
-0.023525			0.013368
-0.0074214			0.014442
0.017486			-0.0010974
-0.05499			0.0096917
-0.029648			0.020653
-0.043935			0.014589
-0.044743			0.0021
-0.058172			0.033083
-0.0038803			0.019503
-0.11484			0.034636
0.02594			0.016476
0.019473			-0.0053315
0.023855			-0.0043255
0.017949			0.023341
0.021			0.024716
0.036836			0.0025545
0.040664			0.012925
0.019716			-0.0060582
0.018105			0.0060488
-0.015076			0.0066532
-0.00096516			-0.016645
0.0057585			0.0062875
-0.029627			0.014159
-0.0020803			0.017244
0.010368			0.010578
-0.0018476			-0.016759
-0.014389			0.0038903
0.0037894			-0.015359
0.018067			-0.014169
-0.018257			0.0096341
-0.0028677			-0.0048356
-0.010844			-0.0089472
0.016998			-0.032675
-0.0074888			0.0025121
0.0077417			-0.0062595
-0.014098			-0.0012718
-0.023634			0.017094
-0.00053988			-0.011301
-0.035693			0.01018
0.008289			-0.0051293
-0.00018412			0.0058603
-0.011067			-0.0035573
0.035379			-0.0017492
0.013891			0.0010117
0.0064139			0.014743
-0.0053984			-0.0098104
0.035719			-0.0014675
0.018099			-0.011817
-0.019711			0.0069334
0.015446			-0.0055677
0.024484			0.0069398
0.017453			0.0028705
0.051029			-0.036175
0.04345			-0.013594
0.042663			-0.027747
0.049329			-0.0488
0.034073			-0.042313
0.022044			-0.0070832
-0.04084			-0.015425
0.043515			-0.026588
0.0040155			0.0011023
0.02161			-0.033439
0.0082975			-0.028637
0.013513			-0.013543
-0.018486			0.010931
0.025397			-0.0037744
0.028572			-0.012165
0.027268			-0.018037
0.021049			-0.005103
-0.022517			-0.022014
0.034693			-0.037952
-0.0087897			-0.00033149
-0.00091661			-0.011112
0.0020065			-0.02154
0.0041938			0.0074753
0.027262			-0.027013
0.0090653			-0.00039029
0.010637			-0.015005
-0.0042486			-0.024615
-0.014421			0.011482
-0.010539			0.022222
-0.021026			0.010763
0.025689			-0.016218
-0.0010859			-0.013566
0.0038121			-0.0011024
-0.018704			0.015875
-0.013601			0.019034
0.021465			-0.0023801
0.012197			0.009119
-0.0091967			-0.011897
0.024183			-0.0012912
-0.0045161			0.0012126
0.010683			0.014762
0.028868			-0.014573
0.020521			0.0082487
-0.0093305			-0.0040015
0.012264			0.012321
0.00098497			-0.020651
-0.014411			0.014589
-0.010847			0.012984
-0.019916			0.032684
0.039785			0.016876
0.030526			-0.035957
0.01176			-0.010746
-0.022991			-0.0033212
0.051091			-0.037315
0.062878			-0.01628
0.02658			0.0021928
-0.04829			0.0015223
-0.04446			0.011081
0.0059951			-0.015829
0.013066			-0.0033132
-0.011507			-0.024376
0.0033475			-0.0078597
0.0093615			-0.004497
0.017198			0.021592
0.032643			0.003178
0.053175			-0.0064877
0.022191			-0.01554
0.02378			-0.0052641
-0.047286			-0.0072043
-0.0053265			-0.030013
-0.0076338			-0.00036892
-0.03375			0.0041411
-0.0059625			0.0020152
0.0023232			-0.016401
-0.00067046			-0.023065
-0.0033336			-0.014372
-0.0098128			-0.035734
0.019895			-0.030889
0.001006			0.013632
-0.0049443			0.015026
-0.0062976			0.00015544
0.018442			-0.027509
0.0022763			-0.0092873
-0.00048601			-0.0054361
-0.0035338			0.0076138
0.00023552			0.0019207
0.0085332			-0.020995
-0.02661			0.0031906
-0.001011			-0.0021588
0.010931			0.00053338
-0.012706			-0.011859
0.027437			-0.0075059
0.029569			-0.021718
0.02671			0.0024345
-0.021486			-0.0067787
0.034712			0.016529
0.002407			-0.0048054
-0.0327			0.011958
-0.018585			-0.008566
-0.01036			0.014174
-0.015902			0.022094
0.045677			-0.021564
0.071746			-0.0086579
0.014297			-0.014724
0.047044			-0.03686
0.046647			-0.022643
0.062111			-0.0011755
-0.052052			0.0063847
0.055339			-0.014636
-0.0097753			-0.0081676
0.038351			-0.0071333
0.032163			-0.0027402
0.0014316			-0.017923
0.016			-0.0054725
0.019485			0.01935
0.01116			0.016848
0.0018302			0.023021
0.044661			-0.011405
-0.0042817			-0.0025781
0.018452			0.011948
0.0099791			-0.01285
-0.0044017			-0.0046628
0.025157			-0.012983
0.0074308			0.0026546
-0.0044892			0.0015624
0.0029772			-0.0059169
0.013075			-0.024763
0.027806			-0.01148
0.0056907			-0.029609
0.026344			-0.0081059
0.011893			-0.0039015
0.0060788			-0.0085662
-0.018144			-0.010731
0.0228			-0.041181
0.010548			-0.0074838
0.0044391			-0.012592
-0.0026179			-0.0030235
0.01418			-0.014765
0.015269			-0.02373
-0.01199			-0.00049979
0.013544			-0.015385
-0.0011088			0.0042617
0.0068843			-0.002389
0.0088086			0.012085
-0.016562			0.0087604
0.014083			0.019358
-0.025625			0.0058304
0.014925			0.0054846
0.003532			-0.0066047
3.2314e-06			0.0084749
0.01129			-0.021075
0.011439			0.0073053
0.0066014			0.0064098
0.048607			-0.026467
0.048785			-0.0050905
0.017587			-0.02937
0.059186			-0.032629
0.050865			-0.024801
0.01362			0.011993
-0.019224			0.0059432
0.059477			-0.0021613
-0.041391			0.010144
0.031397			0.00039049
-0.0037254			0.032584
-0.011039			0.0010004
-0.044874			-0.020707
-0.017644			-0.011575
-0.036909			0.0088115
-0.013964			-0.0013459
-0.020957			0.0026249
0.030037			0.0024465
0.022553			-0.037988
0.00018389			-0.0097799
-0.043814			0.0050969
-0.017417			-0.012658
-0.022385			0.0061007
-0.057551			0.018231
-0.015894			-0.007049
-0.025933			-0.015141
-0.019825			-0.024394
-0.0067407			-0.018262
-0.035721			-0.024222
-0.028215			-0.024766
0.0077085			-0.0093996
0.01816			-0.0051347
-0.017374			-0.011003
0.0037145			-0.041547
-0.014251			-0.024277
-0.029933			-0.017086
0.030402			-0.009955
0.0073868			-0.015043
-0.0017569			-0.018973
-0.016233			0.015054
-0.0014373			-0.0058787
-0.017847			-0.0024671
-0.01026			-0.0069587
0.016935			0.00042315
0.026837			-0.01798
0.021732			-0.0067541
-0.031534			-0.0065362
0.016112			0.0039281
-0.0049029			-0.010795
-0.0289			0.01504
-0.032672			-0.01803
-0.018338			0.0056213
-0.0040233			0.01891
0.065083			-0.015636
0.065527			0.0060564
-0.0063772			-0.020664
0.073817			-0.025857
0.077925			-0.01714
0.06601			-0.003267
0.0056047			-0.019976
0.059745			0.011975
-0.0039444			0.00592
0.063971			0.0024873
0.01467			0.029796
-0.0087301			0.017133
-0.042625			0.0051483
-0.022584			-0.0031265
-0.04938			0.009654
-0.071436			0.023044
-0.06688			0.040378
-0.051439			0.027809
0.00022279			0.0018975
-0.025134			0.0055694
-0.055547			0.024913
-0.067581			0.007649
-0.04839			-0.02256
-0.0619			0.025496
-0.067341			0.0067209
-0.05528			0.032046
-0.060824			0.026416
-0.054173			0.0078665
-0.074644			0.027365
-0.06439			0.0029352
-0.075814			0.012728
-0.045957			0.028416
-0.083879			0.040189
-0.075928			0.023523
-0.030612			0.0077213
-0.07102			0.032451
-0.059569			0.025894
0.0072121			-0.0013922
-0.077906			0.034942
-0.057194			0.025453
-0.062302			0.018652
-0.059589			0.031782
-0.050659			0.024804
-0.056325			0.018805
-0.053048			0.029985
-0.02181			0.0061559
-0.057724			0.018079
-0.069012			0.0043015
-0.033072			0.035771
-0.050801			0.0051124
-0.00020739			0.040204
-0.044551			0.024413
-0.05207			0.029517
0.075579			-0.012072
0.046582			-0.036282
0.050697			-0.023585
0.039004			-0.023813
0.023257			-0.042265
0.049603			-0.034638
0.069686			-0.028757
-0.13572			0.020565
0.048962			-0.031064
0.05295			-0.02825
0.063853			-0.025165
0.13458			-0.041835
0.090011			-0.014363
0.11621			-0.0093275
0.015531			-0.019606
-0.00057863			-0.0393
0.011569			-0.023939
0.0091651			-0.0094413
0.0024771			-0.0032693
-0.0067632			-0.0054455
0.02462			0.0034108
0.0046769			-0.0054537
-0.0066161			-0.011266
-0.027642			-0.0075221
-0.018715			-0.018389
-0.013002			-0.022942
-0.041481			0.013864
0.0006753			-0.011537
-0.01711			-0.0076191
0.0055525			-0.031534
-0.0010413			-0.0096227
-0.012379			-0.03667
0.0081734			-0.021061
-0.0096173			0.019714
0.0095951			-0.0048757
-0.022934			-0.02475
0.033768			-0.039889
0.022608			-0.020244
-0.0074198			-0.010258
-0.00839			-0.0094249
-0.0085036			-0.0067826
-0.0018148			-0.021262
-0.02442			-0.01747
0.0095854			-0.017336
-0.0166			-0.0015508
-0.02913			-0.018078
-0.0036971			-0.0050208
-0.015279			-0.0089226
0.0090535			-0.0095489
-0.012373			-0.016322
0.023598			-0.012764
0.0069809			-0.030107
0.02045			0.016476
-0.0010035			-0.030749
0.013189			-0.019076
0.032336			0.0035883
0.035012			-0.013431
0.044433			0.013196
0.035481			-0.012744
0.032454			-0.018623
0.032483			-0.005008
0.038892			0.012739
-0.055552			-0.0024887
0.033202			0.0017469
-0.0015302			0.012161
0.014775			0.020427
0.033113			0.021075
0.020408			0.02392
0.038501			0.013717
0.071536			0.0071621
0.0087884			-0.0052381
-0.011146			-0.0041866
-0.013799			-0.010449
-0.011517			0.001658
0.0024179			0.013322
0.010918			0.013425
0.043873			-0.019275
0.021672			-0.0074247
0.010048			0.0048871
-0.033128			0.008461
-0.0061694			-0.0069462
-0.031128			0.0093544
-0.029869			0.01748
-0.0027544			0.010302
-0.0045106			0.0057383
-0.013642			0.0013095
-0.0073593			0.011368
-0.020525			0.0059491
-0.015462			-0.012403
-0.012063			0.018935
-0.0094302			0.023278
-0.022218			0.014818
-0.0002722			0.0090863
0.0090211			0.015106
-0.0030148			0.022119
0.0034393			-0.0037041
-0.00099179			0.010048
-0.0063147			0.017238
-0.017672			0.02238
0.001068			0.014115
-0.017687			0.025916
-0.01425			0.015689
0.007652			0.020905
0.01972			-4.5498e-05
0.025034			0.0074585
-0.011645			0.00056675
0.024047			0.022664
-0.0078303			0.011277
-0.017507			0.027783
-0.0077401			0.019488
-0.01227			0.029212
-0.0028513			0.0073834
0.029261			-0.020762
0.040132			-0.0058649
0.0051313			-0.0030313
0.043423			-0.035839
0.03864			-0.020816
0.029645			0.0039341
-0.046222			-0.0062457
0.023863			-0.011573
0.030015			-0.01138
0.014724			-0.0027948
0.034252			0.0096499
0.035924			0.00041211
0.04776			0.019175
0.11586			-0.026266
0.028359			0.015192
-0.0061195			0.010189
-0.010706			-0.004937
-0.014887			0.007632
-0.0027862			0.014176
0.0055508			0.028503
0.012253			0.011857
0.033019			-0.010659
0.030328			-0.015108
0.022648			0.0063619
-0.055954			0.0096585
-0.017257			-0.011034
-0.029524			0.019686
-0.02682			0.012562
-0.016662			0.01541
-0.01431			0.0075479
-0.016395			-0.0016908
-0.014095			0.0059391
-0.027592			0.0064316
-0.023558			0.0019308
-0.013329			0.020432
-0.0167			0.03118
-0.033053			0.014544
-0.00051036			-0.01102
-0.012642			-0.0074765
-0.013868			0.012468
0.013596			0.0089344
-0.015226			0.015744
-0.00052836			0.0039914
-0.014904			0.0068313
-0.010292			0.013289
-0.0058003			0.020276
-0.022983			0.0071944
0.018417			0.0079354
0.027736			-0.00018721
0.0302			-0.0031746
-0.0096162			-0.0027668
0.039872			0.0085423
0.0045879			-0.0037666
-0.03134			0.022477
-0.016079			0.010654
-0.0085471			0.014742
-0.0048823			0.016364
0.021138			-0.021397
0.036079			-0.021713
0.0037713			-0.026869
0.03863			-0.041598
0.0388			-0.026747
0.047016			-0.012406
-0.049526			0.0038592
0.031312			-0.018672
0.0091082			-0.0099976
0.032536			-0.0026743
0.062512			-0.019197
0.023224			0.012129
0.047695			0.017057
0.12711			-0.043627
0.044089			0.0044599
0.070991			-0.0047685
-0.0066025			0.015761
-0.021728			0.0031471
-0.018413			0.019203
-0.0085082			0.030626
0.012037			0.030146
0.0088879			0.0097916
0.028078			0.004475
0.025873			-0.0090979
0.0077884			0.0043665
-0.052531			0.005145
-0.016164			-0.011488
-0.04173			0.020243
-0.039514			0.01849
-0.014507			0.015715
-0.0041623			0.0032148
-0.019725			-0.011672
-0.017923			-0.00024523
-0.016672			-0.0077205
-0.025423			-0.0069728
-0.020678			0.0013591
-0.017608			0.013122
-0.023842			0.015175
0.022385			-0.036891
-0.0055333			-0.0083494
4.1032e-05			0.0040964
0.02059			0.0045766
-0.014063			0.011398
0.0063747			-0.0014469
-0.011768			0.010276
0.0061472			0.017677
0.0077925			0.012432
-0.020875			0.0022367
0.032012			0.0075954
0.031744			0.0021323
0.038805			0.0014234
-0.018824			0.0017484
0.041799			0.015639
0.0088662			0.013426
-0.028007			0.017577
-0.0072837			0.017827
-0.003117			0.026667
-0.01463			0.0088788
0.042274			-0.03549
0.054907			-0.022247
0.011916			-0.018786
0.056554			-0.037053
0.058283			-0.027285
0.066942			-0.015637
-0.021832			-0.0014
0.053909			-0.014675
-0.0048698			-0.015274
0.050926			-0.0067303
0.052735			-0.02998
0.012964			0.0025891
0.041251			-0.0030385
0.12035			-0.032684
0.028396			0.0031815
0.068522			-0.0032064
0.033438			0.006759
-0.002816			0.020519
-0.0037707			0.013916
-0.017461			0.02741
-0.0023445			0.031405
0.0090897			0.028281
0.0105			0.010462
0.02936			0.001228
0.028696			-0.012787
0.026966			0.0022878
-0.053426			0.011185
0.0025748			-0.0061653
-0.020857			0.019697
-0.038012			0.038646
-0.0097101			0.016463
0.0056578			0.0066754
-0.0034694			0.00035075
0.014681			0.010538
0.0076502			-0.0072514
-0.02129			0.0084354
-0.015559			0.028317
0.001211			0.0027438
0.0036893			0.016702
0.018725			-0.020309
0.0056716			0.00010001
0.01227			-0.00033191
0.014508			0.0079328
0.010354			0.014196
0.021465			-0.006892
-0.015018			0.022606
0.017397			0.014425
0.021247			0.015569
-0.00084878			0.0015146
0.05742			0.0078031
0.040784			0.0060223
0.063453			0.01192
0.013648			-0.0076574
0.047901			0.0048662
0.013716			0.016428
-0.015641			0.019806
0.004919			0.015419
-0.0077507			0.0474
-0.007399			0.016859
0.051034			-0.027827
0.062417			-0.020158
0.016892			-0.014952
0.065544			-0.045449
0.065294			-0.036478
0.069537			-0.013608
-0.0040193			-0.0097747
0.04174			-0.021364
-0.011529			-0.011814
0.064966			-0.018674
0.037915			-0.0081737
0.0015791			0.019498
0.024473			0.00051297
0.1117			-0.044663
0.021708			0.011269
0.041354			-0.018663
0.036829			-0.0173
-0.010398			0.0066322
0.012725			-0.0032264
-0.0050858			-0.0079486
-0.0092878			-0.0025761
-0.0057125			-0.0024684
-0.01139			0.0034433
-0.0046886			-0.011053
0.031349			-0.004583
0.023619			-0.017819
0.0093555			-0.0063034
-0.037828			0.0050786
-0.0074587			-0.024781
-0.038417			0.0028164
-0.030581			0.0087516
-0.0062516			-0.0053723
-0.0054947			0.0023786
-0.005014			-0.014768
0.0026196			0.0029607
-0.014555			-0.010576
-0.020388			-0.01428
-0.0046291			0.0060029
-0.0090053			0.012433
-0.027259			0.012764
0.0064021			-0.0077238
-0.0016629			0.0041882
-0.0067996			0.019156
0.0076915			-0.0098723
-0.0014528			0.010936
-0.0061158			0.0038742
-0.010818			0.027725
0.0046197			-0.0012089
-0.014027			0.014057
-0.01803			0.00017876
0.010954			0.0051612
0.014908			-0.001171
0.016649			-0.0076052
-0.019889			-0.01042
0.021593			0.0064114
-0.0019486			0.0022396
0.0018603			0.039656
0.010021			0.013351
0.0020806			0.027479
-0.0024368			0.016972
0.035256			-0.019279
0.054757			-0.0090541
0.0063213			-0.012462
0.046388			-0.035472
0.054102			-0.021922
0.059341			0.00038212
-0.037615			-0.012106
0.056099			-0.0228
0.028448			0.0034131
0.043843			-0.0076477
0.064215			0.0018095
0.03854			0.030617
0.051719			0.031116
0.16442			-0.045711
0.04151			0.031095
0.085763			-0.035878
0.083857			-0.014586
0.062141			0.0068699
0.034771			-0.0053789
-0.0116			0.016751
-0.015286			0.012282
-0.016909			0.0060428
-0.015839			0.013499
-0.011262			0.018691
0.010272			0.0054106
0.0078279			-0.011249
0.0025523			-0.006961
0.0029501			0.014971
-0.054443			0.025987
-0.022457			-0.0038001
-0.035697			0.01206
-0.018505			0.0093652
-0.011747			0.0067276
-0.018537			0.021327
-0.023204			0.024119
-0.017649			0.01366
-0.028613			0.018769
-0.040873			0.0025467
-0.017795			0.0042943
-0.016574			0.015594
-0.044965			0.031883
-0.0020546			0.020907
-0.018404			0.012759
-0.0089872			0.019666
0.010957			-0.016387
-0.018313			0.018423
-0.019041			0.038422
-0.0022234			0.039674
-0.0094247			0.0072139
-0.016104			0.044716
-0.027718			0.029549
0.0052592			0.022008
0.012048			0.0071623
0.01345			0.0062646
0.0056311			-0.0065637
0.020702			0.018175
-0.0033735			0.0091176
-0.01443			0.029079
-0.0083682			0.038379
-0.022543			0.032963
0.0090008			0.00066925
-0.0029032			-0.011064
0.028471			-0.0095544
0.0052304			-0.0069464
0.0096933			-0.016351
0.0054459			-0.0011017
0.04387			-0.014951
-0.071438			0.02964
0.017524			0.0041527
0.03778			-0.032948
0.030385			-0.020655
0.060277			-0.039004
0.06454			-0.011435
0.073121			-0.022735
0.097692			-0.046141
0.056795			-0.014142
0.070179			-0.024451
0.045514			-0.066808
0.044251			-0.020012
0.039446			-0.039168
0.081923			-0.024776
0.017797			0.0017418
-0.03028			-0.017129
-0.022453			0.0074556
-0.0069486			0.021159
0.0049333			0.014698
-0.0068631			0.0091437
0.024042			0.0043882
0.029276			-0.030419
0.00028629			-0.015827
-0.036129			-0.0013781
-0.026519			-0.017147
-0.024814			-0.0047771
-0.045186			0.013579
-0.0097844			0.0023833
-0.019357			-0.015565
-0.02666			-0.026696
-0.0053477			-0.014115
-0.038225			-0.024114
-0.0039227			-0.011347
0.0068578			-0.00014927
0.018234			-0.0046531
-0.035108			0.00017085
-0.002099			-0.044991
-0.0007968			-0.015002
-0.024985			-0.019435
0.02588			-0.013595
-0.0034666			-0.0042301
-0.0090634			-0.0096133
-0.0176			-0.0020788
0.008255			-0.0047417
-0.02563			0.003299
-0.030793			0.008008
0.013514			0.0052681
0.0069382			-0.014579
0.029343			-0.016786
-0.0077862			-0.016353
0.038322			0.011808
0.00083892			-0.0062568
-0.037848			0.001865
-0.016165			-0.012566
0.011071			0.018657
-0.01386			0.025696
0.040448			-0.013024
0.051573			0.00017452
0.012918			-0.01398
0.054561			-0.02717
[truncated: 75,422 more rows]

## Sheet: C
Cog	Psy
0.0340646	0.0118894
0.00307645	0.00628416
0.0206765	0.00335049
0.0553926	0.00651515
0.0080555	0.00225522
0.00522438	0.0157332
0.051757	0.0129519
0.0394382	0.00685865
0.0211698	0.0327352
0.0200154	0.0119064
0.00278945	0.0136189
0.0086398	0.00122591
0.0199903	0.0126574
0.00887993	0.00842995
0.000323452	0.0275821
0.0144246	0.00353686
0.00465887	0.0128662
0.0139053	0.00919033
0.0436839	0.00308057
0.0100489	0.00872151
0.0283743	0.00984877
0.0175369	0.00782726
0.0256328	0.00792857
0.0444363	0.00455533
0.0576317	0.0331101
0.00457894	0.00942718
0.0132674	0.0169329
0.00204916	0.0311408
0.0102262	0.0106792
0.0252116	0.0123276
0.0207801	0.00525889
0.00470835	0.0116806
0.00319458	0.00606705
0.0210301	0.00441897
0.00734556	0.00345712
0.00512808	0.013618
0.0196586	0.00565933
0.0241761	0.0031968
0.00514108	0.00479655
0.00344416	0.0274712
0.00323039	0.0108831
0.0404163	0.0112298
0.0339111	0.0212531
0.0219647	0.0107175
0.0199407	0.00407334
0.0225542	0.00193322
0.0213798	0.00424443
0.0156436	0.0105484
0.027237	0.0417575
0.0221179	0.0164918
0.0168282	0.0163751
0.00312893	0.00441225
0.0241941	0.00611133
0.0344708	0.0121467
0.0137061	0.0191399
0.0115765	0.0228839
0.0346981	0.0298039
0.011578	0.00204545
0.0336899	0.00416329
0.0264416	0.0376016
0.0313347	0.034241
0.0260054	0.00959225
0.00823334	0.0072227
0.0343644	0.00882319
0.00492759	0.023127
0.00463851	0.0162493
0.0295775	0.0111159
0.0048042	0.00186978
0.0258036	0.00676221
0.0173927	0.00485477
0.00425241	0.00693018
0.0244642	0.0248403
0.00230205	0.00322334
0.00969004	0.0392101
0.0374377	0.00962484
0.00675267	0.0126904
0.0262327	0.0233305
0.0358242	0.00350002
0.0254516	0.0121789
0.000686086	0.0253111
0.0267529	0.00694768
0.00300111	0.00975353
0.0467847	0.00483355
0.0127303	0.0240579
0.00678528	0.011379
0.0421682	0.0321525
0.00642046	0.00124794
0.00868388	0.00514364
0.0158939	0.0349194
0.0306109	0.00999616
0.0131999	0.00152519
0.0165113	0.00968755
0.0524269	0.0409217
0.0457992	0.0350239
0.0142312	0.00491308
0.0113647	0.00745879
0.0169514	0.00415446
0.00391528	0.0136131
0.0297725	0.00417372
0.00493662	0.0368357
0.00784834	0.0104993
0.0122462	0.00753208
0.0120282	0.0174671
0.0106684	0.0272078
0.00261233	0.011418
0.00837127	0.00194454
0.00592893	0.00236355
0.0325397	0.0146966
0.0204943	0.000231629
0.00288022	0.00614387
0.0140938	0.0143466
0.0312581	0.00807691
0.000155484	0.012943
0.0131062	0.00339725
0.0172863	0.0069198
0.0544584	0.0275016
0.0666621	0.0230382
0.0278767	0.0163211
0.0462721	0.0324696
0.0238464	0.0064718
0.0488824	0.0182874
0.0111022	0.0295108
0.010458	0.0159375
0.0297099	0.0263289
0.0193342	0.00585131
0.00404631	0.0232234
0.0252523	0.0234508
0.00290667	0.0219043
0.00832792	0.015565
0.0333765	0.0218988
0.0502273	0.0144616
0.0207146	0.0245484
0.0179234	0.0305302
0.00445303	0.0138616
0.00435628	0.0255376
0.022651	0.0156463
0.0129589	0.020753
0.00921902	0.0114081
0.0116429	0.0106162
0.0362236	0.0110363
0.0241483	0.00136465
0.0253556	0.00216753
0.0314728	0.0189113
0.0155889	0.00795788
0.0717309	0.0201843
0.0665092	0.038038
0.0304115	0.00284403
0.065876	0.0323225
0.0418201	0.00887321
0.0629777	0.0280113
0.0570473	0.0102437
0.0432874	0.0137086
0.0455285	0.0186387
0.0207297	0.00354728
0.0307244	0.028641
0.0575364	0.0205491
0.0453963	0.0118903
0.0251194	0.0101996
0.0171683	0.018502
0.00351721	0.0121727
0.00586074	0.00503664
0.0294669	0.0261031
0.00868163	0.00262203
0.032576	0.0103759
0.0502446	0.00960486
0.0379323	0.0212781
0.0147766	0.0195799
0.0591446	0.00325421
0.00809179	0.0102556
0.00120726	0.0136505
0.00716127	0.0217739
0.0192283	0.00621249
0.0126113	0.0116699
0.0169967	0.00887846
0.0172052	0.0240835
0.00420654	0.0147823
0.0217217	0.0195995
0.00287223	0.0365041
0.0519296	0.0161371
0.0300902	0.00537877
0.0124323	0.0273059
0.0249892	0.00530076
0.00758716	0.0236857
0.0616713	0.00830935
0.0095955	0.00576826
0.0181931	0.0285202
0.0132951	0.00298535
0.015428	0.00952519
0.014413	0.0212514
0.0117373	0.00126289
0.0087417	0.00413276
0.0284547	0.0100232
0.00716126	0.026021
0.0216112	0.0210182
0.0342793	0.00668437
0.0206422	0.0184142
0.0267409	0.00391077
0.00739454	0.0215082
0.0359902	0.00590904
0.0342379	0.0102323
0.000571431	0.00975403
0.0276133	0.000462106
0.0228439	0.0273915
0.00122397	0.00837415
0.00105803	0.00316077
0.0121574	0.0266654
0.0143377	0.0020078
0.00750488	0.0248239
0.00176637	0.00319978
0.0220261	0.0265353
0.0390367	0.0230358
0.0258349	0.0150391
8.64385e-05	0.00180859
0.0314917	0.0205078
0.00731816	0.0308744
0.00143789	0.00428603
0.00755803	0.00734812
0.0112204	0.00513456
0.0126054	0.00956198
0.00752637	0.00501273
0.0576405	0.048454
0.0401123	0.0228367
0.0195423	0.0307559
0.0117649	0.0102181
0.00317889	0.00791103
0.0225917	0.0144926
0.0215495	0.0150346
0.0344057	0.0161897
0.00573118	0.0229236
0.0127788	0.0176799
0.023483	0.0269546
0.000516677	0.0129061
0.00642281	0.000730615
0.0180546	0.00344305
0.0139529	0.0531311
0.0442383	0.00150826
0.0261298	0.00848125
0.020585	0.0247665
0.0400258	0.000224004
0.028999	0.0146911
0.0300234	0.0128663
0.0328876	0.0175297
0.00803724	0.00434571
0.00597746	0.00560591
0.00588436	0.0106262
0.0264419	0.0391354
0.00425383	0.0110111
0.00928256	0.000391165
0.0364889	0.0212974
0.0340809	0.0101052
0.00362806	0.00188699
0.0260142	0.00450527
0.000834802	0.0301225
0.00227995	0.00379598
0.0182547	0.00507805
0.0071581	0.0143282
0.00376871	0.0194995
0.0100029	0.00539549
0.00851137	0.00217627
0.0213877	0.0108944
0.00493949	0.0104069
0.010317	0.0111101
0.0437006	0.00127464
0.0241929	0.014249
0.000731611	0.0197122
0.0142513	0.0143094
0.00234909	0.00136788
0.0261965	0.0159018
0.0142777	0.0126812
0.0146094	0.0112999
0.0223422	0.0144422
0.0568999	0.0195433
0.0506314	0.00138271
0.00051889	0.00043808
0.0042692	0.0208785
0.0172257	0.0358963
0.0258177	0.00546509
0.0354514	0.0022284
0.00210518	0.00247061
0.0318548	0.0180469
0.0299488	0.0249953
0.0237477	0.00860775
0.0171262	0.0135013
0.0262584	7.9039e-05
0.00851194	0.00931999
0.00258525	0.000168847
0.0200241	0.00281437
0.0354128	0.0179478
0.0286561	0.003846
0.00388344	0.00272988
0.0162059	0.027288
0.0287664	0.0108982
0.00933539	0.0231072
0.00987714	0.0101871
0.0213357	0.00562005
0.0170907	0.0173191
0.00881658	0.0127229
0.0251654	0.0147476
0.0174839	0.0239543
0.0197613	0.00853007
0.00292093	0.0120529
0.012798	0.0277815
0.0278806	0.00277333
0.0217335	0.029404
0.0269872	0.032945
0.0110174	0.00856656
0.0272671	0.0006822
0.00469836	0.00270359
0.0361117	0.0174599
0.0370999	0.00934846
0.0205382	0.00435864
0.0227992	0.0253956
0.000662618	0.0177001
0.020938	0.0327092
0.042739	0.00563093
0.000760275	0.0184208
0.0626344	0.0222437
0.0429461	0.0109209
0.0252559	0.00412494
0.0133791	0.0128151
0.0837613	0.0327997
0.0490874	0.0224175
0.0642969	0.0243254
0.07281	0.0309761
0.0689462	0.0352684
0.0326278	0.00378343
0.0556583	0.0011018
0.00941936	0.00415131
0.00594277	0.0102098
0.00915851	0.0029507
0.0286473	0.0180927
0.0016361	0.0113223
0.0187831	0.00686215

## Sheet: D
Cog	Psy
0.0256622	0.0215822
0.0340593	0.0184178
0.0286432	0.0141102
0.0300325	0.0164894
0.0245339	0.0140835
0.0265052	0.0175502
0.0242646	0.0132078
0.0313356	0.0137711
0.036607	0.0177001
0.0348347	0.0139686
0.0187693	0.0146512
0.0348219	0.0174344
0.0269032	0.0168237
0.0261955	0.0159189
0.0412357	0.0179006
0.0211304	0.0135252
0.0192645	0.0134605
0.0179411	0.0135588
0.0195375	0.0120315
0.0233583	0.0134247
0.0285095	0.0136577
0.0211528	0.014626
0.0255348	0.0194791
0.0374206	0.0128419
0.0361153	0.0189722
0.0344767	0.0165985
0.0267252	0.0151942
0.0230394	0.0125068
0.0297809	0.0152684
0.0377234	0.0158741
0.0435249	0.0121341
0.0409396	0.0163369
0.0370679	0.0148157
0.0213347	0.0135677
0.0346841	0.0149101
0.0476278	0.0162984
0.0333544	0.0123467
0.0317656	0.0114068
0.0249357	0.0161082
0.0185232	0.0127785
0.0263832	0.0151946
0.0251694	0.0145915
0.029952	0.0128078
0.0256622	0.0151109
0.0241713	0.0137386
0.0341324	0.0120749
0.024088	0.0157243
0.0292484	0.0202286
0.0315445	0.0180158
0.0287285	0.0153023
0.031462	0.0186779
0.0288632	0.0178494
0.0406959	0.0139268
0.0260459	0.0196727
0.0311831	0.0211908
0.0278449	0.0198868
0.0328586	0.0121149
0.0268986	0.0171135
0.0332244	0.0118742
0.0206877	0.011122
0.0235322	0.0112593
0.0390936	0.0242508
0.0226742	0.0144677
0.0253005	0.0190662
0.0381463	0.0196371
0.0274686	0.0174373
0.0266012	0.0123166
0.0327717	0.0199806
0.0361692	0.0175611
0.0205545	0.0139892
0.0267647	0.0136669
0.0257067	0.0144753
0.0277483	0.0190714
0.0218442	0.0176672
0.0272839	0.0134229
0.0265063	0.0177321
0.0312976	0.0137578
0.0237888	0.0137926
0.0232865	0.0141684
0.0342867	0.0224697
0.0191168	0.0133931
0.0236653	0.0127704
0.0244233	0.016447
0.0403782	0.0166416
0.0261221	0.0181435
0.0272239	0.0182047
0.0286841	0.0149587
0.0239892	0.014283
0.0288613	0.0166231
0.033862	0.014796
0.0409734	0.0169448
0.0297582	0.019183
0.0244209	0.0141366
0.0232567	0.0172053
0.0195738	0.0131535
0.0252863	0.0168601
0.0275221	0.0149653
0.0249479	0.01539
0.0369814	0.0156516
0.0314328	0.0190079
0.0312421	0.0153603
0.0261094	0.0148153
0.0252656	0.01415
0.0263901	0.0148682
0.0283384	0.0215992
0.0259541	0.0199412
0.0254912	0.0134226
0.0327691	0.0175575
0.0302603	0.0180197
0.0225212	0.0149389
0.0230746	0.0143642
0.0234381	0.0137459
0.0285377	0.0117502
0.0218412	0.0143306
0.0155728	0.0128794
0.0309161	0.0221712
0.0255143	0.0191009
0.0165037	0.012564
0.0224364	0.0129364
0.0225839	0.0176342
0.0174558	0.0167932
0.0201037	0.0154821
0.0198158	0.0133909
0.0215846	0.0124769
0.0186747	0.014841
0.0257183	0.018497
0.0321251	0.0193474
0.0266014	0.016074
0.0308113	0.0228004
0.02267	0.0135451
0.0227129	0.0136828
0.0227946	0.0133684
0.0259565	0.0152577
0.0184558	0.0147089
0.0320913	0.0152329
0.0246565	0.0164175
0.0257491	0.0145745
0.0209364	0.0132237
0.0278441	0.0133642
0.0356725	0.0138509
0.0236994	0.0144099
0.0231261	0.0166883
0.02437	0.0139997
0.0186757	0.0146206
0.0284838	0.0180526
0.031835	0.0165489
0.0215589	0.0154318
0.0228005	0.0140756
0.0239163	0.0161519
0.0330536	0.019138
0.0280654	0.016504
0.0342887	0.0223322
0.0300491	0.0152533
0.017933	0.014776
0.0252927	0.0244096
0.0243102	0.0143424
0.0261445	0.014205
0.0236001	0.0129941
0.0278462	0.0191191
0.0284053	0.0150958
0.0242801	0.0141988
0.0232053	0.0212789
0.0358777	0.0183018
0.0298288	0.0149532
0.0270406	0.0182985
0.0227085	0.0137872
0.0257095	0.0175578
0.0269469	0.0140692
0.0284564	0.0127655
0.0336645	0.014135
0.0351735	0.0142964
0.0213063	0.0169435
0.0365831	0.0170076
0.0286014	0.0144045
0.0414528	0.0165642
0.0251111	0.013908
0.0328583	0.0136765
0.0173394	0.0127516
0.0174366	0.0123413
0.0340523	0.0161558
0.0284919	0.0180234
0.031055	0.0156965
0.0298335	0.0142292
0.0324282	0.0218295
0.0248564	0.0153378
0.0288391	0.0190857
0.030946	0.0166991
0.0304193	0.0156757
0.0461824	0.0176898
0.0466457	0.01243
0.0479996	0.0139917
0.0303044	0.0147559
0.0352344	0.0135534
0.0313514	0.0122982
0.0267915	0.0117506
0.0224035	0.0134077
0.0247067	0.0135253
0.0207572	0.0132074
0.0334053	0.0165092
0.0205833	0.0166842
0.0277153	0.0131816
0.0374351	0.0134854
0.0311776	0.022029
0.0422163	0.0166349
0.0233181	0.0156929
0.0323774	0.0151863
0.0313904	0.0201102
0.0317973	0.0179654
0.0276064	0.0171926
0.0293062	0.0142148
0.0335028	0.0184509
0.0407568	0.0142669
0.033632	0.0182725
0.0348991	0.0123996
0.025808	0.013014
0.03723	0.012485
0.0290342	0.0163216
0.0329023	0.0136792
0.0245929	0.0129999
0.0239035	0.0172931
0.0281673	0.0139726
0.041119	0.0220957
0.0308847	0.0179825
0.0375995	0.0169902
0.0269493	0.01767
0.0299891	0.0124541
0.0270233	0.0169557
0.0267906	0.0138717
0.0291139	0.0234259
0.0333735	0.0144358
0.0289346	0.0237282
0.0338562	0.0161201
0.0381198	0.0186928
0.0226868	0.0147661
0.0215071	0.0140009
0.0264186	0.0201349
0.0232215	0.0134019
0.0237082	0.0177639
0.0310604	0.0133903
0.0209018	0.0142255
0.0202672	0.0130781
0.0266027	0.0174532
0.0247965	0.0195631
0.0315767	0.0144377
0.025884	0.0146016
0.0239466	0.0158236
0.0219498	0.0165504
0.0368072	0.0193735
0.0395072	0.0138601
0.0214339	0.0184304
0.0277576	0.0158805
0.0274152	0.0160893
0.0250049	0.0129976
0.0316339	0.0155553
0.0320752	0.0155513
0.0283138	0.0142419
0.0300745	0.0141158
0.0291444	0.0136051
0.0231593	0.0144629
0.0235569	0.013127
0.0218455	0.0125996
0.0317918	0.0197549
0.0258371	0.013388
0.0358634	0.0142961
0.0321448	0.0183415
0.0278497	0.0188893
0.0371444	0.0152096
0.0287492	0.0140254
0.0285003	0.0146876
0.0317327	0.0207553
0.0281042	0.0159207
0.0355559	0.0217467
0.0246274	0.0219638
0.0243034	0.0153038
0.029172	0.0179642
0.0211429	0.014801
0.0293905	0.0155431
0.0226829	0.0176952
0.0246076	0.0189864
0.0158113	0.014353
0.0242901	0.0131155
0.0154389	0.0135082
0.0225401	0.0224712
0.0200842	0.0179452
0.0230824	0.0115005
0.0241595	0.0147336
0.0210203	0.0153182
0.0187461	0.0132773
0.0215118	0.0146733
0.0315533	0.021149
0.0214386	0.0164352
0.0309576	0.0216811
0.0298989	0.0129202
0.0275981	0.0141234
0.0220742	0.0128851
0.0171623	0.0137624
0.0208453	0.0149385
0.0223926	0.0133041
0.0314594	0.0138121
0.0277573	0.0159607
0.0219954	0.0154344
0.0188633	0.0136218
0.0257282	0.0136323
0.0241443	0.0148945
0.0171705	0.0133641
0.0194866	0.0150789
0.0212192	0.0159891
0.0228455	0.0135938
0.0227297	0.0138247
0.0259673	0.0138976
0.0327429	0.0122072
0.0226601	0.0139019
0.0206965	0.0152458
0.0175762	0.0143631
0.0237615	0.0162932
0.0292948	0.0178011
0.027092	0.013338
0.0331862	0.0149586
0.0232716	0.0165156
0.0219097	0.0164692
0.0232207	0.012929
0.0284652	0.0177516
0.0295111	0.0191903
0.0273873	0.0151711
0.0320683	0.023394
0.021635	0.0177363
0.0254823	0.013167
0.0215531	0.0164424
0.0195419	0.0128447
0.0265881	0.016173
0.0240644	0.0205288
0.0262317	0.0167195
0.0242615	0.0206378
0.0170955	0.0170751
0.0176767	0.0145266
0.0145461	0.0142144
0.0161221	0.0122622
0.0169534	0.0130129
0.0188484	0.0134175
0.0199209	0.013357
0.0192272	0.0138501
0.0253412	0.0148774
0.0200613	0.0136793
0.0274823	0.0142976
0.0332914	0.016018
0.0268563	0.0136833
0.0266252	0.0125382
0.0195534	0.0132978
0.021167	0.0131883
0.0200895	0.0125737
0.0262537	0.013525
0.0231633	0.0131605
0.0244534	0.0139078
0.0191642	0.0142138
0.0193174	0.0138526
0.0199311	0.0134097
0.0306908	0.0140258
0.0196466	0.0130009
0.0139679	0.0145226
0.0328232	0.0143337
0.028602	0.0136051
0.0192074	0.0126848
0.0145197	0.0124349
0.0132377	0.0127889
0.0180795	0.0126844
0.0133311	0.0138945
0.0135099	0.0124702
0.0211817	0.0188972
0.0301679	0.0186137
0.0215599	0.0162502
0.0227198	0.0144852
0.0251379	0.0139978
0.0215208	0.0142965
0.0262611	0.0144087
0.0223234	0.0171847
0.0232604	0.0153587
0.0204607	0.0120196
0.0321023	0.0138795
0.0309058	0.0134573
0.023267	0.0156623
0.026768	0.0124646
0.0213682	0.0151246
0.0238052	0.0154813
0.0189786	0.0131894
0.0285987	0.0159639
0.0339504	0.0136194
0.0249949	0.0177835
0.0229361	0.0123199
0.0251271	0.0133233
0.0212657	0.0129064
0.0218492	0.0144727
0.0211082	0.0162678
0.014375	0.0139219
0.0195718	0.0150041

## Sheet: E_left
-0.086745	-0.13573	-0.22426	0.018667	-0.070757	-0.041678	-0.15665	-0.11342	-0.16945	-0.14086	-0.099486	-0.078897	-0.10279	-0.11593	-0.10449	-0.087397		rows = resamples
0.14748	-0.32696	-0.098706	-0.27777	0.15255	-0.16312	-0.21498	-0.042637	-0.13043	-0.061302	-0.12393	-0.1083	-0.089865	-0.13955	-0.077308	-0.11775		columns = sample size bins
-0.20127	-0.095182	0.13113	-0.0016601	-0.10011	-0.33581	-0.13052	-0.13934	-0.076602	-0.17795	-0.16278	-0.095267	-0.094458	-0.096622	-0.09264	-0.099506
-0.03571	-0.10941	0.30653	-0.19678	-0.022952	-0.028666	-0.23638	-0.019725	-0.043652	-0.10209	-0.13431	-0.10484	-0.069932	-0.11118	-0.1377	-0.12277
-0.18281	-0.1866	-0.29517	-0.1208	-0.10109	-0.11187	-0.049455	-0.040064	-0.11726	-0.096794	-0.075079	-0.17742	-0.14447	-0.1123	-0.076947	-0.065108
0.027611	0.17378	0.055299	0.023772	-0.17757	-0.24982	-0.12195	-0.13161	-0.11591	0.00074919	-0.12705	-0.093484	-0.093818	-0.13551	-0.076051	-0.1244
-0.41036	0.13989	-0.19787	-0.0002386	-0.025679	0.072203	-0.26722	-0.17265	-0.076909	-0.11693	-0.098649	-0.083348	-0.093204	-0.090031	-0.10723	-0.11489
0.01543	0.081792	0.081565	-0.073273	-0.030506	-0.21227	-0.2248	-0.11771	-0.16382	-0.17121	-0.11368	-0.11701	-0.10331	-0.10777	-0.11157	-0.12786
-0.065678	0.41455	-0.10149	0.11463	-0.082369	-0.11531	-0.1393	-0.057945	-0.14684	-0.062085	-0.099515	-0.11876	-0.15677	-0.07793	-0.079484	-0.080597
-0.028684	-0.30228	-0.008877	-0.56596	-0.057683	-0.15337	-0.067298	-0.020574	-0.14895	-0.028076	-0.063794	-0.11683	-0.098004	-0.1178	-0.096494	-0.076668
-0.16602	0.15954	-0.12016	-0.28844	-0.0652	-0.054642	-0.20708	-0.13028	-0.043836	-0.060769	-0.12259	-0.13387	-0.080375	-0.10066	-0.064936	-0.10013
-0.24679	0.01759	-0.12275	-0.12647	-0.029942	-0.03037	-0.052228	-0.20269	-0.11904	-0.046664	-0.065439	-0.098877	-0.11683	-0.12642	-0.10217	-0.097952
0.041726	-0.18702	-0.10275	-0.10391	-0.043224	0.03954	-0.089317	-0.12847	-0.1326	-0.097237	-0.16496	-0.044545	-0.16364	-0.092245	-0.089491	-0.11328
-0.1683	-0.23097	-0.067925	-0.031563	-0.15168	-0.036538	-0.09695	-0.062492	-0.027476	-0.12962	-0.17913	-0.085529	-0.12223	-0.074191	-0.11438	-0.094164
0.012722	-0.1714	-0.27048	-0.15843	-0.085851	-0.12931	-0.10009	-0.11337	-0.11191	-0.11698	-0.093444	-0.14375	-0.11138	-0.12345	-0.060262	-0.11229
-0.020742	-0.35811	-0.28524	0.02393	-0.1631	-0.18466	-0.13269	-0.16398	-0.13615	-0.087176	-0.11509	-0.082718	-0.085752	-0.13687	-0.10325	-0.10502
0.017951	0.021229	-0.33546	-0.19744	-0.14569	-0.25373	-0.15968	-0.057248	-0.12533	-0.17215	-0.19512	-0.10496	-0.079103	-0.091067	-0.11749	-0.11437
-0.33767	-0.1337	-0.17731	-0.091271	-0.22171	-0.087977	-0.13589	-0.15769	-0.093092	-0.092536	-0.061295	-0.070708	-0.082493	-0.096319	-0.10566	-0.12542
0.081817	-0.30494	-0.17067	-0.15675	-0.20978	-0.25224	-0.11136	-0.084259	-0.18376	-0.11987	-0.1367	-0.10331	-0.10421	-0.12213	-0.12638	-0.1109
-0.20452	-0.27705	-0.15782	-0.20759	0.19042	-0.087115	0.00062741	-0.077497	0.060194	-0.022517	-0.13853	-0.13148	-0.12885	-0.11627	-0.11084	-0.12047
-0.097643	0.061729	-0.3857	0.051375	-0.19271	-0.061554	-0.077527	-0.16902	-0.16468	-0.15851	-0.11576	-0.10102	-0.11705	-0.12055	-0.11566	-0.097015
-0.28344	-0.24197	-0.20934	-0.25404	-0.11683	-0.22677	-0.022982	-0.08349	-0.059773	-0.086251	-0.13958	-0.14747	-0.1038	-0.086184	-0.1078	-0.10221
-0.30665	-0.29774	-0.1785	-0.20816	-0.10891	-0.058408	-0.13435	-0.075285	-0.14398	-0.12175	-0.10474	-0.066719	-0.10936	-0.14698	-0.13036	-0.11899
-0.37075	-0.12651	-0.14121	-0.34774	-0.058969	-0.10317	-0.16413	-0.083046	-0.16165	-0.07375	-0.07796	-0.099793	-0.11387	-0.10185	-0.12306	-0.097072
0.13072	0.18389	0.0071449	-0.15433	-0.053998	0.068185	-0.066463	-0.1329	-0.12679	-0.11028	-0.16444	-0.1244	-0.075546	-0.13185	-0.082233	-0.12978
-0.18508	-0.41558	-0.21188	-0.20426	-0.17075	-0.16434	-0.17726	-0.10098	-0.14121	-0.13269	-0.11329	-0.12379	-0.12152	-0.12969	-0.11037	-0.13046
-0.13417	-0.084253	-0.10505	-0.20882	0.095078	-0.18756	-0.088402	-0.1676	-0.11659	-0.14797	-0.1421	-0.089597	-0.12576	-0.057846	-0.12665	-0.10615
0.22333	-0.25369	-0.11554	-0.09118	0.10877	-0.0096899	-0.21281	-0.12923	-0.057457	-0.053045	-0.12307	-0.0476	-0.12386	-0.09839	-0.094614	-0.087376
-0.24732	-0.26913	0.06342	-0.0040807	-0.11919	-0.012659	-0.14984	-0.034279	0.004836	-0.19026	-0.029872	-0.169	-0.12046	-0.064248	-0.0999	-0.084987
-0.1301	-0.14389	-0.17244	-0.15898	-0.068144	-0.2478	0.047936	-0.10753	-0.01538	-0.14189	-0.079011	-0.054522	-0.11776	-0.12077	-0.099748	-0.10217
-0.074994	-0.093564	0.084012	0.090708	-0.33413	-0.01038	-0.096835	-0.18067	-0.13218	-0.12817	-0.12488	-0.10484	-0.1339	-0.12299	-0.11503	-0.10792
-0.0049041	-0.0084891	-0.18954	-0.0041459	-0.17742	-0.10597	-0.073791	0.0013595	-0.076048	-0.094818	-0.1	-0.11034	-0.075492	-0.098638	-0.071909	-0.13175
-0.58795	-0.066863	-0.2582	-0.12571	-0.23499	-0.11677	-0.10737	-0.14722	-0.12961	-0.10211	-0.16793	-0.14154	-0.14978	-0.10031	-0.14227	-0.095812
-0.14406	-0.32414	-0.037507	0.094384	-0.089073	-0.22669	-0.14018	-0.13338	-0.1283	-0.064521	-0.13585	-0.10908	-0.053859	-0.14247	-0.11658	-0.088334
0.24788	-0.37632	0.026739	-0.20501	-0.13555	-0.084466	-0.10649	-0.11028	-0.077301	-0.092576	-0.15519	-0.11753	-0.098708	-0.079519	-0.13409	-0.10439
-0.43503	-0.19818	-0.30545	-0.10686	-0.063642	-0.32238	-0.12039	-0.1917	-0.030137	-0.032818	-0.12262	-0.13222	-0.14192	-0.12206	-0.11772	-0.12115
-0.56537	-0.24803	-0.30246	-0.13293	-0.16544	-0.10797	-0.10729	-0.051813	-0.0098877	-0.049803	-0.071963	-0.10001	-0.071619	-0.096384	-0.10392	-0.11033
0.083081	-0.16352	-0.11037	-0.27757	-0.090705	-0.12339	-0.096251	-0.11627	-0.0926	-0.13433	-0.10985	-0.12561	-0.13429	-0.11212	-0.10282	-0.081722
-0.38139	-0.22917	0.026387	0.065887	-0.14245	-0.040108	-0.17179	-0.09753	-0.13512	-0.12407	-0.10711	-0.10907	-0.11802	-0.099875	-0.12398	-0.09594
-0.22371	0.029211	-0.098134	-0.083648	-0.15434	-0.23826	-0.15553	-0.17877	-0.1013	-0.063865	-0.079018	-0.1491	-0.063569	-0.11516	-0.065831	-0.11952
0.078273	-0.0048291	-0.019012	-0.059691	-0.15379	-0.16924	-0.031408	-0.18049	-0.13737	-0.17581	-0.11104	-0.1365	-0.14314	-0.1178	-0.12967	-0.12358
-0.040392	-0.29454	-0.033022	-0.1163	-0.24037	-0.17049	-0.13903	-0.076322	-0.12343	-0.10063	-0.080459	-0.12825	-0.11241	-0.097319	-0.077471	-0.1268
-0.24568	-0.07844	-0.095768	-0.22252	0.0061059	-0.19253	-0.15951	-0.22977	-0.18686	-0.15504	-0.19075	-0.11906	-0.17347	-0.11674	-0.11597	-0.081051
-0.14153	0.11991	-0.17295	-0.15975	-0.21869	-0.10219	-0.11334	-0.023244	-0.080354	-0.11561	-0.10892	-0.053213	-0.11514	-0.091734	-0.1169	-0.12182
0.029163	0.081261	-0.033347	-0.20031	0.0047219	-0.15606	-0.068147	-0.035256	-0.1957	-0.10295	-0.14793	-0.13922	-0.14781	-0.10548	-0.11205	-0.10697
-0.22799	-0.17446	-0.30063	-0.20644	-0.064559	-0.18357	-0.067962	-0.1052	-0.057839	-0.12725	-0.10542	-0.084844	-0.10787	-0.1191	-0.085102	-0.086488
0.065451	0.22318	-0.076224	-0.14955	-0.026319	-0.14828	-0.059395	-0.23541	-0.15338	-0.071768	-0.15306	-0.086692	-0.11589	-0.14665	-0.11871	-0.097642
-0.13668	-0.088021	-0.05739	-0.22151	0.021364	0.082103	-0.10729	-0.046179	-0.085599	-0.16759	-0.11151	-0.10514	-0.091207	-0.10248	-0.13356	-0.11066
-0.069844	-0.050639	-0.26497	-0.068785	-0.1559	-0.18257	-0.0043996	-0.06961	-0.15624	-0.052687	-0.20458	-0.077911	-0.12807	-0.095621	-0.12611	-0.10266
-0.14751	0.038055	-0.036683	-0.06072	-0.17993	-0.089436	-0.15281	-0.17351	-0.089434	-0.11276	-0.16342	-0.12156	-0.14756	-0.11636	-0.13161	-0.10922
-0.15074	-0.04241	-0.1026	0.076509	0.094391	-0.27027	-0.035153	-0.066655	-0.064555	-0.14703	-0.091691	-0.087739	-0.11448	-0.11895	-0.07574	-0.078381
-0.15369	-0.29573	-0.15745	0.10228	-0.20749	-0.31903	-0.16019	-0.148	-0.09979	-0.10606	-0.046423	-0.15498	-0.086681	-0.092109	-0.072932	-0.11206
-0.118	-0.28661	-0.23546	-0.24815	-0.18904	0.04144	-0.11007	-0.14392	-0.039275	-0.080742	-0.13507	-0.11976	-0.13868	-0.15248	-0.13035	-0.14252
-0.65389	-0.32361	-0.071593	-0.28734	-0.067374	-0.0052405	-0.0071747	-0.18269	-0.095293	-0.04781	-0.029285	-0.16607	-0.10966	-0.096488	-0.13023	-0.10167
-0.050992	-0.31183	0.37337	-0.074971	-0.039433	-0.15733	-0.076489	-0.11441	-0.038998	-0.15545	-0.12616	-0.12785	-0.11309	-0.12116	-0.097319	-0.10474
0.27011	-0.0022587	-0.051164	-0.15956	-0.20599	-0.14093	-0.1247	-0.12896	-0.11631	-0.11539	-0.11716	-0.079991	-0.17918	-0.089158	-0.11534	-0.11045
-0.14147	0.021429	0.093964	-0.24892	-0.12359	-0.10389	-0.052249	-0.083314	-0.082567	-0.093793	-0.12095	-0.089091	-0.10339	-0.088411	-0.07613	-0.10408
-0.35804	-0.041599	0.1208	-0.23957	-0.098924	-0.10705	-0.1029	-0.21742	-0.016899	-0.10613	-0.065543	-0.12373	-0.12852	-0.090251	-0.11933	-0.11823
-0.2898	-0.29225	-0.2305	0.037854	-0.088451	0.10762	-0.058939	-0.15409	-0.16307	-0.15345	-0.1182	-0.14651	-0.12808	-0.089686	-0.1296	-0.11542
0.12541	-0.059134	-0.10865	-0.17632	-0.006335	0.040886	-0.082612	-0.1299	-0.085956	-0.11734	-0.081909	-0.15567	-0.14628	-0.083119	-0.092009	-0.11285
-0.30764	-0.31719	-0.18553	-0.18653	-0.074008	-0.10508	-0.073308	-0.056573	-0.14499	-0.070745	-0.12533	-0.10462	-0.099596	-0.062322	-0.11256	-0.13022
-0.23403	0.20093	-0.28041	-0.073994	-0.35313	-0.1643	-0.11097	-0.09403	-0.067499	-0.097882	-0.11396	-0.094508	-0.11966	-0.14611	-0.091465	-0.088398
-0.26826	-0.28975	0.13059	-0.088147	-0.076172	-0.076249	-0.13237	0.0097416	-0.092742	-0.098311	-0.12058	-0.10885	-0.078144	-0.11716	-0.060252	-0.10624
-0.20714	-0.17165	-0.030659	-0.016703	-0.071689	-0.076522	-0.097605	-0.24924	-0.11791	-0.059329	-0.074276	-0.10269	-0.09526	-0.099596	-0.081347	-0.09629
-0.017581	-0.15483	-0.13297	-0.33924	-0.043199	-0.11414	0.046968	-0.10503	-0.061928	-0.045737	-0.1276	-0.059865	-0.047996	-0.10114	-0.12356	-0.10546
0.22267	0.23608	-0.082672	-0.057522	-0.19646	-0.017849	-0.15923	-0.050536	-0.053122	-0.14483	-0.13344	-0.11111	-0.12026	-0.093429	-0.08929	-0.11556
-0.46997	0.28431	-0.016333	-0.10574	-0.22898	0.036459	-0.17735	-0.022471	-0.11351	-0.14054	-0.068493	-0.064302	-0.082451	-0.09155	-0.15221	-0.10655
-0.27552	0.0080796	-0.068537	-0.15188	-0.10043	-0.10919	-0.074859	-0.15486	-0.11913	-0.086766	-0.10262	-0.11069	-0.13644	-0.04911	-0.10062	-0.10964
0.29716	-0.32165	-0.05368	-0.22269	-0.0099665	-0.075674	-0.21117	-0.11769	-0.18664	-0.052632	-0.13006	-0.21891	-0.094491	-0.084744	-0.10918	-0.10927
-0.16772	-0.13855	-0.01555	0.12816	-0.38539	-0.022955	-0.16769	-0.16714	-0.11401	-0.056126	-0.18564	-0.12741	-0.14957	-0.072687	-0.1341	-0.11889
-0.19911	-0.04637	-0.11169	-0.0015847	-0.11905	-0.081679	-0.078146	-0.14269	-0.13783	-0.11102	-0.10718	-0.15915	-0.10583	-0.11013	-0.080093	-0.096946
0.30466	-0.11969	0.053763	-0.3595	-0.0099288	-0.11154	-0.052415	-0.070098	-0.16878	-0.074896	-0.17637	-0.082407	-0.12754	-0.14012	-0.11229	-0.10274
-0.2284	0.050275	0.090842	-0.20878	-0.11993	-0.12399	-0.2024	-0.085144	-0.011978	-0.14616	-0.086676	-0.058987	-0.14527	-0.12491	-0.10531	-0.085459
-0.43523	-0.26891	0.0083769	-0.10681	-0.13759	-0.05489	-0.092242	-0.1045	-0.037701	-0.050964	-0.12645	-0.10479	-0.11352	-0.069439	-0.10489	-0.06728
0.24725	-0.44913	-0.2885	-0.13295	-0.072037	-0.16726	-0.034151	-0.090426	-0.1303	-0.1631	-0.084038	-0.091029	-0.069297	-0.07077	-0.087731	-0.09241
-0.018352	-0.021656	-0.25093	-0.22713	-0.13848	-0.22977	-0.17618	-0.040608	-0.11968	-0.10131	-0.12296	-0.14812	-0.096699	-0.08602	-0.13241	-0.10717
-0.10474	0.15083	0.052708	-0.14763	-0.15504	-0.074513	-0.00037589	0.044125	-0.023238	-0.064777	-0.13974	-0.18092	-0.11671	-0.11931	-0.11786	-0.12704
0.068371	-0.2911	-0.19089	-0.092897	-0.11029	0.0030499	-0.052616	-0.11349	-0.075411	-0.2089	-0.088846	-0.11819	-0.10596	-0.094382	-0.12428	-0.088317
-0.25088	-0.23065	-0.26208	-0.064964	-0.20315	-0.027849	-0.14605	-0.22077	-0.055965	-0.08609	-0.14042	-0.13113	-0.090153	-0.12866	-0.066104	-0.12022
0.03651	0.037982	0.0028208	-0.13407	-0.028138	-0.0078092	0.068111	-0.081154	-0.083683	-0.10524	-0.075322	-0.069201	-0.089212	-0.11012	-0.12714	-0.098712
-0.069828	-0.38847	-0.24632	-0.10245	-0.21	-0.10881	-0.19997	-0.091994	-0.15566	-0.10602	-0.10046	-0.10243	-0.13389	-0.10376	-0.09856	-0.12271
-0.40744	0.0073046	0.016404	-0.4666	-0.13945	-0.0084278	-0.11061	-0.11031	-0.080678	-0.099766	-0.081152	-0.13146	-0.097905	-0.14905	-0.12356	-0.10384
-0.29522	-0.26384	-0.14149	-0.079131	-0.145	-0.10232	-0.094336	-0.081699	-0.11062	-0.092129	-0.15092	-0.10798	-0.099028	-0.1153	-0.11566	-0.10185
-0.15855	-0.18121	-0.091511	-0.027645	-0.37329	-0.054204	-0.010511	-0.13761	-0.16511	-0.15494	-0.10585	-0.1299	-0.10798	-0.12784	-0.1261	-0.11796
-0.16242	0.085022	-0.11187	-0.33805	-0.24825	-0.1504	-0.046891	-0.039869	-0.086201	-0.091463	-0.10199	-0.15277	-0.095144	-0.11268	-0.094946	-0.10175
0.043729	-0.090435	0.014238	-0.072235	-0.073926	0.0033732	-0.075145	-0.029375	-0.12226	-0.099297	-0.12635	-0.092365	-0.1232	-0.12058	-0.087155	-0.11763
-0.046026	-0.25504	-0.046158	-0.1746	-0.12281	-0.26913	-0.088345	-0.19996	-0.12665	-0.11625	-0.050014	-0.12815	-0.070213	-0.096108	-0.10235	-0.10522
0.218	-0.18331	-0.3834	-0.015273	0.13576	-0.034212	-0.23632	-0.23581	-0.072885	-0.12643	-0.1371	-0.079093	-0.074127	-0.097325	-0.097091	-0.095833
-0.29206	-0.12354	-0.043985	-0.029591	-0.078278	-0.12553	-0.065471	-0.016317	-0.16454	-0.041812	-0.0433	-0.10921	-0.10478	-0.091869	-0.11716	-0.12154
-0.19564	-0.13728	-0.1978	-0.013362	-0.085229	-0.020308	-0.034532	-0.18733	-0.16303	-0.12841	-0.13103	-0.1253	-0.12813	-0.082765	-0.12359	-0.12548
0.02863	-0.22878	-0.139	-0.016199	-0.14049	-0.25921	0.054971	-0.027698	-0.083537	-0.12667	-0.17478	-0.099801	-0.063128	-0.10029	-0.11214	-0.11316
-0.32573	0.021993	0.067743	-0.057179	-0.17007	-0.18047	-0.10879	-0.026218	-0.053906	-0.15047	-0.10045	-0.12451	-0.07633	-0.078298	-0.071483	-0.10891
-0.08586	0.14933	0.042776	-0.012494	0.044158	-0.13006	-0.091648	-0.05847	-0.093971	-0.11778	-0.21804	-0.084639	-0.12458	-0.12094	-0.10169	-0.10001
-0.30913	-0.14348	0.147	-0.045074	0.038543	-0.13546	-0.12185	-0.11949	-0.048822	-0.0716	-0.13328	-0.10792	-0.083619	-0.13	-0.068659	-0.11196
0.088433	-0.42283	-0.15613	-0.072217	-0.0066017	-0.048907	-0.091352	-0.1964	-0.070156	-0.075229	-0.1005	-0.065691	-0.10912	-0.12304	-0.12522	-0.11805
-0.0089128	0.018555	-0.2387	-0.10616	-0.0010015	-0.14287	-0.063618	-0.057931	-0.16029	-0.11684	-0.10406	-0.16086	-0.10514	-0.081904	-0.079814	-0.12864
-0.30616	-0.09543	0.080981	-0.27603	-0.16088	-0.20705	-0.0025639	-0.32727	-0.01041	-0.17376	-0.1495	-0.13127	-0.11569	-0.075652	-0.098917	-0.11452
-0.039072	0.025639	-0.1935	0.22198	-0.14029	-0.14784	-0.072445	-0.12807	-0.19017	-0.063288	-0.09524	-0.095579	-0.12092	-0.098501	-0.094811	-0.11847
-0.12716	-0.067669	-0.22178	0.097094	-0.22496	-0.060386	-0.044349	0.015164	-0.10228	-0.13323	-0.095074	-0.15933	-0.089988	-0.12015	-0.090636	-0.12237
-0.36964	-0.39385	0.018854	-0.18556	-0.26912	-0.15801	-0.089162	-0.094007	-0.14453	-0.12393	-0.15418	-0.15342	-0.033102	-0.139	-0.097899	-0.1229
-0.17853	-0.30975	-0.14893	-0.10737	-0.16181	-0.15211	-0.034548	-0.10414	-0.024042	-0.072276	-0.12905	-0.055734	-0.084752	-0.079221	-0.10145	-0.10303
-0.048112	0.020337	-0.46777	-0.17099	-0.14099	-0.1944	-0.20211	-0.15476	0.017767	-0.11223	-0.18094	-0.039464	-0.089028	-0.10181	-0.10382	-0.13618
-0.065612	-0.29519	-0.055969	0.067479	-0.062928	-0.078558	-0.04524	-0.11241	-0.1233	-0.13517	-0.13263	-0.11157	-0.057774	-0.098315	-0.10037	-0.10101
-0.16635	0.061002	-0.16859	-0.062302	-0.18376	-0.12615	-0.11575	-0.091143	-0.15624	-0.12559	-0.15869	-0.10119	-0.11462	-0.12437	-0.10881	-0.092321
-0.38291	-0.24126	-0.10426	0.021868	-0.099011	-0.13783	-0.091762	-0.19116	-0.024714	-0.12428	-0.031862	-0.10246	-0.082549	-0.10384	-0.12566	-0.15495
-0.19551	-0.25888	0.014092	-0.031751	-0.19157	-0.23258	-0.13155	-0.0016408	-0.068989	-0.14557	-0.17799	-0.13476	-0.11119	-0.12558	-0.099365	-0.089234
0.14383	-0.35526	-0.032487	-0.10808	0.020533	-0.088693	-0.13432	-0.15801	-0.063222	-0.11798	-0.1117	-0.11663	-0.12008	-0.12294	-0.093757	-0.12192
-0.057845	-0.28152	0.00018455	-0.25776	-0.21977	-0.0053212	-0.017695	-0.14054	-0.063918	-0.12524	-0.12831	-0.16681	-0.1147	-0.10048	-0.10642	-0.11944
-0.090562	-0.12189	-0.19428	-0.23127	0.024176	0.014098	-0.07595	-0.13061	-0.11426	-0.078287	-0.15965	-0.070948	-0.1259	-0.094712	-0.12197	-0.11662
-0.17945	0.13252	-0.27917	-0.27026	-0.13809	-0.15308	-0.10051	-0.11967	-0.15354	-0.17192	-0.17159	-0.090761	-0.10461	-0.13759	-0.12746	-0.10062
-0.12222	-0.3382	-0.39585	0.11608	-0.12443	-0.2277	-0.11446	0.0041107	-0.11271	-0.1018	-0.1333	-0.1221	-0.12354	-0.092125	-0.097195	-0.08813
-0.33299	-0.10763	-0.17972	-0.1957	-0.16106	-0.087117	-0.06711	-0.084061	-0.030197	-0.10262	-0.082162	-0.11018	-0.093313	-0.12501	-0.14376	-0.10334
-0.21149	-0.1263	-0.22839	-0.3532	-0.14632	-0.083591	-0.10001	-0.085723	-0.13712	-0.14735	-0.12022	-0.050846	-0.075201	-0.082442	-0.096382	-0.11263
-0.27698	-0.077572	-0.060367	-0.16165	-0.22817	-0.082965	-0.14834	-0.085685	-0.080395	-0.13704	-0.15139	-0.095728	-0.085409	-0.080799	-0.10988	-0.1004
0.034846	-0.25311	-0.20352	-0.25129	-0.076746	-0.16741	-0.049415	-0.18291	-0.1342	-0.052109	-0.087302	-0.10315	-0.14892	-0.07337	-0.14731	-0.11456
-0.32944	-0.15591	-0.03526	-0.023091	-0.062728	-0.10725	-0.11015	-0.048317	-0.055189	-0.11905	-0.078428	-0.055057	-0.10138	-0.098047	-0.13826	-0.10242
0.074143	0.012408	-0.017977	0.10488	-0.29146	-0.234	-0.10397	-0.089568	-0.059182	-0.15129	-0.13338	-0.086455	-0.084473	-0.078601	-0.084335	-0.098537
-0.099471	-0.25334	-0.02814	0.052384	-0.24226	-0.037127	-0.048582	-0.15908	-0.062063	-0.017256	-0.053727	-0.1358	-0.10065	-0.11782	-0.099679	-0.12745
0.12985	-0.22447	-0.063521	-0.013699	-0.22717	-0.035538	0.017025	-0.059548	-0.099619	-0.090392	-0.11785	-0.047488	-0.082749	-0.11822	-0.088741	-0.09638
-0.035467	-0.0096766	0.096291	-0.096121	-0.1386	-0.011589	0.029463	-0.045874	-0.13827	-0.16611	-0.099761	-0.046915	-0.086995	-0.10371	-0.11881	-0.091541
-0.30771	-0.12358	-0.15895	-0.027391	-0.1089	-0.16615	-0.18148	-0.09208	-0.065584	-0.016245	-0.10821	-0.12158	-0.093358	-0.098643	-0.094931	-0.10776
-0.37225	-0.29545	-0.04042	-0.211	-0.20633	-0.085721	-0.24881	-0.17693	-0.061985	-0.17575	-0.13733	-0.066851	-0.036743	-0.09596	-0.076353	-0.10618
-0.086276	-0.029719	-0.040249	-0.15023	-0.025316	-0.25161	-0.25178	-0.097171	-0.14592	-0.074204	-0.06654	-0.11643	-0.12973	-0.072096	-0.092218	-0.12623
-0.19926	-0.16522	-0.085262	0.054624	-0.080398	-0.20877	-0.10697	-0.17917	-0.12437	-0.1109	-0.042076	-0.13796	-0.11867	-0.15134	-0.12035	-0.11047
0.20218	0.032699	-0.16034	0.020808	-0.17571	-0.21447	-0.049447	-0.12758	-0.11707	-0.17228	-0.14796	-0.17937	-0.088373	-0.11671	-0.13195	-0.1316
-0.18846	0.12251	-0.16259	-0.099316	-0.090319	-0.017825	-0.12157	-0.16696	-0.098175	-0.12842	-0.099458	-0.085573	-0.10224	-0.13198	-0.096442	-0.097082
-0.054624	-0.14504	0.0711	-0.1757	-0.056597	-0.18011	-0.16237	-0.077252	-0.10592	-0.10191	-0.093494	-0.066057	-0.093709	-0.16052	-0.096904	-0.12782
-0.24875	0.13078	-0.28463	-0.079952	-0.11335	0.0070021	-0.093056	-0.030084	-0.13852	-0.12371	-0.11829	-0.13608	-0.086073	-0.087578	-0.13669	-0.082755
-0.069341	-0.21969	-0.23376	-0.16314	-0.17451	-0.14146	-0.099888	-0.034186	-0.031014	-0.10713	-0.13515	-0.13988	-0.12041	-0.12927	-0.080821	-0.086511
-0.41813	-0.055495	-0.066753	-0.03813	-0.041259	0.0046794	-0.1536	-0.098721	-0.15409	-0.061988	-0.047317	-0.12843	-0.084216	-0.11033	-0.076374	-0.11772
-0.40379	0.22216	-0.082448	-0.17585	-0.03873	-0.070483	-0.076747	-0.049312	-0.081504	-0.13625	-0.066015	-0.125	-0.065717	-0.088851	-0.091273	-0.077447
-0.20879	-0.30406	-0.25301	-0.2865	-0.13222	-0.014816	-0.019484	-0.030338	-0.12119	-0.061317	-0.13706	-0.11266	-0.14752	-0.1189	-0.09939	-0.089629
-0.33586	-0.30646	0.09451	-0.0010812	-0.038373	-0.082546	-0.070286	-0.081304	-0.16222	-0.12482	-0.13024	-0.073842	-0.1233	-0.092838	-0.12377	-0.13197
0.030578	-0.081732	-0.29631	-0.36277	-0.16899	-0.20796	-0.0508	-0.032344	-0.044246	-0.17622	-0.048313	-0.15815	-0.11266	-0.075008	-0.10953	-0.092847
-0.095363	0.10543	-0.27146	-0.14738	0.022435	0.00059665	-0.12221	-0.098415	-0.11952	-0.13197	-0.11533	-0.11416	-0.080334	-0.077293	-0.10399	-0.099424
-0.10274	0.14418	-0.1438	-0.15898	-0.068996	-0.14942	-0.065996	-0.043739	-0.2362	-0.021217	-0.078835	-0.074344	-0.12716	-0.10546	-0.12433	-0.081247
0.13049	-0.055871	-0.14412	-0.12472	-0.17806	-0.069415	-0.14516	-0.17416	-0.11034	-0.15975	-0.14467	-0.10163	-0.11859	-0.11555	-0.12192	-0.087774
-0.27325	-0.29887	0.086263	-0.16797	-0.14379	-0.13899	-0.14941	-0.077884	-0.036904	-0.1258	-0.080153	-0.10234	-0.12058	-0.12731	-0.087242	-0.098274
-0.22466	-0.011221	-0.11172	-0.013934	-0.12089	-0.25138	-0.20399	-0.052366	-0.092297	-0.14204	-0.11624	-0.058083	-0.11354	-0.11809	-0.11057	-0.11914
-0.17972	-0.24661	0.026469	-0.15731	-0.273	-0.099813	-0.067385	-0.090785	-0.2404	-0.069325	-0.071347	-0.071203	-0.091058	-0.09245	-0.084929	-0.097775
-0.0804	0.043307	-0.086282	-0.13812	-0.11623	-0.062185	-0.14643	-0.16207	-0.037955	-0.1004	-0.12143	-0.076678	-0.067285	-0.11367	-0.12432	-0.11077
-0.1222	-0.049219	-0.070094	-0.18842	-0.20581	-0.17233	-0.09069	-0.045321	-0.061638	-0.11245	-0.1364	-0.11342	-0.10243	-0.068287	-0.070138	-0.11394
-0.45276	-0.12614	-0.10017	0.15912	-0.15311	-0.053466	-0.062535	-0.12414	-0.10345	-0.11109	-0.099778	-0.099984	-0.091209	-0.13599	-0.10299	-0.11157
-0.033857	0.015471	0.0066542	0.0071845	-0.23547	-0.042046	-0.20216	-0.0048063	-0.15574	-0.16537	-0.082753	-0.10675	-0.11268	-0.10291	-0.095842	-0.10025
-0.15056	-0.0352	-0.025907	0.03268	-0.2315	-0.20067	-0.17207	-0.13045	-0.15173	-0.10837	-0.13171	-0.10078	-0.080894	-0.10722	-0.11092	-0.10691
-0.18265	-0.17198	-0.19386	0.18121	0.032789	-0.062073	-0.081765	-0.23302	-0.19222	-0.15692	-0.12356	-0.12768	-0.079423	-0.12043	-0.14016	-0.095911
0.10258	-0.41592	-0.20234	-0.03199	-0.1978	-0.172	-0.069565	-0.061538	-0.0088684	-0.018951	-0.073135	-0.074977	-0.098849	-0.10203	-0.067971	-0.11381
-0.056985	-0.38739	-0.22945	-0.31093	-0.056588	-0.16214	-0.19844	-0.16026	-0.13925	-0.062648	-0.080043	-0.064134	-0.11836	-0.1357	-0.10439	-0.13189
-0.034198	-0.11898	-0.14477	0.064324	-0.075221	-0.044476	-0.066275	-0.15768	-0.072344	-0.10316	-0.026968	-0.070914	-0.1256	-0.10774	-0.097372	-0.093221
-0.12088	-0.14341	-0.18521	0.088694	-0.036127	-0.21526	-0.18446	-0.12327	-0.15781	-0.12995	-0.13488	-0.098035	-0.11014	-0.13981	-0.082642	-0.13155
0.13212	-0.039145	-0.21201	-0.21369	-0.078325	-0.02657	-0.054131	-0.075151	-0.17562	-0.082717	-0.033763	-0.0848	-0.1033	-0.1012	-0.11059	-0.092083
0.17942	0.033569	0.027196	-0.029264	-0.089587	-0.11294	-0.066053	-0.19359	-0.069559	-0.095953	-0.16379	-0.16145	-0.096994	-0.12003	-0.1195	-0.10598
-0.14367	-0.07063	-0.089236	-0.098586	0.010113	-0.12277	-0.059164	-0.083271	-0.070741	-0.10558	-0.14774	-0.1205	-0.10387	-0.098305	-0.095694	-0.10627
0.056116	-0.084861	0.0078058	0.042801	-0.14804	-0.086568	-0.11068	-0.21396	-0.13644	-0.11459	-0.10739	-0.13292	-0.08778	-0.14462	-0.10471	-0.098024
-0.068093	-0.30498	-0.28876	-0.16694	-0.28162	-0.12749	-0.099222	-0.10606	-0.10463	-0.12323	-0.12248	-0.11473	-0.062483	-0.084042	-0.12376	-0.10952
-0.075317	0.077166	-0.083879	-0.22642	-0.27244	-0.18146	-0.14313	-0.15019	-0.25967	-0.098537	-0.087116	-0.14588	-0.12386	-0.12448	-0.10789	-0.090728
0.015814	-0.20947	0.018825	0.023774	-0.037447	-0.099738	-0.079566	-0.10145	-0.1534	-0.10614	-0.097304	-0.059971	-0.14009	-0.098857	-0.10089	-0.1041
0.17259	-0.12972	-0.054945	-0.24781	-0.093604	-0.096652	-0.11988	-0.14347	-0.11885	-0.12441	-0.12884	-0.077503	-0.13997	-0.08386	-0.11461	-0.1164
-0.44725	-0.18148	-0.23332	-0.052527	-0.04706	-0.035474	-0.058607	-0.16064	-0.1578	-0.13526	-0.073603	-0.14236	-0.084293	-0.10496	-0.11519	-0.10137
-0.058397	-0.058307	-0.053297	-0.17559	-0.04965	-0.12512	-0.075131	-0.17048	-0.082128	-0.17331	-0.089873	-0.05367	-0.068359	-0.096627	-0.10902	-0.11528
-0.022254	-0.032893	0.16673	0.054484	-0.25532	-0.003398	-0.20249	-0.086882	-0.12893	-0.13283	-0.07934	-0.080539	-0.15651	-0.14488	-0.14241	-0.10882
0.12572	-0.16209	-0.36387	-0.18507	-0.059619	-0.076765	-0.050139	-0.0924	-0.084186	-0.12847	-0.068057	-0.12049	-0.1305	-0.13054	-0.11325	-0.091556
-0.47492	-0.37335	-0.31492	-0.093914	-0.089593	-0.022014	-0.14125	-0.18295	-0.071074	-0.1095	-0.11747	-0.18451	-0.092648	-0.11408	-0.13184	-0.092951
-0.22892	-0.17572	-0.11829	-0.068668	0.012178	-0.19752	-0.14294	-0.24367	-0.10354	-0.0099484	-0.065954	-0.10805	-0.16481	-0.15636	-0.11863	-0.13616
-0.24719	-0.30762	0.062366	-0.034746	-0.14678	-0.24101	-0.14516	-0.082161	-0.16144	-0.091709	-0.11735	-0.11838	-0.11963	-0.10405	-0.11724	-0.13815
-0.36741	-0.30719	-0.10334	-0.055785	0.046476	-0.10507	-0.11845	-0.036421	-0.018407	-0.11086	-0.095494	-0.087867	-0.12407	-0.098869	-0.10235	-0.097839
-0.5625	-0.2333	-0.16385	-0.099367	0.081769	-0.039521	-0.10236	-0.10248	-0.066326	-0.16614	-0.073527	-0.12319	-0.10068	-0.11981	-0.088453	-0.092901
-0.45708	-0.0040389	-0.28019	0.015574	-0.32478	-0.19883	-0.12484	-0.19464	-0.085637	-0.12395	-0.080688	-0.1188	-0.11019	-0.13484	-0.11077	-0.11407
-0.18327	-0.27725	0.037208	-0.055671	-0.097307	-0.10109	-0.14091	-0.042021	-0.12385	-0.11461	-0.12503	-0.1404	-0.08455	-0.082549	-0.12012	-0.12964
-0.23134	-0.12675	0.033304	-0.2635	-0.091139	-0.058391	-0.070126	-0.088753	-0.10827	-0.11357	-0.10379	-0.11537	-0.10309	-0.10003	-0.092747	-0.072769
0.16015	-0.050662	0.0036894	-0.074838	-0.046379	-0.038817	-0.13272	-0.13687	-0.040551	-0.11435	-0.061034	-0.089645	-0.12519	-0.11263	-0.13423	-0.10814
0.068751	-0.12293	-0.13604	0.081615	-0.14091	-0.13579	-0.082114	-0.033644	-0.16469	-0.058018	-0.065972	-0.096019	-0.13912	-0.097569	-0.091676	-0.10006
-0.14475	-0.42337	0.056558	-0.13358	-0.15996	-0.14048	-0.1295	-0.083053	-0.14661	-0.11012	-0.096871	-0.12178	-0.11386	-0.10664	-0.10353	-0.10287
-0.43176	-0.45192	-0.23599	0.19703	-0.020402	-0.16278	-0.20587	-0.15043	-0.081584	-0.11235	-0.078146	-0.13133	-0.087205	-0.10418	-0.096973	-0.093353
-0.16402	-0.23732	-0.27984	-0.13919	-0.12404	-0.025251	-0.090645	-0.10848	-0.084145	-0.11994	-0.14942	-0.11702	-0.13962	-0.12042	-0.087765	-0.13012
-0.36085	0.079227	-0.25379	0.059314	-0.11627	-0.17589	-0.044003	-0.13092	-0.12885	-0.12705	-0.11135	-0.090799	-0.10818	-0.11009	-0.090735	-0.14596
-0.36537	0.049739	-0.18972	0.10756	-0.00987	-0.1708	-0.2001	-0.055253	-0.076134	-0.06571	-0.093507	-0.11514	-0.10686	-0.098024	-0.1297	-0.1096
-0.031197	-0.25191	-0.23576	-0.27011	-0.17523	-0.11643	-0.11795	-0.0023877	-0.15944	-0.053902	-0.11297	-0.14057	-0.065944	-0.079411	-0.12889	-0.11582
-0.31616	-0.19632	-0.20713	-0.13159	-0.15806	-0.12952	-0.054287	0.0011223	-0.095062	-0.15812	-0.087965	-0.11587	-0.10699	-0.073748	-0.12287	-0.10458
-0.30512	-0.1693	0.045549	-0.14273	-0.16028	-0.081412	-0.11451	-0.14606	-0.15405	0.02764	-0.1439	-0.065015	-0.1401	-0.11471	-0.093704	-0.09347
0.090657	-0.15311	-0.024687	-0.10925	0.084009	-0.10803	-0.1708	-0.087817	-0.099388	-0.12678	-0.11234	-0.14592	-0.09147	-0.1063	-0.11345	-0.10704
-0.28201	-0.066348	0.01075	-0.11024	-0.090197	-0.00056839	-0.093986	-0.16303	-0.07448	-0.079849	-0.11386	-0.099095	-0.082493	-0.092501	-0.087286	-0.12576
-0.29731	0.10964	-0.16322	-0.080595	-0.022446	-0.1804	-0.21357	-0.27883	-0.10478	-0.065768	-0.063324	-0.049047	-0.076933	-0.13925	-0.09986	-0.11567
-0.5976	0.046891	-0.2663	-0.087993	-0.088596	-0.098051	-0.15975	-0.11687	-0.069986	-0.16852	-0.065758	-0.14451	-0.07434	-0.1112	-0.11349	-0.10689
0.0074238	-0.081126	-0.15164	-0.13594	-0.16167	-0.12294	-0.071506	-0.070642	-0.13792	-0.1475	-0.14071	-0.093787	-0.083931	-0.081881	-0.10438	-0.096651
-0.40657	-0.28756	-0.3447	0.013894	-0.28001	-0.18005	-0.025658	-0.18355	-0.045585	-0.14868	-0.1395	-0.12787	-0.099015	-0.094041	-0.11493	-0.097026
0.28951	-0.2116	-0.24972	-0.17632	-0.1007	-0.17657	-0.08756	-0.2125	-0.20694	-0.10446	-0.054856	-0.11282	-0.083565	-0.12234	-0.080519	-0.09667
0.043178	-0.4195	-0.21077	-0.36479	-0.078709	-0.12956	0.037169	-0.13378	-0.04895	-0.13963	-0.13368	-0.13782	-0.13501	-0.13085	-0.11372	-0.14143
-0.12726	0.16022	-0.18209	-0.068448	0.022236	0.026518	-0.13238	0.043648	-0.18452	-0.1058	-0.046019	-0.10924	-0.11968	-0.13284	-0.1101	-0.10561
-0.14972	0.26708	-0.14494	0.066598	-0.10392	-0.0075152	-0.15358	-0.0010485	-0.10437	-0.069414	-0.11089	-0.14155	-0.084701	-0.11434	-0.11878	-0.093131
-0.090819	-0.030832	-0.45176	-0.10536	-0.084823	-0.13258	-0.21177	-0.16685	-0.23874	-0.095032	-0.10689	-0.10647	-0.1227	-0.094714	-0.1251	-0.12046
0.083587	0.16909	-0.15146	0.0461	-0.17001	-0.23378	-0.054786	-0.14614	-0.14682	-0.02276	-0.10448	-0.088466	-0.091622	-0.1083	-0.10771	-0.077597
-0.14277	-0.044259	-0.16046	-0.21898	-0.072461	-0.15633	-0.19453	-0.14578	-0.085381	-0.08316	-0.082268	-0.12505	-0.079411	-0.099764	-0.10231	-0.096552
-0.29262	-0.18305	-0.0026616	-0.066289	-0.16205	-0.15123	-0.1686	0.0027241	-0.048347	-0.098418	-0.12265	-0.1201	-0.1047	-0.11411	-0.11293	-0.11357
-0.29441	-0.00086889	-0.089486	-0.14817	-0.077567	-0.15356	-0.1888	-0.20698	-0.15764	-0.09804	-0.11843	-0.11766	-0.12131	-0.099683	-0.071204	-0.076666
-0.038861	-0.045697	0.091359	-0.20748	-0.28327	-0.28987	-0.15122	-0.14113	-0.10624	-0.1336	-0.12738	-0.11313	-0.1039	-0.11037	-0.12495	-0.10916
-0.32651	-0.092334	-0.04168	-0.21395	-0.2113	0.073746	-0.017227	-0.051006	-0.11488	-0.16137	-0.1491	-0.1176	-0.093227	-0.11283	-0.10275	-0.091032
0.22814	-0.39564	-0.26727	-0.09492	-0.0068377	-0.27509	-0.16415	0.021313	-0.056558	-0.10224	-0.14655	-0.084747	-0.15391	-0.055874	-0.11051	-0.1483
-0.31977	0.099064	-0.11696	-0.19424	-0.10774	-0.13286	0.022659	-0.11446	-0.1575	-0.10994	-0.12853	-0.10653	-0.10703	-0.095521	-0.098644	-0.10661
0.22195	-0.068476	-0.20302	-0.057592	-0.034534	0.051172	-0.10792	-0.075042	-0.089433	-0.14115	-0.10669	-0.1155	-0.13745	-0.056751	-0.12739	-0.0936
-0.25326	-0.271	-0.033927	-0.042254	-0.16866	0.021066	-0.047277	-0.16686	-0.10621	-0.16204	-0.14427	-0.085376	-0.14817	-0.11115	-0.10131	-0.098722
-0.14018	0.023348	-0.094674	-0.45203	-0.085998	-0.096141	-0.10408	-0.072327	-0.035184	-0.095904	-0.18174	-0.084568	-0.16789	-0.067975	-0.11742	-0.090243
-0.28549	-0.19822	-0.071653	-0.014304	-0.080446	-0.13179	-0.017422	-0.16443	-0.16612	-0.090501	-0.090582	-0.1036	-0.10438	-0.12522	-0.094703	-0.12277
0.15443	-0.32345	-0.24903	-0.067564	-0.14017	-0.11247	-0.032238	-0.030683	-0.032503	-0.10574	-0.18368	-0.12923	-0.13713	-0.12133	-0.12575	-0.11676
-0.14824	-0.03538	0.036641	-0.24317	-0.11832	-0.037052	-0.035931	0.013537	0.030734	-0.13483	-0.12039	-0.1581	-0.11907	-0.087015	-0.13303	-0.15178
0.0069699	-0.3241	0.11272	-0.31541	-0.074329	-0.030674	-0.013065	-0.13176	-0.085224	-0.064895	-0.14199	-0.069188	-0.075148	-0.10214	-0.10814	-0.12367
-0.13181	-0.19108	0.00033352	-0.15991	-0.14825	-0.027314	-0.14708	-0.079199	-0.08129	-0.09197	-0.090098	-0.11548	-0.11329	-0.11465	-0.073374	-0.12039
-0.015826	-0.088186	0.017141	-0.072521	-0.14381	-0.065768	0.012012	-0.051833	-0.16091	-0.094088	-0.14314	-0.099362	-0.1354	-0.10598	-0.10722	-0.11648
-0.03506	-0.070817	-0.30614	-0.15805	-0.12486	-0.02723	0.014933	-0.19005	-0.1064	-0.060341	-0.13405	-0.11981	-0.13608	-0.11809	-0.12247	-0.091441
-0.05105	-0.10909	-0.13191	-0.094309	-0.10187	-0.024647	-0.094768	-0.096618	-0.064733	-0.11599	-0.099011	-0.098482	-0.11291	-0.098753	-0.093731	-0.10678
-0.19949	-0.17995	-0.073719	-0.14355	-0.10566	0.061429	-0.0039882	-0.078045	-0.14311	-0.051851	-0.092124	-0.11301	-0.098494	-0.10753	-0.095716	-0.11551
-0.16899	0.25622	0.22011	-0.18494	-0.2888	-0.082327	-0.068612	-0.073756	-0.083699	-0.17613	-0.1007	-0.12882	-0.11332	-0.098681	-0.11518	-0.12249
-0.2191	0.091546	0.047423	-0.15526	-0.14116	0.073067	-0.13625	-0.16667	-0.11178	-0.12229	-0.088443	-0.12573	-0.10282	-0.10892	-0.12733	-0.08232
-0.26759	0.25975	0.13315	-0.20694	-0.083887	-0.22393	-0.2078	-0.14145	-0.10035	-0.051551	-0.12472	-0.078712	-0.12412	-0.13078	-0.1026	-0.070797
-0.13743	-0.17397	0.09735	-0.19871	-0.10264	-0.23712	-0.14576	-0.15313	-0.017681	-0.048911	-0.11512	-0.081646	-0.14091	-0.12525	-0.12377	-0.095051
-0.58823	-0.23064	-0.17871	-0.10182	-0.16058	-0.099381	-0.056317	-0.0058835	-0.092049	-0.14372	-0.11645	-0.088895	-0.11437	-0.12503	-0.10827	-0.14233
-0.20318	-0.0828	0.027103	-0.13863	-0.1613	-0.22126	-0.1208	-0.083088	-0.031106	-0.1227	-0.096639	-0.12028	-0.097962	-0.083462	-0.109	-0.13078
0.027577	-0.29195	-0.10115	0.070952	-0.0049666	-0.10038	-0.033476	-0.11883	-0.15835	-0.13024	-0.11505	-0.069891	-0.087193	-0.096524	-0.11582	-0.10732
-0.14134	0.087543	-0.083736	-0.23661	-0.079585	-0.16257	-0.12687	-0.11199	-0.1301	-0.042017	-0.14071	-0.090877	-0.13274	-0.10265	-0.11027	-0.091663
0.11436	0.086737	-0.0083507	-0.24824	-0.1579	-0.21417	-0.17871	-0.069033	-0.18622	-0.077891	-0.0929	-0.058771	-0.11738	-0.12389	-0.10759	-0.10537
-0.096362	0.014174	-0.15968	0.094037	-0.12353	-0.081914	0.022788	-0.015211	-0.13669	-0.088328	-0.081814	-0.086238	-0.094083	-0.11252	-0.12338	-0.12602
0.014316	0.010361	-0.23659	-0.17517	-0.21288	-0.20254	-0.13228	-0.18862	-0.058704	-0.085244	-0.10864	-0.11795	-0.10059	-0.12461	-0.10213	-0.1107
-0.18141	-0.047632	-0.21608	-0.094484	-0.058184	-0.10716	-0.072794	-0.093325	-0.19815	-0.15726	-0.14518	-0.10562	-0.13945	-0.1055	-0.093702	-0.11287
-0.28795	-0.28626	-0.16356	-0.18671	-0.022218	-0.14653	-0.066854	-0.096024	-0.15986	-0.096391	-0.15857	-0.14006	-0.096256	-0.11564	-0.091652	-0.11526
-0.13377	-0.23476	-0.020201	-0.12367	-0.26206	-0.18046	-0.13642	-0.1318	-0.15402	-0.032517	-0.20255	-0.095631	-0.10505	-0.091576	-0.10811	-0.084612
-0.0080947	0.022096	0.015719	-0.0040397	-0.085503	-0.10168	-0.13502	-0.080288	-0.10456	-0.078084	-0.11146	-0.13202	-0.12324	-0.11628	-0.11148	-0.10211
-0.074289	0.21491	0.12886	-0.14603	-0.069173	-0.14377	-0.19351	-0.061467	-0.074654	-0.049067	-0.12974	-0.087863	-0.071336	-0.10064	-0.11209	-0.097946
-0.088416	0.11558	-0.1609	-0.047115	0.022628	-0.17985	-0.10112	-0.01722	-0.1865	-0.042412	-0.057775	-0.11541	-0.12366	-0.14763	-0.096609	-0.11243
-0.30726	-0.02429	0.028007	-0.2609	-0.20536	-0.081931	-0.10758	-0.15107	-0.089446	-0.12948	-0.1405	-0.061161	-0.13795	-0.097003	-0.1103	-0.11371
0.0012315	0.17148	-0.35623	-0.2026	0.017933	-0.11128	-0.082606	-0.076549	-0.021259	-0.042212	-0.1093	-0.09481	-0.12322	-0.10436	-0.11483	-0.093109
-0.24091	-0.067592	-0.31074	-0.031371	0.10279	-0.24094	0.092938	-0.10502	-0.17409	-0.14897	-0.11174	-0.10091	-0.095167	-0.10996	-0.096493	-0.086803
-0.051793	-0.20879	0.044212	-0.28063	-0.27423	0.01159	-0.17021	-0.075029	-0.12433	-0.10813	-0.043574	-0.156	-0.13363	-0.10852	-0.11681	-0.11001
-0.20398	-0.19954	0.076193	-0.17787	-0.0079917	-0.192	0.067864	-0.089488	-0.034993	-0.004245	-0.064204	-0.092506	-0.098912	-0.13925	-0.093043	-0.060853
0.024816	0.012149	-0.073483	-0.038202	-0.20197	-0.22282	-0.14443	-0.14347	-0.13558	-0.072911	-0.1484	-0.11125	-0.15017	-0.092327	-0.12599	-0.09668
0.068718	0.37333	0.018511	-0.14117	-0.1477	0.014257	0.066111	-0.10381	-0.077138	-0.095873	-0.091812	-0.055779	-0.11225	-0.10553	-0.12902	-0.1134
-0.51715	-0.27293	0.0055907	-0.19908	0.1246	-0.0030745	-0.15667	-0.08379	-0.14748	0.0022327	-0.046793	-0.10081	-0.14309	-0.12757	-0.13966	-0.064499
-0.18427	0.18202	-0.035085	-0.35258	-0.135	-0.10104	-0.14474	-0.073747	-0.19742	-0.15613	-0.17344	-0.1166	-0.091617	-0.10681	-0.066309	-0.13204
0.059335	0.020616	-0.062803	-0.10186	-0.16833	0.01281	-0.10249	-0.053394	-0.076216	0.014973	-0.13945	-0.10783	-0.088376	-0.15094	-0.10234	-0.12912
0.044068	-0.18301	-0.11206	-0.059548	-0.055964	-0.020783	-0.022484	0.0049048	-0.11933	-0.092377	-0.14003	-0.08866	-0.16039	-0.12747	-0.10053	-0.093718
-0.10575	-0.17584	-0.087996	-0.043046	-0.28161	-0.080741	-0.10514	-0.10562	-0.04844	-0.097585	-0.10127	-0.11932	-0.098619	-0.10325	-0.095914	-0.10474
-0.48577	-0.1182	-0.12512	-0.12962	-0.19498	-0.075765	-0.02286	-0.22562	-0.12396	-0.12277	-0.13257	-0.11174	-0.084843	-0.055282	-0.12457	-0.083065
-0.20591	0.12769	-0.18621	0.075061	-0.16391	-0.11668	-0.01192	-0.091419	-0.011283	-0.12442	-0.056516	-0.15084	-0.073068	-0.11138	-0.10345	-0.08225
0.23609	-0.20422	-0.25326	-0.040841	-0.12488	-0.1259	-0.12322	-0.13629	-0.07915	-0.079462	-0.10461	-0.12031	-0.12267	-0.11669	-0.091973	-0.13042
-0.19116	-0.26335	0.039398	-0.13321	-0.16078	-0.22784	-0.11746	-0.048694	-0.028084	-0.03326	-0.15319	-0.086761	-0.12416	-0.06706	-0.12035	-0.1143
-0.2378	-0.1697	-0.11315	0.041721	-0.08451	-0.23366	-0.24885	-0.14532	-0.011803	-0.087501	-0.10592	-0.062162	-0.14516	-0.083905	-0.11937	-0.11617
-0.12328	-0.11158	-0.18523	-0.24148	-0.078301	-0.23448	-0.17724	-0.1811	-0.094485	-0.19004	-0.071	-0.12506	-0.126	-0.11386	-0.10165	-0.11743
0.027549	-0.013387	-0.21972	-0.074125	0.010534	-0.091178	-0.11804	-0.16963	-0.035239	-0.10208	-0.14531	-0.044002	-0.043806	-0.11547	-0.080259	-0.1028
0.011268	-0.27651	-0.0089105	-0.2944	-0.16202	-0.056537	-0.1479	-0.039559	-0.12738	-0.097442	-0.093454	-0.056191	-0.059593	-0.086909	-0.090873	-0.084097
-0.23614	0.083865	-0.11481	-0.15235	-0.050653	-0.046925	-0.11317	-0.18384	-0.078865	-0.14686	-0.16994	-0.082765	-0.083255	-0.11289	-0.13113	-0.11012
0.18271	-0.022585	-0.18163	-0.11538	-0.0024811	-0.19365	-0.072143	-0.086605	-0.13393	-0.15108	-0.14047	-0.1364	-0.1147	-0.111	-0.12265	-0.10946
-0.21234	-0.29112	-0.18217	-0.31442	-0.071902	-0.024649	-0.16567	-0.091839	-0.17982	-0.14141	-0.17049	-0.21281	-0.10951	-0.13607	-0.11255	-0.12058
-0.33827	-0.089204	-0.24015	-0.057979	-0.12108	-0.079693	-0.10241	-0.11364	-0.063307	-0.10708	-0.088252	-0.1063	-0.14615	-0.13391	-0.11472	-0.11154
-0.14549	0.21826	-0.38819	-0.0045095	-0.044813	-0.34295	-0.13803	-0.038098	-0.15085	-0.11634	-0.099666	-0.11032	-0.05865	-0.10546	-0.11557	-0.1153
-0.41205	-0.078942	-0.16076	-0.07726	-0.24331	-0.057249	-0.10861	-0.20617	-0.17827	-0.055599	-0.13533	-0.088984	-0.11056	-0.13364	-0.10485	-0.13297
-0.12118	-0.057666	-0.01563	-0.12467	-0.26813	0.020391	-0.0010859	-0.16866	-0.20548	-0.036884	-0.078948	-0.12323	-0.12669	-0.10445	-0.11136	-0.11939
-0.41243	-0.19743	-0.30365	-0.35035	-0.14627	0.030707	-0.1003	-0.12497	-0.055904	-0.029064	-0.11063	-0.13062	-0.10188	-0.11113	-0.11321	-0.088187
0.11925	0.18989	-0.067819	-0.1439	-0.19041	-0.15054	-0.015653	-0.15092	-0.11567	-0.14555	-0.14196	-0.059059	-0.12552	-0.10355	-0.096841	-0.11304
-0.10499	-0.11699	0.018081	0.035437	-0.04806	-0.10378	-0.11242	-0.16216	-0.072298	-0.13242	-0.15553	-0.10583	-0.1099	-0.099042	-0.12567	-0.13066
0.028985	0.18012	0.083655	-0.15425	-0.090188	-0.1366	-0.13225	-0.24524	-0.11571	-0.098597	-0.15176	-0.16439	-0.11045	-0.11324	-0.13053	-0.10473
-0.38698	-0.034418	-0.18151	-0.17449	-0.10525	-0.01997	0.0019522	-0.068056	-0.10439	-0.054736	-0.11072	-0.13255	-0.076126	-0.08229	-0.11012	-0.088812
-0.36589	-0.3528	-0.082292	0.013937	-0.04414	-0.094437	-0.13813	-0.020323	-0.08174	-0.11416	-0.145	-0.10591	-0.10178	-0.054863	-0.14206	-0.10564
0.37583	0.054245	0.072135	-0.079812	-0.27345	-0.041736	-0.14718	-0.1229	-0.098938	-0.11026	-0.19671	-0.142	-0.10264	-0.11311	-0.091414	-0.11298
-0.33247	0.060187	0.081677	-0.19474	-0.015787	-0.16625	-0.056902	-0.07626	-0.081519	-0.19993	-0.12956	-0.090417	-0.11619	-0.098666	-0.08717	-0.088518
-0.33059	0.083232	-0.14863	-0.017834	-0.02051	-0.26752	-0.040213	-0.047493	-0.16316	-0.14942	-0.10695	-0.094775	-0.11937	-0.085247	-0.093811	-0.085932
-0.28232	0.19101	-0.1185	0.090481	-0.22416	-0.08125	-0.094082	-0.16495	-0.082667	-0.12441	-0.079355	-0.05976	-0.11926	-0.11051	-0.12522	-0.12448
-0.1127	0.045546	0.043695	0.0093475	-0.11139	-0.1079	-0.17364	-0.1736	-0.028746	-0.12756	-0.098125	-0.12177	-0.13967	-0.062561	-0.15415	-0.11357
-0.059165	0.15102	-0.19265	-0.019444	-0.20582	-0.21117	-0.037737	0.0030251	-0.1929	-0.12755	-0.086348	-0.10563	-0.12323	-0.084691	-0.093947	-0.098435
-0.094476	-0.044628	-0.028182	-0.24485	-0.14689	-0.0024072	-0.12578	-0.049801	-0.16944	-0.069398	-0.067814	-0.10715	-0.08021	-0.10296	-0.087617	-0.11856
-0.21889	-0.33848	-0.26081	-0.14003	-0.010069	-0.031662	-0.034702	-0.16165	-0.1256	-0.070098	-0.087786	-0.13327	-0.07401	-0.12038	-0.12439	-0.084632
0.07645	-0.10813	-0.16775	0.021251	0.084783	-0.034382	-0.18388	-0.2062	-0.06111	-0.10777	-0.14677	-0.068989	-0.087906	-0.078997	-0.11314	-0.11016
-0.28011	-0.01933	0.10001	-0.26876	-0.15088	-0.22488	-0.12168	-0.14581	-0.12371	-0.081887	-0.060039	-0.089341	-0.13557	-0.12008	-0.14285	-0.090344
-0.094219	0.023962	-0.071676	-0.19682	-0.092998	-0.050729	-0.19194	-0.12298	-0.061574	-0.090685	-0.11244	-0.082259	-0.12205	-0.10112	-0.11837	-0.11026
0.090356	-0.025607	-0.08701	-0.16806	0.01579	-0.094837	-0.1404	-0.12513	-0.10724	-0.065955	-0.085274	-0.13719	-0.1407	-0.090606	-0.088074	-0.10811
-0.0065241	-0.00019799	-0.1222	0.0053651	-0.30885	-0.06411	-0.13911	-0.17522	-0.14581	-0.12481	-0.11961	-0.14714	-0.13306	-0.067221	-0.09789	-0.084681
-0.43323	-0.30452	-0.10207	-0.0072371	-0.028019	-0.087259	-0.027585	-0.064222	-0.17332	-0.11035	-0.046189	-0.087647	-0.083388	-0.071848	-0.061352	-0.11166
0.21131	-0.22753	-0.20051	-0.14669	-0.22418	-0.098619	-0.052185	-0.17448	-0.12028	-0.045967	-0.1671	-0.069673	-0.093256	-0.10611	-0.14035	-0.11957
0.23974	-0.31311	-0.19568	-0.26486	-0.12741	-0.021216	-0.20947	-0.11198	-0.12892	-0.055208	-0.12418	-0.094376	-0.090761	-0.10121	-0.11279	-0.11053
0.0014067	-0.13211	0.0025746	-0.38164	-0.029688	-0.065477	-0.095367	-0.10188	-0.13627	-0.095525	-0.09458	-0.10136	-0.11515	-0.14552	-0.10743	-0.10268
-0.26992	0.10236	-0.11761	-0.017677	0.030334	0.041413	-0.067894	-0.063114	-0.09912	-0.14742	-0.069447	-0.15141	-0.092187	-0.11814	-0.1074	-0.1061
0.042733	-0.25986	0.01576	-0.10672	0.0051012	-0.023609	-0.26855	-0.13103	-0.10711	-0.13702	-0.093699	-0.058283	-0.13025	-0.11704	-0.071147	-0.11895
-0.13418	-0.17407	-0.14257	-0.14528	-0.15717	0.106	-0.051305	-0.16952	-0.13153	-0.086505	-0.090028	-0.11991	-0.10531	-0.099455	-0.11028	-0.10308
-0.26339	0.0087479	-0.21865	-0.067401	-0.23977	-0.063952	-0.12897	-0.17934	-0.1521	-0.030665	-0.15152	-0.095318	-0.093246	-0.13387	-0.099174	-0.086924
-0.22301	0.037281	0.047314	-0.024024	-0.10659	-0.049512	-0.20124	-0.098331	-0.1307	-0.075472	-0.15164	-0.1095	-0.059827	-0.14532	-0.098325	-0.11813
-0.062395	-0.10233	-0.11143	-0.024444	-0.27827	-0.23537	-0.017235	-0.091779	-0.14446	-0.13649	-0.095578	-0.14696	-0.10348	-0.10228	-0.072761	-0.1262
0.13153	-0.14694	-0.08904	-0.17708	-0.046269	-0.075245	-0.020973	-0.18383	-0.070902	-0.11127	-0.10586	-0.082363	-0.14573	-0.1482	-0.10355	-0.10634
-0.22685	-0.2484	-0.0081703	-0.072748	-0.049081	-0.16011	-0.15909	-0.080792	-0.15361	-0.17871	-0.10756	-0.071337	-0.14827	-0.13952	-0.12732	-0.10865
0.0068418	-0.076329	-0.22443	-0.12517	-0.19951	-0.23974	-0.099317	0.034782	-0.14196	-0.098886	-0.021678	-0.14664	-0.12913	-0.11845	-0.11199	-0.11107
-0.26856	-0.22237	-0.05189	0.11196	-0.26681	-0.10326	-0.14689	-0.17643	-0.10998	-0.049098	-0.13905	-0.16126	-0.098596	-0.1558	-0.10821	-0.11563
-0.038628	-0.13946	0.063784	-0.36202	-0.067985	-0.059462	-0.19498	-0.065303	-0.086332	-0.13472	-0.016577	-0.073392	-0.13542	-0.12493	-0.09992	-0.11967
0.24984	-0.075728	-0.04242	-0.2282	-0.035923	-0.18999	-0.20923	-0.095708	-0.068128	-0.15488	-0.12208	-0.15795	-0.1215	-0.076899	-0.094632	-0.10423
-0.18036	0.075828	-0.00061638	-0.2609	-0.10384	-0.03291	-0.06555	-0.10465	-0.12337	-0.15391	-0.09016	-0.066497	-0.099415	-0.033398	-0.096482	-0.11898
-0.10553	-0.27246	-0.20808	-0.058284	-0.30426	-0.051807	-0.19043	-0.16184	-0.2613	-0.093673	-0.1191	-0.085903	-0.10516	-0.12098	-0.13748	-0.11932
-0.13924	-0.26942	0.019064	-0.11129	0.096785	-0.22104	-0.13604	-0.20237	-0.043011	-0.13008	-0.14115	-0.12003	-0.10865	-0.095124	-0.085389	-0.07211
-0.047838	-0.20364	0.024649	-0.0013536	-0.23148	-0.09835	-0.071336	-0.03805	-0.19898	-0.15544	-0.11099	-0.18046	-0.11495	-0.11947	-0.09542	-0.10947
-0.55758	0.25061	-0.1015	0.01223	-0.12892	-0.066397	-0.13942	-0.053456	-0.080948	-0.1318	-0.078864	-0.051976	-0.10489	-0.084722	-0.11106	-0.13133
-0.049221	-0.30965	5.9958e-05	-0.24993	-0.15061	-0.15114	-0.12646	-0.125	-0.15476	-0.14073	-0.10885	-0.10142	-0.11771	-0.11631	-0.12078	-0.1132
-0.12567	0.014648	-0.15358	-0.255	-0.14833	0.025234	-0.041205	-0.032053	-0.0056476	-0.10333	-0.057225	-0.12104	-0.11791	-0.098859	-0.12893	-0.10328
-0.093628	-0.26769	-0.0034294	0.18942	-0.18159	-0.016254	-0.18268	-0.11429	-0.11248	-0.041651	-0.059404	-0.081929	-0.090493	-0.1384	-0.12609	-0.10829
0.054551	-0.25789	-0.16476	-0.00037818	0.056513	-0.094989	-0.084822	-0.20521	-0.086404	-0.099765	-0.11365	-0.15047	-0.10981	-0.07411	-0.10824	-0.11491
-0.27134	0.11157	-0.066215	-0.0058224	-0.014133	-0.20285	-0.030707	-0.089408	-0.068002	-0.19941	-0.1208	-0.062392	-0.11573	-0.10188	-0.092123	-0.11422
-0.15655	-0.32785	-0.19466	-0.076484	-0.1662	-0.15073	-0.14802	-0.095295	-0.10437	-0.1516	-0.049268	-0.091272	-0.073272	-0.10626	-0.12888	-0.11232
-0.31549	-0.32565	2.3106e-05	-0.22689	0.2242	-0.11463	-0.15757	-0.12081	-0.046265	-0.13963	-0.04602	-0.13392	-0.13183	-0.093448	-0.10636	-0.11218
-0.10654	-0.25455	-0.085924	-0.045716	-0.012196	-0.095319	-0.066351	-0.13974	-0.061857	-0.047276	-0.092405	-0.10911	-0.098973	-0.11158	-0.11209	-0.11449
-0.30702	-0.12323	-0.38511	0.087858	-0.054281	0.055567	-0.043988	-0.028248	-0.12152	-0.12149	-0.092515	-0.087676	-0.080319	-0.098564	-0.10915	-0.09956
-0.49793	-0.14559	-0.33174	-0.074608	-0.16755	-0.042256	-0.16223	-0.023831	-0.18626	-0.12942	-0.14989	-0.13755	-0.11555	-0.122	-0.099225	-0.11401
0.16016	-0.16737	-0.3157	-0.23591	-0.037945	-0.18032	-0.17158	-0.06528	-0.12889	-0.11321	-0.093411	-0.10263	-0.13727	-0.11115	-0.13701	-0.13121
-0.39977	-0.22938	-0.22544	-0.096574	-0.0097351	-0.20712	-0.0011867	-0.080164	-0.068812	-0.1968	-0.12908	-0.13574	-0.12677	-0.1024	-0.087102	-0.10844
-0.2081	0.084968	-0.018362	-0.19859	-0.1378	-0.16638	-0.12732	-0.13523	-0.10656	-0.1019	-0.19317	-0.14632	-0.079606	-0.049126	-0.13114	-0.12596
0.058174	-0.036073	0.04081	-0.11498	0.099259	-0.1387	-0.098145	-0.089592	-0.092215	-0.19428	-0.096869	-0.12203	-0.054067	-0.13317	-0.1214	-0.10736
0.003365	-0.25609	0.055869	-0.22921	-0.14693	-0.17172	-0.13585	-0.18003	-0.10935	-0.074264	-0.057972	-0.0708	-0.066354	-0.080783	-0.093379	-0.12543
-0.27309	0.15827	-0.13515	0.040717	-0.029791	-0.20047	-0.15971	-0.069625	-0.060945	-0.065107	-0.12231	-0.16938	-0.067753	-0.1303	-0.13906	-0.10501
-0.22849	0.26818	0.05523	0.002202	0.0016378	-0.10731	-0.067836	-0.14647	-0.088067	-0.088491	-0.084747	-0.10633	-0.096718	-0.09475	-0.12371	-0.10258
0.16607	0.027403	-0.16205	0.10309	-0.11725	-0.1931	-0.19602	-0.033087	-0.038628	-0.15744	-0.10627	-0.075016	-0.12122	-0.093382	-0.142	-0.09745
0.29935	-0.14449	0.061766	-0.043697	-0.1559	0.012888	-0.035934	-0.19326	-0.11246	-0.12552	-0.074277	-0.10656	-0.11582	-0.077028	-0.10616	-0.095244
0.0096477	-0.26532	-0.070947	-0.022697	-0.12037	-0.29344	-0.071314	-0.17978	-0.10593	-0.11236	-0.16791	-0.12308	-0.089876	-0.083954	-0.096306	-0.097879
-0.016674	0.011574	-0.076014	-0.04533	-0.12483	-0.17733	-0.19793	-0.088229	-0.056867	-0.10279	-0.090009	-0.1106	-0.096184	-0.105	-0.086568	-0.07966
0.25499	-0.062118	0.062764	-0.090154	-0.10416	0.090189	-0.093853	-0.22823	-0.14063	-0.15029	-0.092274	-0.10244	-0.11171	-0.082565	-0.11282	-0.094503
0.15821	-0.1505	-0.15471	-0.10399	-0.071452	-0.108	-0.19568	-0.19781	-0.15481	-0.04261	-0.050299	-0.12339	-0.09553	-0.090404	-0.1133	-0.10464
-0.41707	0.20499	-0.12034	-0.10181	-0.080463	-0.16979	-0.095239	-0.038443	-0.030505	-0.086004	-0.078239	-0.1179	-0.098803	-0.14103	-0.1323	-0.09311
-0.21676	-0.019177	-0.068588	-0.01365	0.012546	-0.16795	-0.025672	-0.15696	-0.10264	-0.090522	-0.1509	-0.098165	-0.066473	-0.11612	-0.14027	-0.12582
0.28934	-0.037635	0.15136	-0.32494	-0.23841	-0.21727	-0.19839	-0.16145	-0.083367	-0.078329	-0.11642	-0.13152	-0.10929	-0.12758	-0.10683	-0.12156
0.18125	-0.27255	-0.26614	-0.09231	-0.12227	-0.026094	-0.13037	-0.11225	-0.026278	-0.055314	-0.1344	-0.15966	-0.098652	-0.11913	-0.096769	-0.090857
-0.19106	-0.068274	0.19733	-0.028604	-0.11348	0.051135	-0.0045845	-0.12523	-0.056805	-0.13181	-0.14691	-0.091792	-0.08132	-0.1388	-0.072772	-0.12349
-0.43132	0.22015	-0.0070374	0.1481	-0.21602	-0.029971	-0.21517	-0.10658	-0.063032	-0.10824	-0.11932	-0.054066	-0.073655	-0.13556	-0.098549	-0.11346
0.0024189	-0.2617	-0.077324	-0.077138	-0.17221	-0.19467	-0.074838	-0.19748	-0.13406	-0.00050224	-0.087076	-0.10001	-0.11393	-0.096028	-0.0969	-0.12123
-0.28004	-0.25381	-0.47069	-0.19412	-0.09259	-0.13212	-0.034144	-0.12194	-0.042658	-0.093841	-0.093662	-0.10859	-0.098178	-0.064766	-0.14251	-0.10204
0.26773	0.078884	-0.38775	-0.12581	-0.15621	-0.10117	-0.11738	-0.19567	-0.076251	-0.1163	-0.066636	-0.086791	-0.12497	-0.080692	-0.11167	-0.1165
-0.41898	0.1092	0.01685	-0.14114	0.063986	-0.14596	-0.090302	-0.086686	-0.072597	-0.097963	-0.18352	-0.13528	-0.099417	-0.10504	-0.12932	-0.094222
-0.29932	-0.34986	-0.058409	-0.15801	-0.12354	-0.042253	-0.09249	-0.23194	-0.039334	-0.1107	-0.087681	-0.039898	-0.079894	-0.10133	-0.11283	-0.11983
-0.11855	-0.10231	-0.16399	-0.0069754	-0.027319	-0.085306	-0.057506	-0.025857	-0.17977	-0.11536	-0.20344	-0.11648	-0.11787	-0.14374	-0.13056	-0.11617
0.19934	-0.14325	-0.024105	-0.048999	-0.078552	-0.086708	-0.10244	-0.12758	-0.14755	-0.13366	-0.13074	-0.13293	-0.14048	-0.080708	-0.069379	-0.10016
-0.03549	-0.28106	-0.060149	-0.19501	-0.010729	0.020531	-0.17345	-0.13174	-0.12163	-0.085896	-0.14013	-0.12153	-0.10397	-0.073987	-0.10521	-0.10501
-0.22946	0.066376	-0.25066	-0.13797	-0.048808	-0.19246	-0.066556	-0.034205	0.0019891	-0.1623	-0.070027	-0.13585	-0.11233	-0.086789	-0.11231	-0.093943
-0.045621	-0.14797	0.052652	-0.14071	-0.063392	-0.18149	-0.15761	-0.077841	-0.13045	-0.072165	-0.059208	-0.10487	-0.15508	-0.1067	-0.096277	-0.13466
-0.21874	0.25388	-0.31329	0.024639	-0.048506	-0.19618	-0.11055	-0.080241	-0.10869	-0.12779	-0.1083	-0.14208	-0.11535	-0.091046	-0.11354	-0.10849
-0.11555	-0.12912	-0.072553	-0.10136	-0.16089	-0.22487	-0.18849	-0.17171	-0.057957	-0.11468	-0.12439	-0.078729	-0.13271	-0.10669	-0.12666	-0.10162
-0.24899	-0.13563	-0.1006	-0.11337	-0.15429	-0.14116	-0.076015	-0.14668	-0.054991	-0.16758	-0.12367	-0.13825	-0.10837	-0.086593	-0.10419	-0.11658
0.24665	0.016963	-0.055474	0.13642	-0.1783	-0.16769	-0.15737	-0.12506	-0.14223	-0.087027	-0.14682	-0.14837	-0.12561	-0.11574	-0.11753	-0.11188
-0.36676	0.029258	-0.073626	-0.073186	-0.1233	-0.049791	-0.19345	-0.16486	-0.12216	-0.13672	-0.09345	-0.09883	-0.11803	-0.099651	-0.12031	-0.083894
-0.24358	-0.29734	-0.19363	-0.052294	-0.10884	-0.21334	-0.047074	-0.030856	-0.12038	-0.16298	-0.14147	-0.11273	-0.08887	-0.10536	-0.13205	-0.10488
0.14954	-0.36592	0.3269	-0.18175	0.16087	-0.23089	-0.10162	-0.10148	-0.17156	-0.10641	-0.095617	-0.10348	-0.093389	-0.12672	-0.11122	-0.084187
-0.28563	0.1746	-0.3584	-0.071186	-0.16786	-0.15712	-0.11873	-0.24125	-0.10601	-0.060851	-0.11575	-0.11581	-0.10693	-0.086265	-0.075182	-0.14328
0.29199	0.076408	-0.11103	-0.20758	-0.1089	-0.055235	-0.093714	-0.085896	-0.060297	-0.097205	-0.12366	-0.12405	-0.12872	-0.045437	-0.11289	-0.13864
0.19981	0.036503	-0.1854	-0.25312	-0.18637	-0.050357	-0.088679	-0.10745	-0.089974	-0.037036	-0.058853	-0.030029	-0.12375	-0.11373	-0.13177	-0.10015
0.020503	-0.15391	-0.16905	-0.039909	-0.18896	-0.17301	-0.11063	-0.062056	-0.092152	-0.13541	-0.097977	-0.15672	-0.1276	-0.098926	-0.11211	-0.1145
-0.13216	-0.48759	-0.13977	0.096967	-0.10334	-0.013905	-0.12642	0.0092886	-0.12955	-0.15396	-0.12626	-0.093162	-0.14242	-0.092858	-0.13393	-0.14548
0.18878	-0.14882	-0.088792	-0.12651	-0.15923	-0.19286	-0.14331	-0.040028	-0.029165	-0.12188	-0.11874	-0.056025	-0.11809	-0.14857	-0.12189	-0.11614
-0.31606	-0.1616	-0.058404	-0.32762	-0.14505	-0.20762	-0.098612	-0.014201	-0.11181	-0.16636	-0.07967	-0.077288	-0.075424	-0.1019	-0.10939	-0.10296
-0.07735	-0.11163	-0.071107	-0.23944	-0.053839	-0.11303	-0.05692	-0.11111	-0.12333	-0.0098777	-0.13274	-0.1383	-0.060624	-0.10772	-0.071424	-0.10756
-0.23926	-0.028147	-0.14053	-0.20948	-0.27504	-0.14449	-0.21473	-0.062841	-0.15317	-0.10193	-0.11663	-0.10177	-0.081509	-0.13434	-0.12615	-0.10451
0.13753	-0.19603	0.032622	-0.15533	-0.27368	-0.14442	-0.25831	-0.069556	-0.061996	-0.12328	-0.071669	-0.1081	-0.06839	-0.10018	-0.10548	-0.11635
-0.24222	0.28492	-0.14531	-0.13342	-0.1488	-0.053547	-0.10422	0.062889	-0.083395	-0.10845	-0.11395	-0.13272	-0.079044	-0.098487	-0.14734	-0.08946
-0.25482	-0.22959	0.031064	-0.14175	-0.1544	-0.08218	-0.1386	-0.054564	-0.13222	-0.10245	-0.11272	-0.12288	-0.098018	-0.13183	-0.11112	-0.12439
0.16697	-0.20455	-0.08432	-0.067429	-0.070546	-0.086077	-0.017848	-0.020817	-0.13485	-0.13975	-0.080982	-0.12472	-0.10158	-0.09586	-0.10187	-0.1069
-0.16904	-0.14063	-0.014864	0.092057	0.0027855	-0.092524	-0.095605	0.007197	-0.12561	-0.19418	-0.12633	-0.13312	-0.11491	-0.11469	-0.093797	-0.14212
-0.10793	-0.26326	-0.16574	-0.1445	-0.2584	-0.10246	-0.23183	-0.073963	-0.1386	-0.025666	-0.14027	-0.13702	-0.086824	-0.076714	-0.12263	-0.11856
-0.65312	-0.18563	-0.11257	0.091276	-0.1286	-0.085327	-0.089194	-0.064221	-0.10704	-0.10455	-0.08165	-0.1263	-0.090204	-0.086017	-0.089328	-0.10959
0.21417	0.12163	-0.03001	-0.013711	-0.18593	-0.10713	-0.10211	-0.10725	-0.074702	-0.10464	-0.054267	-0.08165	-0.12368	-0.13277	-0.11422	-0.075992
-0.2938	0.080178	0.027702	-0.20718	-0.17778	-0.069885	-0.079173	0.036523	-0.1131	-0.12193	-0.081468	-0.14442	-0.13525	-0.11903	-0.12012	-0.084721
-0.02725	-0.043412	0.048456	-0.22593	-0.27991	-0.16014	-0.18655	-0.076324	-0.099918	-0.09187	-0.12575	-0.11279	-0.082866	-0.10297	-0.14149	-0.1065
-0.13959	-0.1342	-0.25182	-0.11907	-0.23832	-0.071694	-0.034229	-0.14145	-0.14225	-0.11804	-0.082812	-0.15989	-0.13939	-0.094226	-0.093009	-0.11058
0.02018	0.058592	0.015047	-0.0084062	-0.13685	0.037444	-0.066875	-0.11197	-0.061547	-0.10507	-0.08621	-0.12053	-0.10735	-0.10884	-0.13599	-0.10569
-0.32002	0.065073	-0.12096	-0.051833	-0.19641	-0.15417	-0.14291	-0.095556	-0.021943	-0.14952	-0.087467	-0.096409	-0.11486	-0.13552	-0.12889	-0.1195
-0.18653	0.27387	-0.19892	-0.099077	-0.20351	0.013686	-0.12043	-0.16261	-0.030743	-0.069402	-0.14048	-0.050263	-0.08455	-0.091104	-0.11926	-0.077914
-0.20835	-0.17042	-0.183	0.0051223	-0.0096386	-0.074214	-0.12583	-0.16757	-0.09555	-0.078536	-0.10423	-0.027299	-0.099215	-0.10288	-0.10961	-0.095307
-0.13865	0.33766	-0.0042707	-0.17351	-0.15738	0.017326	-0.091691	-0.069426	-0.18156	-0.031718	-0.10492	-0.13388	-0.11737	-0.10299	-0.11858	-0.093302
-0.12937	0.021097	-0.029582	-0.36281	-0.12971	-0.14311	-0.15411	-0.068049	-0.058514	-0.11016	-0.060185	-0.15278	-0.088923	-0.15256	-0.1324	-0.12311
-0.23633	-0.22279	0.046858	-0.085297	0.042164	0.15578	-0.15927	-0.14091	-0.058444	-0.087058	-0.11171	-0.08894	-0.10113	-0.12204	-0.094382	-0.12769
0.070856	-0.085704	-0.15025	-0.23327	-0.10907	-0.065945	-0.222	-0.17699	-0.071669	-0.061282	-0.047843	-0.099717	-0.067818	-0.12328	-0.13374	-0.11179
-0.25532	0.041913	-0.2326	-0.2056	-0.11239	-0.027977	-0.049932	-0.15153	-0.045226	-0.10906	-0.11744	-0.098359	-0.034533	-0.090282	-0.11919	-0.096548
-0.3247	-0.14674	-0.29074	-0.098134	-0.18262	-0.12382	-0.036468	-0.11673	-0.099074	-0.025292	-0.15848	-0.1198	-0.1216	-0.099494	-0.098691	-0.1178
-0.2414	0.11729	-0.26394	0.015393	-0.13042	-0.03145	-0.13941	-0.14019	-0.059908	-0.077005	-0.084896	-0.12841	-0.11494	-0.10776	-0.11522	-0.1121
0.086762	0.0079803	0.081233	-0.061669	0.0013629	0.049736	-0.086527	-0.12028	-0.12116	-0.14056	-0.097714	-0.075627	-0.072781	-0.067065	-0.093537	-0.14085
0.045812	-0.28291	-0.12822	-0.011757	-0.090711	-0.12605	0.015911	-0.087884	-0.063211	-0.085517	-0.086866	-0.088909	-0.11363	-0.090426	-0.13873	-0.12151
-0.21679	-0.10342	-0.18836	-0.057711	0.06281	-0.22779	-0.15638	-0.22155	-0.10799	-0.1421	-0.082188	-0.16422	-0.11209	-0.10404	-0.16163	-0.10187
-0.018373	-0.0028569	0.029919	-0.017208	0.097017	-0.080591	-0.12802	-0.059718	-0.189	-0.046588	-0.11797	-0.084115	-0.1594	-0.14498	-0.13104	-0.09617
-0.53503	-0.054654	-0.016543	-0.01803	0.029547	0.02818	-0.22814	-0.093842	-0.10333	-0.05696	-0.083581	-0.11537	-0.098787	-0.16838	-0.1421	-0.099439
0.042853	-0.31635	-0.058472	-0.26865	-0.010196	-0.20423	-0.22383	-0.11649	-0.13851	-0.12102	-0.10149	-0.080896	-0.11194	-0.13948	-0.1022	-0.099938
0.1433	0.096396	-0.02657	-0.14971	0.029336	-0.13996	-0.1138	-0.16845	-0.14107	-0.13087	-0.11002	-0.09697	-0.15598	-0.10097	-0.10751	-0.11064
-0.42798	-0.086036	-0.014059	-0.094118	-0.0043875	-0.11968	-0.12643	-0.0548	-0.081683	-0.072098	-0.046211	-0.072863	-0.13106	-0.13152	-0.087887	-0.11534
-0.17536	0.27569	-0.25321	-0.033615	-0.26327	-0.20957	-0.058003	-0.19277	-0.12954	-0.16092	-0.11975	-0.13581	-0.10749	-0.11828	-0.13553	-0.086651
-0.0019824	-0.22372	-0.14457	-0.10962	-0.091293	-0.087077	0.073404	-0.13715	-0.07468	-0.14194	-0.056925	-0.1391	-0.084796	-0.10652	-0.1037	-0.1135
-0.017853	-0.075708	-0.34522	-0.10175	-0.14487	-0.21349	-0.048806	-0.12148	-0.14239	-0.049905	-0.093416	-0.16613	-0.090881	-0.12198	-0.11307	-0.096853
-0.42114	-0.15403	-0.11616	0.017142	-0.2961	-0.12945	-0.25836	-0.068794	-0.10563	-0.1135	-0.0615	-0.13805	-0.12024	-0.077712	-0.10134	-0.093471
-0.30021	-0.034371	-0.11811	-0.045162	-0.074007	-0.16595	-0.1595	-0.13886	-0.16175	-0.10827	-0.075884	-0.10299	-0.10943	-0.15213	-0.10062	-0.11896
-0.4326	-0.32985	-0.028714	-0.26076	-0.17658	-0.13044	-0.098281	-0.14049	-0.1398	-0.12358	-0.1421	-0.095247	-0.12332	-0.11234	-0.10325	-0.098784
-0.3845	-0.18997	-0.33197	-0.22263	-0.11493	-0.032545	-0.19675	-0.26311	-0.086597	-0.063518	-0.10154	-0.11902	-0.1231	-0.067295	-0.092134	-0.10067
-0.039927	-0.0993	-0.010934	-0.11707	-0.18093	-0.21347	-0.11947	-0.12542	-0.048383	-0.15101	-0.088638	-0.12588	-0.12153	-0.093217	-0.13929	-0.093998
0.087026	-0.03394	-0.047543	-0.043498	-0.11395	-0.030989	-0.13386	-0.10535	-0.068615	-0.098802	-0.10731	-0.13541	-0.09771	-0.14128	-0.10719	-0.10939
-0.16627	-0.2027	0.015854	-0.12564	-0.28178	0.026581	-0.19883	-0.052462	-0.12657	-0.042046	-0.14676	-0.10409	-0.14656	-0.13325	-0.12485	-0.12078
-0.46585	0.19783	-0.34443	0.12786	-0.12865	-0.12661	-0.0047744	-0.20922	-0.084768	-0.18651	-0.13617	-0.10904	-0.067905	-0.063463	-0.1357	-0.12206
-0.16092	-0.11368	-0.19563	-0.055782	-0.15767	-0.13189	-0.14748	-0.12132	-0.17029	0.001357	-0.11289	-0.065063	-0.12875	-0.093464	-0.12414	-0.087807
0.2396	-0.16484	-0.0064913	-0.16973	-0.19813	-0.0090092	-0.17043	-0.078019	0.045255	-0.13629	-0.080816	-0.088436	-0.11476	-0.13574	-0.11334	-0.071011
-0.079449	-0.2364	-0.040165	-0.30234	-0.18405	-0.14237	-0.018529	-0.16128	-0.12437	-0.069884	-0.10803	-0.06425	-0.06802	-0.091621	-0.11132	-0.081942
-0.091478	0.18557	-0.14009	-0.045909	-0.16573	-0.16627	-0.026448	-0.027869	-0.10967	-0.084301	-0.094563	-0.10226	-0.12005	-0.15185	-0.10199	-0.095362
-0.24159	-0.074558	-0.041106	-0.086107	-0.12436	-0.062116	-0.23315	-0.10761	-0.019079	-0.063975	-0.14225	-0.089861	-0.12262	-0.083904	-0.13905	-0.11365
0.20718	-0.28256	-0.099724	-0.18273	-0.021997	-0.043263	-0.058778	-0.15555	-0.12591	-0.17212	-0.1204	-0.055534	-0.091163	-0.13783	-0.13577	-0.090763
-0.021489	0.16095	-0.015206	-0.081295	-0.033261	-0.18477	0.017614	-0.022403	-0.11522	-0.16517	-0.13404	-0.15187	-0.12635	-0.12101	-0.11173	-0.13018
-0.12117	-0.19804	-0.17429	0.011968	-0.22975	-0.058175	-0.074093	-0.095	-0.13945	-0.12103	-0.10438	-0.12473	-0.08861	-0.08184	-0.12949	-0.10399
-0.0010916	-0.00079763	-0.24712	-0.015943	-0.083495	-0.2861	-0.25218	-0.11062	-0.042233	-0.027906	-0.12814	-0.14243	-0.14964	-0.12454	-0.13387	-0.093481
-0.24298	-0.028837	-0.086267	-0.080312	-0.037368	-0.031097	-0.071736	-0.22279	-0.084051	-0.12626	-0.096045	-0.12593	-0.10416	-0.1143	-0.10747	-0.1088
-0.0058777	-0.020682	-0.15249	-0.049538	-0.086663	-0.062481	-0.15966	-0.11328	-0.050223	-0.084063	-0.12394	-0.069329	-0.12929	-0.063547	-0.092961	-0.099563
-0.14926	-0.050261	0.029424	-0.098775	-0.08799	-0.16354	-0.14474	-0.07119	-0.077859	-0.084766	-0.098445	-0.11078	-0.13528	-0.12178	-0.1015	-0.10861
0.13023	-0.0050756	-0.12877	-0.016802	-0.092534	-0.10246	-0.091574	-0.12261	-0.15542	-0.022498	-0.05413	-0.047124	-0.085661	-0.12496	-0.092066	-0.10845
-0.27063	-0.21973	-0.37294	-0.011309	-0.15347	-0.088286	-0.11793	-0.0752	-0.17269	-0.14595	-0.042396	-0.090027	-0.086595	-0.086855	-0.10316	-0.065621
0.091475	-0.030466	-0.15962	-0.33651	-0.11498	-0.085151	-0.18143	-0.042299	-0.16028	-0.17084	-0.085356	-0.15518	-0.076962	-0.066714	-0.076784	-0.11198
-0.26523	-0.10742	-0.076636	-0.14345	-0.10276	-0.26729	-0.085531	-0.1089	-0.091463	-0.083801	-0.11229	-0.12999	-0.12048	-0.10418	-0.11666	-0.1297
-0.25224	-0.23996	-0.10713	-0.31273	-0.27991	-0.13838	-0.061401	-0.075218	-0.1082	-0.095309	-0.10178	-0.10676	-0.11838	-0.10908	-0.1044	-0.087087
-0.3318	-0.33725	-0.27542	-0.12625	-0.12843	-0.17468	0.024364	-0.035103	-0.058865	-0.10808	-0.14179	-0.090264	-0.11683	-0.10144	-0.083579	-0.093577
-0.13156	-0.16222	-0.09679	-0.25166	-0.16932	-0.23857	-0.11743	-0.056898	-0.041505	-0.029831	-0.16341	-0.14112	-0.10611	-0.092384	-0.092817	-0.11811
-0.3135	0.15574	-0.12304	-0.11548	-0.16444	-0.18917	-0.10233	-0.072555	-0.030896	-0.13627	-0.11174	-0.12587	-0.13221	-0.089126	-0.15701	-0.1265
-0.022051	0.12874	-0.059602	0.085822	-0.21217	-0.0077919	-0.035797	-0.0714	-0.047702	-0.070694	-0.093392	-0.15834	-0.10632	-0.14147	-0.05876	-0.1035
-0.11445	0.085949	-0.2538	0.0076697	-0.077198	-0.13366	-0.10679	-0.13069	-0.13248	-0.12184	-0.12607	-0.1247	-0.12925	-0.14638	-0.09916	-0.11128
-0.1206	-0.30628	0.049941	0.019234	-0.13483	-0.13591	-0.075233	-0.12394	-0.11639	-0.23728	-0.039621	-0.11302	-0.12417	-0.092981	-0.12723	-0.10073
-0.55782	0.08198	-0.0032527	-0.087855	-0.20563	0.0072208	-0.082305	-0.15134	-0.19888	-0.082567	-0.10147	-0.13956	-0.09937	-0.10937	-0.088429	-0.10941
-0.13772	-0.00095996	-0.030407	-0.011469	-0.068065	-0.08979	-0.22905	-0.13577	-0.055253	-0.11926	-0.083776	-0.14636	-0.1065	-0.101	-0.099934	-0.10514
0.038395	0.15102	0.14626	-0.076705	-0.056672	-0.11526	-0.19719	-0.053891	-0.082229	-0.1111	-0.11029	-0.096714	-0.14362	-0.11507	-0.10549	-0.11333
-0.23217	-0.28557	0.10886	-0.073438	-0.0092874	0.08046	-0.18917	-0.19409	-0.12122	-0.08871	-0.090125	-0.10692	-0.098309	-0.092555	-0.098272	-0.13256
0.08928	-0.22546	-0.38487	-0.15054	-0.068049	0.0067025	-0.18866	-0.076387	-0.15611	-0.11704	-0.14985	-0.14385	-0.12445	-0.11752	-0.11458	-0.091997
-0.34517	-0.2199	-0.16515	-0.14809	-0.073749	-0.13276	-0.10725	-0.0014306	-0.21618	-0.0075866	-0.086373	-0.15765	-0.099917	-0.094163	-0.068599	-0.11324
0.34294	-0.020985	-0.069902	-0.12223	-0.10944	-0.075717	-0.21266	-0.11868	-0.055185	-0.1378	-0.088182	-0.089003	-0.083225	-0.14709	-0.13051	-0.13072
0.26792	0.21452	-0.036506	0.022497	-0.17448	-0.20576	-0.059116	-0.17205	-0.17226	-0.14255	-0.083796	-0.075481	-0.08956	-0.10904	-0.09606	-0.086736
-0.21953	-0.12142	0.020148	-0.010395	0.016461	-0.065512	-0.2412	-0.12154	-0.11294	-0.12148	-0.12618	-0.13865	-0.14866	-0.13592	-0.082826	-0.093851
0.044785	-0.11862	0.33341	-0.20364	-0.12339	-0.014515	-0.045634	-0.12158	-0.15323	-0.10397	-0.081485	-0.067735	-0.15032	-0.11197	-0.10859	-0.088017
0.0045393	-0.32662	0.092481	-0.22269	-0.03566	-0.013033	0.02397	-0.045245	-0.054416	-0.12313	-0.099591	-0.091365	-0.080942	-0.11774	-0.10165	-0.091566
0.0025013	-0.23876	-0.056169	-0.10471	0.02722	-0.00030733	-0.088625	-0.085683	-0.11446	-0.042513	-0.074422	-0.068557	-0.15524	-0.11726	-0.13382	-0.082828
-0.32688	-0.14673	-0.28545	-0.1038	-0.11165	-0.055478	-0.15114	-0.10353	-0.14121	-0.086755	-0.13159	-0.11408	-0.13072	-0.092881	-0.071328	-0.092905
-0.3776	-0.00062544	0.033934	-0.19698	-0.085439	-0.051378	-0.11634	-0.029159	-0.060552	-0.0655	-0.13243	-0.15734	-0.15582	-0.10701	-0.12348	-0.11463
-0.49408	0.0049849	-0.14899	-0.11692	-0.22968	-0.1263	-0.27369	0.022501	-0.098137	-0.1233	-0.091989	-0.062715	-0.14219	-0.12439	-0.10346	-0.14787
-0.42835	-0.054891	-0.028294	-0.14702	0.068356	-0.13708	-0.15357	-0.20951	-0.13192	-0.14097	-0.14011	-0.12121	-0.091844	-0.12186	-0.11757	-0.1045
-0.11008	0.11806	-0.33565	-0.034936	0.024525	-0.12102	-0.1383	-0.048831	-0.070302	-0.095724	-0.14846	-0.083262	-0.15941	-0.13153	-0.093567	-0.11597
0.056074	0.26238	0.017099	0.10762	-0.13133	-0.065153	0.039418	-0.13	-0.092881	-0.045575	-0.18045	-0.080411	-0.081766	-0.15791	-0.079149	-0.1076
0.17107	-0.367	-0.011734	-0.20728	-0.050917	-0.10762	-0.1017	-0.16333	-0.08076	-0.095888	-0.12089	-0.098805	-0.13854	-0.10528	-0.11549	-0.11083
-0.34162	-0.071834	-0.26226	-0.14452	-0.078244	-0.088837	-0.12329	-0.024853	-0.13414	0.0085637	-0.080206	-0.097711	-0.083838	-0.13654	-0.10337	-0.10979
0.17435	-0.20853	-0.25973	0.0016224	-0.10672	-0.0035414	-0.059745	-0.061617	-0.11792	-0.14208	-0.1243	-0.14162	-0.049487	-0.13474	-0.090015	-0.12521
-0.30309	0.090435	-0.13923	-0.098553	-0.12843	0.063737	-0.1647	-0.18849	-0.055031	-0.12074	-0.1414	-0.09114	-0.077331	-0.069195	-0.067685	-0.090935
-0.2221	0.079435	-0.28357	-0.17181	-0.12155	-0.11058	-0.17121	-0.092048	-0.10025	-0.1488	-0.11173	-0.13912	-0.11991	-0.11451	-0.12843	-0.10824
-0.23254	-0.23879	-0.21889	0.17996	-0.23566	-0.18138	-0.040055	-0.098473	-0.072394	-0.081258	-0.10837	-0.12175	-0.10265	-0.11885	-0.10682	-0.10052
0.034108	0.012901	0.015005	-0.020562	-0.11768	-0.11524	-0.23559	-0.1597	-0.082272	-0.15254	-0.10358	-0.083616	-0.060664	-0.11006	-0.10252	-0.081828
0.13829	-0.27582	-0.055929	-0.087172	-0.023432	-0.097242	-0.18948	-0.18581	-0.11683	-0.093697	-0.20399	-0.12564	-0.088795	-0.109	-0.0761	-0.11697
-0.044349	-0.13292	-0.18563	-0.13774	-0.04704	-0.099474	-0.18425	-0.088485	-0.034036	-0.21305	-0.12319	-0.058907	-0.082886	-0.063578	-0.12616	-0.12385
0.023707	0.090884	-0.26673	-0.0021814	0.018144	-0.15906	0.034463	-0.017772	-0.11844	-0.066229	-0.15251	-0.11036	-0.088472	-0.11613	-0.088999	-0.11446
-0.15513	0.14787	-0.016965	-0.16921	-0.22061	-0.026538	-0.16538	-0.1303	-0.11204	-0.11862	-0.023635	-0.06057	-0.058043	-0.11902	-0.11428	-0.12
-0.24221	-0.55434	0.068616	-0.19188	-0.028646	-0.078385	-0.007239	-0.12094	-0.035597	-0.20346	-0.077757	-0.10027	-0.11434	-0.12177	-0.11261	-0.09755
0.25829	0.0068076	-0.0076125	-0.28065	-0.05439	-0.23766	-0.16699	-0.12521	-0.011324	-0.088651	-0.11084	-0.099337	-0.12796	-0.13227	-0.12931	-0.11647
-0.22311	-0.072745	-0.10045	0.04588	-0.15325	-0.1798	-0.17713	-0.098533	-0.070874	-0.09208	-0.14104	-0.10393	-0.10228	-0.085784	-0.10039	-0.10574
-0.18675	0.15235	-0.2492	-0.29541	-0.00054405	-0.073199	-0.093639	-0.11698	-0.061442	-0.094901	-0.16054	-0.12701	-0.12995	-0.10072	-0.11214	-0.070397
0.091028	-0.24763	0.16597	-0.075644	-0.12789	-0.21191	-0.070888	-0.095709	-0.1142	-0.098029	-0.11303	-0.17037	-0.074421	-0.091345	-0.091413	-0.072734
-0.38909	0.15041	-0.044679	-0.018762	-0.10974	-0.087894	-0.022028	-0.067444	-0.15154	-0.087371	-0.18807	-0.13297	-0.079843	-0.090882	-0.11621	-0.12627
-0.14195	0.011884	-0.2036	-0.27359	0.06603	-0.035299	-0.19427	-0.26076	-0.18718	-0.14064	-0.11743	-0.11124	-0.12548	-0.12018	-0.10391	-0.12116
0.015333	-0.16912	-0.10834	-0.096165	-0.054142	-0.18319	-0.047665	-0.15112	-0.074474	-0.092445	-0.16242	-0.099228	-0.06256	-0.10591	-0.12065	-0.088793
-0.029203	-0.20781	0.17147	-0.23498	-0.14735	-0.10775	0.019982	-0.085271	-0.12183	-0.050588	-0.025533	-0.10291	-0.067967	-0.084688	-0.092034	-0.093753
-0.4656	-0.086144	-0.33339	-0.21258	-0.055984	-0.10759	-0.17433	-0.10846	-0.099353	-0.12953	-0.094559	-0.10808	-0.13791	-0.12527	-0.10334	-0.090223
-0.011073	-0.19711	-0.34281	-0.075992	-0.096479	0.0026736	-0.11148	-0.13216	-0.1819	-0.15896	-0.074649	-0.090959	-0.11114	-0.13299	-0.091818	-0.093695
0.036981	-0.042401	-0.29812	0.059268	-0.15651	-0.20514	-0.070366	-0.13553	-0.056921	-0.11126	-0.12542	-0.11511	-0.059754	-0.093662	-0.06197	-0.11154
-0.39454	-0.30109	0.15755	-0.13422	-0.088475	-0.044444	-0.021501	-0.093583	-0.15897	-0.098987	-0.14568	-0.14206	-0.10925	-0.09413	-0.12027	-0.12238
0.076631	-0.09742	-0.11444	-0.35729	-0.11979	0.056088	-0.1302	-0.15875	-0.11813	-0.1143	-0.031286	-0.089356	-0.049864	-0.068724	-0.10086	-0.13408
-0.073325	-0.060066	-0.053099	-0.2384	-0.23488	-0.12142	-0.18433	-0.018326	-0.11802	-0.13401	-0.15409	-0.12807	-0.10801	-0.11856	-0.082569	-0.090846
-0.22619	-0.12112	-0.21387	0.039008	-0.17468	-0.28635	-0.19143	-0.27766	-0.098593	-0.076602	-0.093308	-0.067534	-0.11736	-0.14208	-0.076612	-0.11628
-0.050395	0.023353	-0.049729	-0.17088	-0.22682	-0.15487	-0.094133	-0.14104	-0.0064336	-0.1672	-0.16093	-0.072508	-0.11155	-0.090477	-0.11264	-0.098934
-0.36583	-0.27028	-0.078754	0.1177	-0.19486	-0.25511	-0.12084	-0.031017	0.011828	-0.16874	-0.03518	-0.070911	-0.13164	-0.1068	-0.097516	-0.091423
0.040956	-0.1994	0.060717	-0.18039	-0.095264	-0.20593	-0.09003	-0.15936	-0.17717	-0.13198	-0.020141	-0.10653	-0.13173	-0.092061	-0.049873	-0.11276
-0.077434	0.041011	-0.010263	-0.00081165	-0.11213	0.036884	0.060686	-0.18248	-0.15327	-0.090585	-0.16751	-0.069106	-0.097434	-0.076559	-0.13898	-0.11287
-0.27639	-0.26275	-0.12916	-0.013188	-0.19219	-0.094626	-0.15828	0.017989	-0.13491	-0.21115	-0.12972	-0.1028	-0.087326	-0.079855	-0.11349	-0.082685
-0.27739	-0.18146	-0.091964	-0.19837	0.061582	-0.063403	-0.12569	-0.044948	0.0041853	-0.14237	-0.088507	-0.086223	-0.12068	-0.13898	-0.11866	-0.095324
-0.047993	0.14994	0.035361	-0.084116	0.063964	-0.11635	-0.050592	-0.048311	-0.086686	-0.01539	-0.1437	-0.14485	-0.14946	-0.13132	-0.073786	-0.12026
-0.5461	-0.24134	-0.26412	-0.065982	0.080932	-0.19294	-0.14313	-0.09006	-0.066707	-0.091773	-0.075629	-0.04559	-0.08635	-0.11497	-0.084654	-0.093132
0.19625	0.013877	-0.21925	-0.17475	-0.12228	-0.034606	-0.043747	-0.068635	-0.016448	-0.19943	-0.13835	0.005358	-0.10086	-0.10473	-0.11177	-0.095917
-0.18067	-0.27186	-0.070744	-0.24154	-0.19559	-0.1814	0.02399	-0.21251	-0.038809	-0.1525	-0.15857	-0.077208	-0.1088	-0.094551	-0.1052	-0.10638
-0.070055	-0.43051	-0.16199	0.054187	0.078272	-0.11296	-0.13449	0.025521	-0.11456	-0.12442	-0.15365	-0.10821	-0.10061	-0.14121	-0.089146	-0.12246
-0.062963	-0.068795	0.026158	-0.12989	-0.092899	-0.2563	-0.11128	-0.12814	-0.080482	-0.021645	-0.10404	-0.07513	-0.13057	-0.13977	-0.078202	-0.11793
0.25411	-0.038946	-0.15232	-0.21754	-0.070075	0.00093387	0.020942	-0.068562	-0.14695	-0.13875	-0.10748	-0.099437	-0.091546	-0.12397	-0.10378	-0.11153
0.054199	-0.1701	-0.22719	-0.25533	-0.1041	0.0013372	-0.0053794	-0.10391	-0.073306	-0.10935	-0.16717	-0.14572	-0.085225	-0.094975	-0.075141	-0.07851
-0.38709	-0.26266	0.0042759	0.06698	-0.16936	-0.15425	-0.075669	-0.093265	-0.095819	-0.14282	-0.061152	-0.10975	-0.066253	-0.13195	-0.12198	-0.13025
-0.36505	-0.066372	-0.2344	-0.23961	-0.14599	-0.17579	-0.058971	-0.15325	-0.17394	-0.082104	-0.12279	-0.081155	-0.10629	-0.075747	-0.11273	-0.095791
0.20324	0.00072106	0.13382	-0.17971	-0.16437	-0.016254	-0.087516	-0.14139	-0.02194	-0.115	-0.14764	-0.07524	-0.087704	-0.12316	-0.12402	-0.11413
-0.59161	0.020244	-0.23141	0.10103	-0.078612	-0.22353	-0.10709	-0.090886	-0.17557	-0.12773	-0.14569	-0.072033	-0.085093	-0.086917	-0.088671	-0.092281
0.16566	-0.25957	-0.32971	-0.097688	-0.22574	-0.13995	-0.048285	-0.080495	-0.091409	-0.061738	-0.14439	-0.11633	-0.18413	-0.096254	-0.078253	-0.1034
-0.11921	-0.17667	0.17751	-0.2205	0.14725	-0.054305	-0.148	-0.19136	-0.15012	-0.1151	-0.080594	-0.1071	-0.12247	-0.11331	-0.10734	-0.11628
0.2243	-0.17396	-0.041918	-0.077944	-0.039748	-0.12394	-0.28981	-0.052131	-0.11382	-0.10119	-0.082708	-0.077889	-0.13159	-0.12187	-0.11139	-0.094967
-0.62294	0.14367	-0.16277	-0.0067571	0.025592	-0.165	-0.08213	-0.085392	-0.14573	-0.064233	-0.11606	-0.0979	-0.13245	-0.1079	-0.11719	-0.097709
-0.12092	0.12448	0.024233	-0.27225	-0.10416	-0.15276	-0.065579	-0.030526	-0.15637	-0.085583	-0.13731	-0.16287	-0.09237	-0.086247	-0.072664	-0.096876
0.038489	0.081078	-0.22573	-0.16315	-0.14941	-0.11464	-0.11281	-0.10092	-0.036911	-0.088049	-0.10117	-0.11266	-0.095897	-0.13442	-0.10358	-0.10678
-0.17779	-0.20056	-0.48566	-0.29566	0.0096832	-0.1968	-0.19814	-0.24263	-0.079748	-0.12859	-0.078805	-0.088603	-0.058615	-0.092925	-0.10901	-0.10575
-0.087113	-0.32576	-0.028726	0.072112	-0.01988	-0.10258	-0.11142	-0.14195	-0.14814	-0.12002	-0.14393	-0.10883	-0.10858	-0.088941	-0.085503	-0.092491
-0.094714	-0.047633	-0.069184	-0.10438	-0.044857	-0.077548	0.0078674	-0.13547	-0.13616	-0.11048	-0.1669	-0.12102	-0.12779	-0.12877	-0.12771	-0.1157
-0.16192	-0.10744	-0.37944	-0.25215	-0.12595	-0.17587	-0.21399	-0.042709	-0.043813	-0.064688	-0.091226	-0.10716	-0.094381	-0.11829	-0.071826	-0.092077
-0.2108	0.056597	-0.20281	-0.22487	-0.045828	-0.14871	-0.15218	-0.052235	-0.1227	-0.064793	-0.084821	-0.10169	-0.17381	-0.1123	-0.11825	-0.11831
0.29888	-0.13797	-0.40617	-0.045995	0.0079674	-0.2605	-0.18355	-0.21013	-0.14948	-0.13347	-0.11726	-0.096012	-0.13125	-0.076222	-0.11677	-0.11114
-0.12065	-0.34951	-0.12461	-0.18308	-0.099682	-0.15365	-0.15527	-0.18852	-0.081879	-0.1044	-0.11391	-0.10925	-0.1026	-0.05374	-0.11428	-0.096748
0.00056849	-0.16269	-0.20932	0.14573	-0.13285	-0.23559	-0.12247	-0.081679	-0.053966	-0.17972	-0.058386	-0.074491	-0.10225	-0.11024	-0.1045	-0.10334
0.013421	-0.17698	-0.14518	-0.10349	-0.050178	-0.10098	-0.050106	-0.14361	-0.17743	-0.076277	-0.026283	-0.1588	-0.15948	-0.12022	-0.085718	-0.13279
-0.23946	-0.0937	-0.21138	-0.048097	-0.30887	0.01719	-0.17032	-0.016411	-0.061868	-0.13469	-0.1253	-0.091511	-0.074409	-0.075246	-0.10698	-0.10393
-0.066223	-0.30502	-0.069855	-0.0078952	-0.079033	-0.057024	-0.091771	-0.092215	-0.12371	-0.072436	-0.099964	-0.080128	-0.13172	-0.10283	-0.13684	-0.10669
-0.26343	0.11117	-0.20351	-0.078887	-0.12295	-0.15555	-0.094891	-0.10028	-0.069648	-0.089158	-0.13018	-0.076637	-0.13135	-0.10283	-0.12014	-0.1069
-0.24213	-0.2753	0.16603	0.098772	-0.13876	-0.14435	-0.11359	-0.14197	-0.025954	-0.10334	-0.090223	-0.13914	-0.080806	-0.1397	-0.10592	-0.10865
0.21427	-0.28758	-0.16465	-0.044456	-0.054556	-0.07941	-0.00090813	-0.069917	-0.14944	-0.092435	-0.069364	-0.086354	-0.096676	-0.096911	-0.12316	-0.1076
-0.19678	0.069841	-0.09113	-0.11057	0.10126	-0.062708	0.063159	-0.033042	-0.10242	-0.056376	-0.080509	-0.12151	-0.095127	-0.11683	-0.1004	-0.085827
0.22073	-0.10048	-0.040248	-0.062167	-0.21642	-0.21125	-0.1504	-0.14005	-0.038699	-0.098328	-0.053843	-0.10263	-0.15375	-0.089272	-0.14181	-0.08739
0.066669	-0.33434	0.026896	-0.069019	-0.19523	-0.17903	-0.13579	-0.19865	-0.13691	-0.10387	-0.10495	-0.10782	-0.025759	-0.11002	-0.1152	-0.11878
-0.38269	-0.27783	0.030194	-0.17662	-0.32465	0.063559	-0.19479	-0.077543	0.0076658	-0.096312	-0.1921	-0.11729	-0.11978	-0.086632	-0.11234	-0.1161
-0.17863	-0.11746	-0.19271	-0.26317	-0.0068284	-0.003566	0.03623	-0.095238	-0.1842	-0.056345	-0.098723	-0.074809	-0.1226	-0.11609	-0.13427	-0.095659
0.12623	-0.26092	-0.0055399	-0.042294	-0.094392	-0.013809	-0.13569	-0.11412	-0.17765	-0.043795	-0.10365	-0.07895	-0.088017	-0.11664	-0.095763	-0.087159
-0.41288	-0.21653	-0.10346	-0.096718	-0.045101	-0.09011	-0.19822	-0.097935	-0.11915	-0.10575	-0.11568	-0.035252	-0.072506	-0.15327	-0.11446	-0.12398
0.26014	0.16482	-0.068445	-0.02772	-0.052059	-0.045062	0.037606	-0.06827	-0.017308	-0.10994	-0.13356	-0.083953	-0.10324	-0.087068	-0.10784	-0.08134
-0.065652	-0.14837	0.1241	-0.18146	-0.16871	-0.23612	-0.1325	-0.14752	-0.15412	-0.11608	-0.14312	-0.075366	-0.119	-0.10953	-0.094827	-0.075821
-0.024943	-0.26949	0.067037	-0.18904	-0.16022	-0.091962	-0.098131	0.01394	-0.084407	-0.10093	-0.079702	-0.14613	-0.062023	-0.13034	-0.10836	-0.09141
-0.2063	-0.19293	0.01261	0.047302	-0.0039005	-0.29353	-0.014666	-0.021024	-0.14062	-0.11774	-0.15064	-0.10617	-0.12317	-0.12131	-0.084076	-0.091548
-0.030831	-0.059617	-0.12441	-0.077809	-0.30638	-0.16304	-0.10416	-0.21736	-0.081721	-0.11303	-0.086011	-0.057192	-0.086646	-0.11597	-0.086187	-0.12797
0.038949	-0.32378	-0.17444	-0.26708	-0.067614	-0.18212	-0.05088	-0.13232	-0.086799	-0.077105	-0.051443	-0.13818	-0.13932	-0.11726	-0.11627	-0.11628
-0.018313	0.090361	-0.09399	-0.11843	-0.25221	-0.14388	-0.076638	-0.089673	-0.12032	-0.075103	-0.13111	-0.086234	-0.10936	-0.084118	-0.084898	-0.10685
-0.14529	0.067083	-0.14947	0.069222	-0.12583	-0.10119	-0.050929	-0.1248	-0.12768	-0.165	-0.042231	-0.12892	-0.17608	-0.10038	-0.12402	-0.10307
-0.17259	-0.049353	-0.20886	-0.22205	-0.036213	-0.063873	-0.010286	-0.094038	-0.1267	-0.077706	-0.10529	-0.085429	-0.10988	-0.12038	-0.091801	-0.093647
-0.18657	-0.054334	0.021357	-0.30435	-0.15616	-0.022112	-0.078951	-0.09072	-0.12023	-0.15462	-0.13161	-0.11641	-0.10863	-0.11083	-0.14256	-0.11444
0.12201	-0.51728	-0.24903	-0.10285	-0.17253	-0.20198	-0.13853	-0.12087	-0.092573	-0.036668	-0.13278	-0.12755	-0.081077	-0.11654	-0.11652	-0.084401
-0.47708	-0.16374	-0.21282	-0.27655	-0.055934	-0.10895	-0.10485	-0.011383	-0.10803	-0.077558	-0.14408	-0.10992	-0.16662	-0.13041	-0.093619	-0.11274
-0.20327	-0.029008	-0.17797	-0.097472	0.031084	-0.24442	-0.0040329	-0.12719	-0.17099	-0.14177	-0.0070876	-0.07621	-0.14726	-0.080309	-0.11682	-0.075082
-0.30752	0.0032631	-0.42444	-0.29271	-0.20232	0.013972	-0.24281	-0.11407	-0.089024	-0.13673	-0.052905	-0.098711	-0.11899	-0.083647	-0.09884	-0.10306
-0.077022	-0.097653	-0.16364	-0.11265	0.033778	0.02857	0.077643	-0.11285	-0.11598	-0.095641	-0.14804	-0.10301	-0.078315	-0.088642	-0.12288	-0.1061
-0.063644	-0.2121	-0.09415	-0.10952	-0.016637	-0.054358	-0.064497	-0.068343	-0.16659	-0.11502	-0.064817	-0.13607	-0.080245	-0.086161	-0.11048	-0.11028
0.13658	-0.26698	-0.39811	-0.053114	-0.12239	-0.20731	-0.1636	-0.084306	-0.056471	-0.063005	-0.13187	-0.12031	-0.11369	-0.10892	-0.11061	-0.11452
-0.45869	-0.38043	-0.26945	0.064753	-0.10134	-0.13872	-0.021034	-0.013937	-0.11947	-0.11429	-0.10495	-0.071085	-0.074646	-0.1062	-0.10147	-0.10709
-0.1671	-0.063105	-0.16241	-0.062613	0.0053795	-0.11096	-0.054093	-0.15336	-0.038459	-0.12295	-0.13938	-0.10464	-0.095205	-0.090043	-0.10464	-0.098506
-0.17382	0.17908	0.26027	-0.14179	0.014308	0.040302	-0.13974	-0.11752	-0.087046	-0.10735	-0.046053	-0.062363	-0.13054	-0.097775	-0.089205	-0.11007
0.021732	-0.22546	-0.20149	-0.1639	-0.10853	-0.16277	-0.2135	0.010465	-0.033789	-0.13075	-0.17433	-0.094115	-0.11205	-0.096175	-0.11602	-0.12278
-0.27027	-0.058346	-0.066493	-0.18553	0.023215	-0.18397	-0.066598	-0.1712	-0.0547	-0.13072	-0.042302	-0.12976	-0.11451	-0.093027	-0.14434	-0.1118
0.086606	-0.045735	-0.019267	-0.16987	-0.034384	-0.099559	-0.16111	-0.038971	-0.055355	-0.11595	-0.089489	-0.12784	-0.099803	-0.13564	-0.11718	-0.12296
-0.1919	-0.15612	-0.35404	-0.088823	-0.089956	-0.082259	-0.12491	-0.14191	-0.14982	-0.088963	-0.12	-0.13046	-0.11351	-0.11153	-0.096936	-0.11394
-0.18719	0.27665	-0.16827	-0.090974	-0.023345	-0.050067	-0.17725	-0.18057	-0.23011	-0.15528	-0.054596	-0.11923	-0.10062	-0.10249	-0.09921	-0.084465
-0.19913	0.056947	-0.078346	-0.11573	-0.11132	-0.13053	-0.0050758	-0.12103	-0.15773	-0.20579	-0.12692	-0.10027	-0.059636	-0.082552	-0.09905	-0.11467
-0.10318	-0.11078	-0.099739	-0.10791	-0.098807	-0.081443	-0.11308	-0.10345	-0.13643	-0.051401	-0.10823	-0.11835	-0.10191	-0.083474	-0.13314	-0.11095
-0.064077	0.0054618	-0.049355	-0.17687	-0.016185	-0.076493	-0.23787	-0.069771	-0.093097	-0.084234	-0.10441	-0.12019	-0.10189	-0.11183	-0.13332	-0.10014
0.053012	0.16603	0.068739	-0.12127	0.02684	-0.14449	-0.15762	-0.084531	-0.080713	-0.048245	-0.089216	-0.11317	-0.10761	-0.12462	-0.11591	-0.098489
-0.078391	-0.2593	-0.13446	0.039348	-0.16347	0.0027771	0.0049564	-0.073055	-0.10422	-0.054211	-0.087297	-0.11066	-0.091079	-0.12248	-0.063695	-0.086218
0.098199	-0.17933	0.27246	-0.25705	-0.080566	-0.17842	-0.064943	-0.12828	-0.17693	-0.11441	-0.13416	-0.083878	-0.08532	-0.10962	-0.12667	-0.12519
-0.015667	0.2775	-0.46758	-0.20532	0.039611	0.040389	-0.19579	-0.071056	-0.1834	-0.14066	-0.057049	-0.14994	-0.12564	-0.11484	-0.13332	-0.1085
-0.065351	-0.26798	-0.084142	-0.020035	-0.13614	-0.046419	-0.072214	-0.018884	-0.092586	-0.097153	-0.09918	-0.096726	-0.12804	-0.11133	-0.10745	-0.10054
-0.20408	-0.11322	-0.38978	-0.087624	-0.10834	-0.16759	-0.041502	0.020903	-0.10108	-0.15927	-0.11493	-0.107	-0.15437	-0.10922	-0.11618	-0.14563
-0.15878	-0.15983	-0.25498	-0.13369	0.069921	-0.089469	-0.015201	-0.091804	-0.055262	-0.083608	-0.11626	-0.076912	-0.084476	-0.10527	-0.071255	-0.10867
-0.1775	-0.22324	-0.044588	-0.10723	-0.061847	-0.14939	-0.13276	-0.029907	-0.16501	-0.12061	-0.073074	-0.048495	-0.085112	-0.087771	-0.08671	-0.10819
-0.15377	-0.14966	-0.061937	-0.22845	0.037973	-0.077729	-0.070422	-0.14646	-0.14852	-0.12899	-0.1579	-0.084555	-0.062536	-0.11144	-0.10643	-0.14549
0.16296	-0.3055	-0.21829	-0.23762	0.011339	-0.051206	-0.079465	-0.094116	-0.17607	-0.14804	-0.12404	-0.13741	-0.093549	-0.13194	-0.12664	-0.1103
-0.12354	-0.029446	0.12893	-0.21247	-0.081579	-0.27901	-0.091879	-0.04008	-0.050333	-0.12651	-0.11541	-0.13666	-0.090825	-0.092042	-0.13253	-0.11287
-0.20041	-0.13082	-0.045628	-0.25741	-0.027909	-0.17257	-0.056918	0.00051901	-0.088943	-0.13739	-0.11341	-0.14837	-0.077679	-0.13089	-0.11426	-0.11991
0.32586	-0.090437	-0.18898	0.012543	-0.21348	-0.070402	-0.13793	-0.057847	-0.14943	-0.11817	-0.1109	-0.11955	-0.094783	-0.10248	-0.11958	-0.086082
-0.1949	-0.27718	0.11135	-0.048942	-0.108	-0.20122	-0.136	-0.15795	-0.051231	-0.11006	-0.10687	-0.13998	-0.11336	-0.085943	-0.09333	-0.10294
-0.15082	-0.067503	-0.13404	-0.14264	-0.24091	-0.21424	-0.12832	-0.15985	-0.10446	-0.12421	-0.10124	-0.18734	-0.066475	-0.14574	-0.12461	-0.091464
-0.10759	0.072572	-0.096999	0.053253	-0.089345	-0.13539	-0.17209	-0.083988	-0.17645	-0.10892	-0.12349	-0.11989	-0.083073	-0.1217	-0.11222	-0.10445
-0.0086891	0.13198	-0.038515	-0.099868	-0.10555	0.0061174	-0.091732	0.0068998	-0.16338	-0.059561	-0.084661	-0.04051	-0.11418	-0.090139	-0.12508	-0.12608
0.26478	-0.25186	0.016357	-0.21594	-0.10574	-0.072436	-0.16154	-0.061509	-0.12778	-0.061134	-0.10592	-0.071724	-0.13825	-0.1108	-0.087983	-0.11539
-0.078092	-0.4602	-0.19247	-0.33967	-0.2333	-0.096579	-0.14931	-0.084111	-0.11682	-0.14389	-0.1007	-0.070195	-0.099519	-0.14656	-0.12227	-0.075897
0.11889	-0.25074	0.045423	0.24463	-0.0030595	-0.11921	-0.07493	-0.05073	-0.10069	-0.16702	-0.070385	-0.15877	-0.098671	-0.093157	-0.12343	-0.11003
-0.34724	-0.20252	-0.21386	-0.051057	-0.11462	-0.075744	-0.05358	-0.15697	-0.091255	-0.054514	-0.048492	-0.096625	-0.11493	-0.1372	-0.094509	-0.12139
-0.0099843	0.10638	-0.10656	-0.10878	-0.15718	0.035891	0.0071109	-0.11472	-0.09749	-0.11995	-0.064888	-0.098744	-0.11608	-0.10952	-0.11171	-0.10793
0.11448	0.1311	-0.085576	-0.27123	-0.31425	-0.011026	-0.15185	-0.14453	-0.096263	-0.12388	-0.11837	-0.11931	-0.090113	-0.11561	-0.095502	-0.12715
-0.059765	-0.34877	-0.13029	-0.079937	-0.033342	0.024155	-0.19568	-0.10461	-0.057949	-0.094256	-0.12991	-0.17924	-0.16643	-0.10742	-0.13927	-0.11024
0.070939	-0.29449	-0.27246	-0.19635	0.015091	-0.080087	-0.15226	-0.071119	-0.10648	-0.16196	-0.06578	-0.10291	-0.11057	-0.099532	-0.12145	-0.090654
0.40046	-0.23302	-0.26945	-0.077896	-0.19552	-0.18606	0.044754	-0.1309	-0.031679	-0.15011	-0.13482	-0.16815	-0.089868	-0.066087	-0.10542	-0.11571
-0.10033	-0.17592	-0.18812	-0.1611	-0.15467	-0.27951	0.021873	-0.16324	-0.22081	-0.025788	-0.068287	-0.15634	-0.1224	-0.074369	-0.092517	-0.10993
0.11932	-0.21065	-0.0036903	-0.046533	0.082812	0.026516	-0.1226	-0.19967	-0.077994	-0.13801	-0.1145	-0.10524	-0.077278	-0.13226	-0.096658	-0.11207
-0.38629	0.13228	-0.062506	-0.212	0.14062	-0.18175	-0.13929	-0.013552	-0.17089	-0.16007	-0.13754	-0.089996	-0.10772	-0.13847	-0.11096	-0.12651
-0.27033	-0.024669	0.0060465	-0.33624	0.01674	-0.10485	-0.19582	-0.024911	-0.12139	-0.10672	-0.097407	-0.092618	-0.077362	-0.12054	-0.097439	-0.1145
0.0082301	0.10258	0.097214	-0.14498	-0.062817	-0.026099	-0.24661	-0.16272	-0.094027	-0.11797	-0.12471	-0.1615	-0.13612	-0.11168	-0.10006	-0.10814
-0.035116	-0.00018923	0.037616	-0.20053	-0.082748	-0.11176	-0.20909	-0.11513	-0.12438	-0.12403	-0.094343	-0.13567	-0.11655	-0.12161	-0.099821	-0.093128
-0.31238	-0.2587	-0.25514	-0.1161	-0.083362	0.12074	-0.15585	-0.061527	-0.10496	-0.10976	-0.11912	-0.10227	-0.098451	-0.14627	-0.081992	-0.10485
-0.38182	-0.19075	-0.1687	-0.13396	-0.042552	-0.080607	-0.0055001	0.021088	-0.19046	-0.15642	-0.088403	-0.11008	-0.1191	-0.069337	-0.088413	-0.11268
-0.26994	-0.27699	-0.11274	0.039296	-0.050134	-0.10932	-0.14072	-0.05281	-0.12652	-0.15302	-0.095487	-0.14162	-0.11271	-0.16606	-0.095841	-0.10048
-0.18995	0.28706	-0.067976	0.056565	-0.036723	-0.088135	-0.10486	-0.17096	-0.11031	-0.15357	-0.12961	-0.12285	-0.15225	-0.10938	-0.096737	-0.10505
-0.061506	0.05872	0.036509	-0.023318	-0.010523	-0.11715	-0.033965	-0.085759	-0.16956	-0.028418	-0.15454	-0.11094	-0.080689	-0.10352	-0.11085	-0.11862
-0.40278	-0.064698	-0.1095	-0.1032	-0.30761	-0.068499	-0.16244	-0.14876	-0.14086	-0.11591	-0.14862	-0.14455	-0.1004	-0.11481	-0.080084	-0.11452
-0.11849	-0.18334	0.0081504	-0.11267	-0.19069	-0.089114	-0.03733	-0.087934	-0.073024	-0.028085	-0.085143	-0.09149	-0.078975	-0.079507	-0.13138	-0.12401
0.19777	-0.1649	-0.22406	-0.064046	-0.056845	-0.18883	-0.13268	-0.063924	-0.11679	-0.17032	-0.060254	-0.12091	-0.094007	-0.093596	-0.095729	-0.10596
-0.19383	-0.13971	-0.091342	0.0028121	-0.28988	-0.10661	-0.12012	-0.15372	-0.088894	-0.13538	-0.079058	-0.12511	-0.082268	-0.10596	-0.087192	-0.12068
-0.039107	-0.00021408	-0.079797	-0.1176	-0.074612	-0.045886	-0.058619	-0.16175	-0.089048	-0.12695	-0.083386	-0.12071	-0.1362	-0.13838	-0.12679	-0.098952
0.057527	-0.13327	-0.16664	-0.24969	-0.18033	-0.21177	-0.12315	-0.18039	-0.023385	-0.14627	-0.1466	-0.16377	-0.11349	-0.11761	-0.12595	-0.12493
-0.23862	-0.15631	-0.006179	-0.26377	-0.010045	0.0214	0.020111	-0.032723	-0.12229	-0.052235	-0.037855	-0.070502	-0.10404	-0.1201	-0.11475	-0.13438
-0.0065721	-0.19897	0.033597	-0.094022	-0.041272	-0.060821	-0.047164	-0.12147	-0.068244	-0.088791	-0.078822	-0.13705	-0.15394	-0.14309	-0.081878	-0.13104
0.13898	0.11737	-0.12521	-0.2259	-0.10037	-0.25973	-0.118	-0.22965	-0.10139	-0.11494	-0.10108	-0.10338	-0.12195	-0.099437	-0.10338	-0.097873
-0.076912	-0.26928	-0.14897	0.0031693	-0.099226	-0.17291	-0.11626	-0.00051115	-0.12034	-0.13306	-0.11129	-0.061157	-0.080863	-0.080471	-0.13366	-0.13601
-0.12474	-0.16916	-0.073409	-0.089921	-0.1484	-0.013853	-0.14041	-0.14219	-0.083083	-0.080362	-0.084991	-0.086282	-0.058985	-0.10855	-0.0718	-0.12747
0.11967	0.037432	-0.16206	-0.18058	-0.15581	-0.183	-0.1214	-0.14401	-0.17615	-0.073492	-0.059046	-0.14586	-0.08438	-0.12154	-0.089297	-0.10318
0.038957	-0.38544	-0.23504	-0.084318	-0.24019	-0.072483	-0.071786	-0.12997	-0.047763	-0.17034	-0.09609	-0.10945	-0.098824	-0.095355	-0.08171	-0.10692
0.1587	-0.10466	-0.28052	0.045188	-0.1331	-0.13696	-0.2684	-0.02424	-0.12121	-0.06823	-0.071811	-0.096281	-0.13714	-0.093253	-0.10524	-0.12897
-0.22533	-0.35598	-0.27272	0.035094	-0.19118	-0.11601	-0.061944	-0.046472	-0.11714	-0.12536	-0.13689	-0.10675	-0.10081	-0.11566	-0.10536	-0.14212
0.19878	0.051087	-0.049882	-0.23699	-0.091717	-0.19665	-0.067574	-0.099668	-0.10064	-0.15993	-0.07726	-0.065422	-0.10757	-0.091668	-0.11096	-0.10292
-0.39006	-0.033063	-0.072082	0.012926	-0.097122	-0.22921	-0.17547	-0.0068252	-0.020248	-0.097965	-0.048446	-0.12622	-0.094792	-0.10472	-0.093548	-0.071621
0.0095011	-0.10845	-0.0042618	0.046427	-0.14489	-0.075504	0.014493	-0.11495	-0.10494	-0.09247	-0.082994	-0.14762	-0.080584	-0.11475	-0.1324	-0.11513
0.066293	-0.49782	-0.16744	-0.024111	-0.23105	-0.069136	-0.13351	-0.11378	-0.1308	-0.20906	-0.069097	-0.15208	-0.14098	-0.093821	-0.10082	-0.10332
-0.20874	0.076712	0.18025	-0.12557	0.016793	-0.13784	-0.069681	-0.10512	-0.13765	0.0023325	-0.1039	-0.056058	-0.084808	-0.097556	-0.078741	-0.14137
-0.073873	-0.34123	-0.2639	0.045592	-0.26844	-0.13016	-0.14727	-0.10031	-0.14069	-0.052656	-0.087244	-0.057751	-0.08997	-0.12247	-0.16068	-0.12591
-0.1217	-0.0059588	-0.14883	-0.17272	-0.21549	-0.23034	-0.12289	-0.0286	-0.16588	-0.14267	-0.14933	-0.1133	-0.093697	-0.16252	-0.060956	-0.09799
-0.41142	-0.31629	0.18713	-0.1115	-0.13373	-0.024981	-0.14859	-0.11441	-0.18966	-0.096894	-0.09136	-0.081158	-0.12777	-0.11956	-0.11568	-0.1274
-0.13102	0.096118	-0.070867	-0.092185	-0.11455	-0.22094	-0.060696	-0.10269	-0.10251	0.047604	-0.10642	-0.097484	-0.13322	-0.068486	-0.10228	-0.1105
-0.23786	0.004752	-0.17951	-0.20055	-0.10902	-0.014449	-0.0886	-0.11876	-0.17296	-0.11814	-0.058328	-0.12563	-0.11797	-0.13843	-0.078901	-0.1223
0.15817	-0.30902	-0.062583	-0.13007	-0.072912	-0.098515	-0.089597	-0.058267	-0.1883	-0.069295	-0.087399	-0.061459	-0.11341	-0.10362	-0.1213	-0.099297
0.017212	-0.21653	-0.12779	-0.11944	0.081432	-0.099842	-0.015933	-0.051275	-0.055672	-0.089389	-0.14038	-0.095273	-0.10681	-0.11152	-0.11017	-0.12079
-0.24169	-0.15946	-0.14738	0.026166	0.043976	-0.16978	-0.13934	-0.083448	-0.25756	-0.030642	-0.097509	-0.10124	-0.09619	-0.11611	-0.11356	-0.08218
-0.17361	-0.23691	-0.16515	-0.34319	0.064273	0.0088839	-0.14373	-0.11454	-0.045358	-0.1059	-0.14571	-0.086162	-0.11324	-0.11075	-0.079888	-0.11086
-0.29717	-0.17695	-0.053652	0.012218	-0.18645	-0.13754	0.025631	-0.094723	-0.10207	-0.10803	-0.076027	-0.093974	-0.11505	-0.11079	-0.09298	-0.11341
0.07244	-0.16081	-0.090586	-0.13289	-0.022987	-0.19254	-0.012799	-0.019143	-0.11356	-0.12698	-0.1514	-0.12588	-0.11039	-0.11647	-0.11512	-0.10412
-0.017162	-0.54852	0.096157	-0.18288	-0.22927	-0.11194	-0.12175	-0.164	-0.10824	-0.1067	-0.10516	-0.14811	-0.078745	-0.10403	-0.10809	-0.10478
-0.069732	-0.29379	-0.19917	0.07957	-0.045273	0.045884	-0.21798	-0.17348	-0.16559	-0.092602	-0.10296	-0.104	-0.10145	-0.1161	-0.089118	-0.11189
-0.33905	-0.067352	0.020223	-0.11022	-0.17284	-0.26187	0.0032988	-0.047576	-0.072377	-0.12238	-0.1416	-0.080224	-0.14311	-0.10349	-0.089013	-0.11537
-0.38789	-0.15279	-0.089699	0.05956	-0.23284	-0.045641	-0.095144	-0.21428	-0.14566	-0.061799	-0.17844	-0.11529	-0.11747	-0.082986	-0.10826	-0.11788
0.1011	0.14407	0.016993	-0.13413	-0.070302	-0.21253	-0.13322	-0.16837	-0.05741	-0.12872	-0.084519	-0.11926	-0.062371	-0.084312	-0.085339	-0.091846
-0.44699	-0.030105	0.013306	0.0098417	-0.14769	-0.08565	0.022591	-0.17967	-0.055282	-0.11977	-0.07108	-0.078138	-0.11245	-0.12924	-0.095859	-0.10083
0.015075	-0.2305	-0.34439	-0.024924	-0.031033	-0.10615	-0.18215	-0.16499	-0.1827	-0.14792	-0.076328	-0.082379	-0.11745	-0.090822	-0.096886	-0.12004
0.037713	0.075233	-0.34255	-0.16674	-0.16577	-0.041385	-0.14547	-0.11909	-0.068872	-0.1042	-0.13488	-0.074505	-0.060057	-0.11831	-0.11094	-0.1181
-0.29994	-0.17381	-0.39304	-0.06943	-0.069604	-0.070592	-0.067433	-0.13027	-0.029881	-0.14346	-0.066693	-0.1154	-0.10261	-0.10222	-0.12801	-0.08842
0.11867	-0.22806	-0.072735	-0.24162	-0.26738	-0.033538	-0.051696	-0.089818	-0.11304	-0.073018	-0.013243	-0.092935	-0.089193	-0.11867	-0.096725	-0.1126
0.15731	-0.0025984	-0.22941	-0.11261	-0.146	-0.063623	-0.046489	-0.1113	-0.14214	-0.095603	-0.091673	-0.086091	-0.098902	-0.10267	-0.11076	-0.11589
-0.0036413	0.18092	-0.13695	-0.35887	-0.065983	-0.067251	-0.25374	-0.036546	-0.16245	-0.10671	-0.13717	-0.092478	-0.10433	-0.12109	-0.12597	-0.08753
-0.18341	-0.15298	0.023877	-0.21709	-0.083096	-0.28821	-0.030836	-0.096766	-0.13448	-0.16404	-0.13414	-0.1021	-0.08728	-0.080356	-0.093179	-0.11813
-0.48521	0.27269	0.2489	-0.097867	-0.12746	-0.054378	-0.21287	0.053973	-0.092512	-0.072688	-0.095119	-0.11903	-0.080131	-0.12115	-0.13762	-0.11444
-0.21165	-0.14499	0.0038931	-0.043509	-0.2196	-0.10488	-0.050074	-0.10821	-0.10856	-0.12509	-0.1555	-0.14929	-0.07258	-0.09007	-0.10142	-0.079237
-0.23828	-0.38345	-0.13662	-0.050031	-0.20152	0.029217	-0.074957	-0.13462	-0.14619	-0.13256	-0.16658	-0.12656	-0.13083	-0.17563	-0.1005	-0.12403
0.15247	-0.12885	0.13711	-0.015811	-0.19441	-0.17898	0.078513	-0.07461	-0.095282	-0.13348	-0.1167	-0.10308	-0.13249	-0.08842	-0.099434	-0.11159
0.21399	0.23525	0.020337	-0.062454	-0.13227	-0.067716	-0.022716	-0.095755	-0.10418	-0.098325	-0.11501	-0.079452	-0.11554	-0.11736	-0.094403	-0.10441
-0.22105	-0.12757	-0.11715	-0.0095619	0.013581	-0.013465	-0.16636	-0.11295	-0.14081	-0.14572	-0.11801	-0.098141	-0.07403	-0.10278	-0.1378	-0.10907
-0.0014557	-0.28536	-0.031461	-0.19602	-0.076929	-0.083849	-0.065571	-0.053362	-0.13245	-0.096272	-0.1183	-0.10257	-0.10086	-0.12232	-0.086066	-0.12129
-0.4278	0.3812	-0.15791	-0.22432	-0.067314	-0.13954	-0.14485	-0.11471	-0.048829	-0.044452	-0.11529	-0.1287	-0.12202	-0.12763	-0.1038	-0.11417
-0.031852	0.024694	-0.2498	-0.13902	-0.084245	-0.26892	-0.14655	-0.054124	-0.055364	-0.10792	-0.12995	-0.13156	-0.085034	-0.10963	-0.096168	-0.078821
-0.19885	0.10767	-0.090593	-0.41145	-0.23013	-0.12821	-0.21259	-0.17114	-0.14309	-0.19771	-0.042283	-0.10855	-0.080712	-0.11655	-0.11513	-0.12042
0.003468	0.18165	-0.041806	-0.21043	-0.16422	-0.2362	-0.243	-0.0020916	-0.16454	-0.041832	-0.084161	-0.12279	-0.125	-0.11194	-0.12705	-0.10702
-0.067438	0.10071	-0.15692	-0.053508	-0.10985	-0.0089948	-0.10773	-0.11896	-0.074043	-0.13851	-0.11668	-0.11111	-0.092276	-0.12847	-0.12742	-0.088878
-0.34203	-0.14662	-0.0068125	-0.22321	-0.12923	-0.22247	-0.15057	-0.1903	-0.056714	-0.16219	-0.10948	-0.10134	-0.13701	-0.13003	-0.080873	-0.097854
0.044023	-0.19535	-0.2328	0.088261	-0.21353	-0.12366	-0.15711	-0.093158	-0.047028	-0.038972	-0.085257	-0.11695	-0.13481	-0.10057	-0.10445	-0.1209
-0.28919	0.080737	-0.069335	-0.095565	-0.14776	-0.12667	-0.077096	-0.13783	-0.1213	-0.059683	-0.063379	-0.13444	-0.065279	-0.12133	-0.11309	-0.089986
-0.29938	-0.41481	-0.041159	-0.18175	-0.030028	-0.13428	-0.078313	-0.023912	-0.081581	-0.1246	-0.10143	-0.14356	-0.13943	-0.078904	-0.077905	-0.1055
-0.30964	0.21397	0.090262	-0.049772	0.0079724	0.00069433	-0.081218	-0.068961	-0.14459	-0.097369	-0.076139	-0.1032	-0.082153	-0.11312	-0.10009	-0.097328
0.19258	0.064956	-0.21563	-0.070745	-0.057743	-0.11628	-0.19206	-0.1069	-0.17721	-0.11945	-0.043481	-0.12227	-0.11141	-0.12509	-0.15565	-0.080333
0.26195	-0.56188	-0.24717	0.14568	-0.13352	-0.1523	-0.079568	-0.064748	-0.18008	-0.1088	-0.083981	-0.15341	-0.11539	-0.11882	-0.096438	-0.087388
0.044118	-0.026005	0.092169	-0.20927	-0.18341	-0.19944	-0.16833	-0.068395	0.0039918	-0.10227	-0.17688	-0.094409	-0.08815	-0.13264	-0.10834	-0.10675
-0.33631	0.20724	-0.015187	-0.31766	-0.11685	-0.038714	-0.20832	-0.064249	-0.15981	-0.076573	-0.10318	-0.12459	-0.10594	-0.11016	-0.083823	-0.11157
-0.049474	0.0083019	-0.15653	-0.14406	-0.19119	-0.20857	0.012512	-0.10245	-0.059741	-0.086391	-0.099686	-0.16308	-0.13331	-0.073204	-0.082546	-0.10495
-0.38755	-0.15979	0.056332	-0.28394	-0.01632	-0.12733	-0.061028	-0.081638	-0.16948	-0.1237	-0.18251	-0.13532	-0.096132	-0.089909	-0.119	-0.13533
-0.13604	-0.15091	-0.27655	0.044934	-0.030474	-0.060758	-0.13746	-0.1614	-0.21466	-0.12412	-0.098687	-0.10247	-0.059422	-0.088071	-0.07498	-0.084595
-0.24933	-0.21864	-0.20092	-0.18874	-0.060229	-0.097073	-0.08488	-0.12143	-0.1446	-0.089856	-0.12613	-0.09933	-0.069347	-0.097213	-0.11112	-0.09979
0.10869	0.054939	-0.061797	-0.16384	-0.066761	-0.12147	-0.14577	-0.10029	-0.090831	-0.13743	-0.10363	-0.075329	-0.13942	-0.088074	-0.1026	-0.11341
-0.32696	-0.10195	-0.17709	0.031166	0.073046	-0.14122	-0.10628	-0.15734	-0.10944	-0.17106	-0.10022	-0.08948	-0.11606	-0.096575	-0.11478	-0.12196
-0.023671	0.011657	0.048283	-0.31513	-0.034671	-0.22877	0.0038536	-0.085504	-0.10879	-0.059785	-0.084776	-0.069426	-0.06057	-0.14285	-0.11079	-0.11217
0.07795	-0.10935	-0.3658	-0.15331	0.0090389	-0.053642	-0.082225	-0.091096	-0.17672	-0.079878	-0.071233	-0.055178	-0.10144	-0.084173	-0.1221	-0.088519
-0.25602	-0.30346	-0.15116	-0.079851	-0.17365	-0.29488	0.0088639	-0.049013	-0.038446	-0.13272	-0.10578	-0.11772	-0.090748	-0.12366	-0.10835	-0.088223
-0.33275	-0.39259	-0.2415	-0.082588	0.048452	-0.19727	-0.10759	-0.090459	-0.093945	-0.076593	-0.08615	-0.13062	-0.06392	-0.11876	-0.11274	-0.14199
0.27371	-0.021701	-0.22928	-0.30109	0.015037	-0.022704	-0.11305	-0.16585	-0.074516	-0.083857	-0.11681	-0.10124	-0.15131	-0.13181	-0.087069	-0.1086
0.046381	-0.29659	-0.17167	0.0037512	-0.15192	-0.12968	-0.12428	-0.098637	-0.078022	-0.12557	-0.059544	-0.093843	-0.12064	-0.12716	-0.12683	-0.11809
0.17785	-0.019253	-0.10838	-0.14792	-0.075627	-0.14911	-0.048954	-0.11849	-0.074435	-0.16247	-0.12664	-0.14487	-0.069969	-0.056997	-0.12475	-0.13178
0.14147	-0.12902	-0.14431	-0.14273	-0.12878	-0.14213	-0.031088	-0.14558	-0.19184	-0.09895	-0.070547	-0.10365	-0.10261	-0.10854	-0.11995	-0.065911
-0.14793	-0.22404	0.069461	-0.020727	-0.079766	-0.03027	-0.052608	0.023595	-0.10984	-0.12933	-0.13072	-0.053509	-0.1119	-0.088008	-0.12155	-0.11466
-0.029498	0.0013739	-0.15971	-0.20991	-0.26543	-0.12123	-0.078438	-0.14442	-0.096192	-0.083634	-0.10393	-0.061971	-0.076811	-0.081625	-0.11315	-0.094521
-0.36453	-0.083948	-0.05212	-0.075967	-0.032715	-0.06369	-0.14737	-0.023456	-0.087821	-0.13801	-0.10562	-0.10888	-0.099213	-0.10479	-0.10813	-0.096716
0.15447	-0.38706	-0.3297	-0.065734	-0.055555	-0.044059	-0.016315	-0.085232	-0.11948	-0.058197	-0.061373	-0.12276	-0.11776	-0.086148	-0.1011	-0.10089
0.10309	-0.22565	-0.31856	-0.31892	-0.074158	-0.26009	-0.13429	-0.11763	-0.15962	-0.090725	-0.12963	-0.12597	-0.097102	-0.11578	-0.10699	-0.11985
-0.264	-0.22325	-0.15664	-0.080434	0.032841	-0.01438	-0.1002	-0.063969	-0.21127	-0.15678	-0.049741	-0.12487	-0.09706	-0.047168	-0.1051	-0.10672
-0.2623	-0.39892	-0.035908	-0.10627	-0.19576	-0.17113	-0.13832	-0.18147	-0.11356	-0.024765	-0.10503	0.0016147	-0.13018	-0.12404	-0.091548	-0.11427
-0.44265	0.0052711	-0.2325	-0.23216	0.021575	-0.058793	-0.077549	-0.080171	-0.17037	-0.051719	-0.031429	-0.12618	-0.064644	-0.15418	-0.10848	-0.086361
-0.055012	-0.022909	-0.25203	-0.044183	-0.22691	-0.16052	-0.065934	-0.11543	-0.15741	-0.10977	-0.10207	-0.085777	-0.10154	-0.074075	-0.1081	-0.11507
-0.37074	-0.11749	-0.15403	-0.25609	-0.14982	-0.13047	-0.01333	-0.13967	-0.11138	-0.11217	-0.11798	-0.11453	-0.10755	-0.09384	-0.098296	-0.11591
0.37488	-0.13692	-0.1287	-0.10793	0.09646	-0.17639	-0.10259	-0.090791	-0.11264	-0.10434	-0.13056	-0.078587	-0.10385	-0.13698	-0.10757	-0.11695
-0.48312	-0.47136	-0.21554	-0.021831	-0.15502	-0.26373	-0.056921	-0.1831	-0.14654	-0.055984	-0.049711	-0.071755	-0.10508	-0.072298	-0.08434	-0.12325
-0.39826	-0.15227	-0.13965	-0.11456	-0.30422	-0.10118	-0.11036	-0.13545	-0.12119	-0.092377	-0.1494	-0.10875	-0.10474	-0.098867	-0.098578	-0.099634
0.04488	-0.18345	0.14465	-0.065988	-0.13577	-0.010094	-0.084524	-0.07967	-0.071291	-0.12894	-0.13479	-0.11375	-0.11318	-0.14796	-0.12092	-0.077747
-0.57034	0.070699	-0.31735	0.066918	-0.051489	-0.025844	-0.17431	-0.090636	-0.12333	-0.079943	-0.092755	-0.16712	-0.11318	-0.12672	-0.094307	-0.1024
0.15039	0.11615	0.058782	-0.0082545	-0.083364	-0.17861	-0.13489	-0.16075	-0.068976	-0.10799	-0.093742	-0.11637	-0.055109	-0.10398	-0.074167	-0.13084
-0.10957	-0.061216	-0.21951	-0.083628	-0.31248	-0.16262	-0.080774	0.017452	-0.093285	-0.14367	-0.050793	-0.12849	-0.056432	-0.1435	-0.089106	-0.12783
-0.12255	0.033671	-0.015815	-0.095736	-0.21763	-0.057379	-0.074226	-0.057086	-0.13022	-0.059145	-0.17944	-0.10827	-0.14627	-0.13118	-0.086557	-0.099981
0.17711	-0.16425	-0.17406	-0.2288	-0.14051	-0.056608	-0.059242	-0.034902	-0.071464	-0.12052	-0.10053	-0.10152	-0.13499	-0.11308	-0.12267	-0.12084
0.085576	-0.11731	-0.01893	-0.10819	-0.10275	-0.086417	-0.1704	0.030005	-0.20507	-0.10013	-0.11338	-0.12353	-0.12578	-0.069553	-0.095331	-0.095338
0.1017	-0.13943	-0.27264	0.062373	0.0024398	-0.088001	-0.22682	-0.14007	-0.12714	-0.13457	-0.063461	-0.14337	-0.080582	-0.10863	-0.11585	-0.11583
-0.042777	-0.075535	-0.080367	-0.029311	-0.20233	-0.14935	-0.077926	-0.12485	-0.025208	-0.057109	-0.04863	-0.1115	-0.092634	-0.10643	-0.09785	-0.089436
-0.22255	0.017013	-0.10305	-0.13671	-0.34757	-0.19461	-0.025669	-0.14472	-0.15008	-0.15033	-0.069434	-0.14045	-0.11107	-0.088367	-0.074927	-0.10092
0.10058	0.29783	-0.20634	-0.020798	-0.25234	-0.028346	-0.18264	-0.16779	-0.16759	-0.072985	-0.11606	-0.13038	-0.11381	-0.1001	-0.10392	-0.11438
-0.33669	0.077164	0.12227	-0.36462	-0.11769	0.0080508	0.051795	-0.21133	-0.10148	-0.04072	-0.11609	-0.08607	-0.10122	-0.13022	-0.11091	-0.11327
-0.080049	-0.063387	-0.063664	0.017777	-0.034977	0.078694	-0.028485	-0.16083	-0.14496	-0.046315	-0.10643	-0.11816	-0.066989	-0.10166	-0.069446	-0.11658
0.13496	0.018866	0.027208	-0.04406	-0.16296	-0.051425	-0.23963	-0.19733	-0.13843	-0.12968	-0.0619	-0.14229	-0.13909	-0.11604	-0.1034	-0.07926
-0.12019	-0.29149	-0.15317	-0.07134	-0.098285	-0.18605	-0.16809	-0.14052	-0.1276	-0.053669	-0.05484	-0.10596	-0.086034	-0.12373	-0.13618	-0.094158
-0.29658	-0.081817	-0.058104	-0.26869	-0.34496	-0.14811	-0.16453	-0.16929	-0.16794	-0.1523	-0.11729	-0.13176	-0.1002	-0.12646	-0.10438	-0.1213
-0.36071	-0.098501	-0.22123	-0.12751	-0.22743	-0.22335	-0.25293	-0.15194	-0.099091	-0.15977	-0.10126	-0.09988	-0.12123	-0.090033	-0.08488	-0.12678
-0.28101	0.083173	-0.34991	-0.12458	-0.069469	-0.11304	0.026135	-0.13888	-0.079982	-0.11739	-0.13466	-0.13165	-0.13298	-0.078764	-0.093226	-0.094207
-0.32674	0.043337	-0.075161	-0.28738	0.059525	0.015918	-0.15552	-0.067975	-0.13363	-0.14596	-0.12878	-0.068845	-0.12949	-0.10314	-0.1053	-0.096969
-0.58627	0.35554	-0.066977	-0.0039611	0.014995	0.011437	-0.072108	-0.12575	-0.065081	-0.097736	-0.1184	-0.084985	-0.1118	-0.12567	-0.10916	-0.10154
-0.051771	0.054934	-0.16851	-0.21114	-0.045513	-0.092571	-0.035866	-0.058208	-0.078566	-0.10794	-0.072233	-0.10233	-0.10012	-0.11804	-0.11792	-0.10716
-0.33302	-0.065602	-0.086359	-0.086773	-0.083558	-0.19187	-0.12985	-0.098909	-0.099506	-0.086866	-0.16766	-0.10392	-0.10432	-0.17168	-0.10052	-0.11886
-0.10971	-0.1887	-0.20564	-0.074214	-0.096007	-0.12654	0.023346	-0.15577	-0.1485	-0.13464	-0.12969	-0.15984	-0.12786	-0.094051	-0.096976	-0.091024
-0.43736	-0.01606	-0.27922	-0.32278	-0.16086	-0.24675	-0.082464	-0.064168	-0.04103	-0.061135	-0.084651	-0.075578	-0.084133	-0.11604	-0.098567	-0.10484
-0.41984	-0.15398	0.11423	0.011939	0.097942	-0.16295	-0.051137	-0.10011	-0.060348	-0.15051	-0.11034	-0.066748	-0.12595	-0.1056	-0.11015	-0.10407
-0.31803	-0.0067625	-0.25313	-0.34805	-0.17313	-0.027391	-0.033802	-0.15212	-0.10588	-0.073139	-0.048714	-0.087399	-0.10097	-0.11757	-0.11516	-0.12399
-0.053001	-0.26802	-0.06482	-0.29741	0.0039246	-0.15227	-0.19112	-0.15057	-0.0098225	-0.098833	-0.12057	-0.14031	-0.11091	-0.12572	-0.13018	-0.11616
0.13803	0.14568	-0.081539	0.024751	-0.12894	-0.067857	-0.11236	-0.16604	-0.051985	-0.091337	-0.11908	-0.06415	-0.11627	-0.10998	-0.11448	-0.083159
-0.42682	-0.062307	0.010442	0.034805	-0.11015	-0.059357	-0.12891	-0.16112	-0.067859	-0.20354	-0.17694	-0.12676	-0.11268	-0.052953	-0.084637	-0.13681
0.069972	0.086316	-0.21709	-0.0066875	-0.077285	-0.10755	-0.10159	-0.084914	-0.10346	-0.065465	-0.11293	-0.12091	-0.09955	-0.091633	-0.07918	-0.12614
-0.17216	-0.13034	-0.27437	0.0078567	-0.32203	-0.21318	-0.067277	-0.044019	-0.053031	-0.12365	-0.13314	-0.1133	-0.069941	-0.072809	-0.089848	-0.11955
0.27992	-0.26245	-0.098902	0.040954	-0.22307	-0.099815	-0.023847	-0.067052	-0.067736	-0.12947	-0.13945	-0.068182	-0.14452	-0.12393	-0.091525	-0.1015
-0.02024	-0.074179	-0.13663	-0.064301	-0.1146	-0.034096	0.017526	-0.11615	-0.13134	-0.081939	-0.10027	-0.10399	-0.12529	-0.15529	-0.065458	-0.062893
-0.021567	-0.42107	0.086383	-0.17797	-0.15473	-0.10341	-0.083899	-0.22257	-0.13538	-0.076164	-0.11607	-0.082074	-0.11741	-0.11458	-0.086274	-0.11277
-0.41743	-0.18117	-0.05812	-0.215	-0.12152	0.093376	0.077444	-0.042941	-0.19496	-0.091098	-0.12294	-0.11034	-0.09333	-0.090662	-0.086784	-0.12886
0.14091	0.019411	-0.32204	-0.20566	-0.055337	-0.17424	-0.16617	-0.11132	-0.15616	-0.16077	-0.084589	-0.14542	-0.093415	-0.1084	-0.14676	-0.11017
-0.17223	-0.43479	-0.22798	-0.068975	-0.1276	-0.20033	-0.043653	-0.10156	-0.027099	-0.11209	-0.10302	-0.1165	-0.14006	-0.12122	-0.094759	-0.11016
-0.18268	0.24577	0.25061	-0.19316	-0.028392	-0.084405	-0.13124	-0.15908	-0.096653	-0.085968	-0.16697	-0.08559	-0.088117	-0.12129	-0.11189	-0.10451
-0.32814	-0.18837	-0.16902	0.20941	0.010328	-0.068142	-0.082114	-0.10475	-0.029133	-0.030716	-0.11288	-0.066441	-0.080909	-0.13296	-0.10158	-0.085125
-0.093272	-0.13509	-0.11531	-0.20458	-0.074097	-0.12037	-0.11003	-0.13347	-0.10507	-0.093569	-0.096379	-0.15846	-0.11257	-0.13997	-0.0912	-0.084259
0.021635	0.055666	0.20373	-0.12225	-0.056198	-0.14332	-0.13913	-0.1535	-0.10226	-0.099965	-0.067515	-0.13443	-0.086952	-0.10098	-0.080851	-0.094778
-0.059888	-0.060445	-0.10106	-0.12486	-0.16586	-0.047	-0.14078	-0.19904	-0.050923	-0.11412	-0.0073111	-0.15777	-0.076075	-0.12595	-0.10337	-0.079017
0.11667	-0.037274	0.0013235	-0.089784	-0.14346	-0.073045	-0.1312	-0.12574	-0.1033	-0.090721	-0.10776	-0.13219	-0.095395	-0.12958	-0.12856	-0.13402
0.25234	0.23005	-0.1081	-0.36634	-0.092861	-0.25954	-0.047753	-0.069861	-0.16584	-0.063104	-0.1027	-0.11207	-0.11415	-0.089411	-0.094493	-0.10089
-0.11456	-0.17523	0.19333	-0.12838	-0.19299	0.012678	-0.021392	-0.0056017	-0.18856	-0.11359	-0.077893	-0.16649	-0.10364	-0.097037	-0.068471	-0.1131
0.048816	-0.097496	-0.18966	-0.22932	-0.2144	-0.24953	-0.0715	-0.15484	-0.1317	-0.10897	-0.07975	-0.11657	-0.072287	-0.11448	-0.11734	-0.068894
-0.1173	-0.21179	0.034435	0.041935	-0.10328	-0.15882	-0.091118	-0.17545	-0.017279	-0.11511	-0.12816	-0.11771	-0.11826	-0.091249	-0.13187	-0.10938
-0.12708	-0.39225	-0.17097	-0.18925	-0.077693	-0.068362	-0.028097	-0.16375	-0.099519	-0.065919	-0.12827	-0.13809	-0.087198	-0.10421	-0.13013	-0.11144
0.064393	0.092043	-0.20641	-0.25737	-0.042459	0.058293	-0.13233	-0.097294	-0.10235	-0.11596	-0.044781	-0.049663	-0.094733	-0.074866	-0.12824	-0.081001
0.26603	-0.4252	-0.13069	0.028831	-0.17216	0.069733	-0.13568	-0.071623	0.035078	-0.11392	-0.13534	-0.061153	-0.10783	-0.096268	-0.1085	-0.11545
-0.15731	0.067295	0.23353	-0.35883	-0.12213	-0.07781	-0.19865	-0.086413	-0.049096	-0.13042	-0.10389	-0.11743	-0.11026	-0.13434	-0.088165	-0.10666
-0.19749	-0.10863	-0.13507	-0.19958	-0.19639	-0.13176	-0.14674	-0.11912	-0.089065	-0.10038	-0.1742	-0.15895	-0.076788	-0.098674	-0.090036	-0.12256
0.14683	-0.48529	-0.43094	0.015903	-0.23751	-0.16219	-0.11967	-0.098225	-0.088972	-0.087785	-0.14385	-0.11236	-0.13444	-0.11607	-0.1241	-0.11003
0.35826	-0.22428	0.01231	-0.17079	-0.11757	-0.019041	-0.13639	-0.13377	-0.025332	-0.065931	-0.064532	-0.1576	-0.056328	-0.11902	-0.11623	-0.084347
0.10729	-0.05236	-0.093379	-0.1201	0.058665	-0.12371	-0.0075653	-0.0046345	-0.040871	-0.080915	-0.11239	-0.12927	-0.12434	-0.08233	-0.12907	-0.1258
-0.08721	-0.19113	-0.20532	-0.26605	-0.092197	-0.19895	-0.089736	-0.15101	-0.19824	-0.10214	-0.070881	-0.092887	-0.13095	-0.10837	-0.099942	-0.098296
0.14569	-0.20767	-0.18199	-0.099606	-0.26335	-0.16383	-0.16141	-0.16081	-0.028453	-0.15025	-0.12531	-0.12845	-0.1128	-0.10789	-0.10185	-0.10463
0.0024018	-0.028077	0.20058	-0.12026	-0.082102	0.010242	-0.078326	0.0080941	-0.088057	-0.1118	-0.14123	-0.14652	-0.075165	-0.13353	-0.10694	-0.10785
0.064203	0.14724	-0.080258	-0.19006	-0.11683	-0.14918	-0.24276	-0.21988	-0.16162	-0.10206	-0.16704	-0.15475	-0.12662	-0.089737	-0.097374	-0.087893
-0.47495	0.10191	0.024926	-0.10456	-0.11617	-0.073759	0.013722	-0.090374	-0.18438	-0.14834	-0.1514	-0.12323	-0.1251	-0.089168	-0.097361	-0.13248
-0.42573	-0.11342	0.12443	-0.096318	-0.17835	-0.070548	-0.089867	-0.096227	-0.15931	-0.13346	-0.094567	-0.097717	-0.096165	-0.10026	-0.090678	-0.12857
-0.18514	0.12848	-0.34273	0.03297	-0.1395	-0.11991	0.018154	-0.12056	-0.12772	-0.092703	-0.18952	-0.099531	-0.097422	-0.09804	-0.10817	-0.089648
0.098135	-0.262	-0.26414	-0.0034061	-0.048057	-0.08683	-0.089052	-0.016354	-0.17132	-0.099317	-0.1209	-0.0542	-0.10958	-0.081567	-0.071828	-0.096005
0.19166	-0.25894	0.039904	-0.12059	0.024987	-0.32477	-0.10115	-0.10662	-0.042365	-0.13064	-0.072285	-0.078217	-0.1335	-0.11914	-0.088977	-0.096367
-0.22822	-0.29831	-0.2215	-0.038437	-0.21238	-0.14064	0.14761	-0.085536	-0.1296	-0.073849	-0.093455	-0.13502	-0.10087	-0.11554	-0.11348	-0.1237
0.065671	0.081692	0.061009	0.22171	-0.18672	-0.13855	-0.13502	-0.091456	-0.23431	-0.11381	-0.093055	-0.12664	-0.1407	-0.15818	-0.097818	-0.10474
-0.30124	0.014976	0.22738	-0.14971	0.016976	-0.084675	-0.028738	-0.054346	-0.069411	-0.17447	-0.12414	-0.12842	-0.14824	-0.090687	-0.088941	-0.12061
-0.1526	-0.046676	-0.071765	-0.17278	-0.045817	-0.03416	-0.11854	-0.066276	-0.11944	-0.11852	-0.08956	-0.029667	-0.096617	-0.090717	-0.11146	-0.10232
0.36674	-0.13875	-0.41264	-0.20902	-0.15954	-0.006125	-0.12498	-0.10698	-0.14581	-0.10401	-0.061209	-0.14297	-0.095696	-0.11681	-0.093276	-0.082624
-0.23271	-0.1273	0.091361	-0.19942	-0.010002	-0.019132	-0.083742	-0.096487	-0.21548	-0.098212	-0.12169	-0.093648	-0.1248	-0.098376	-0.12399	-0.1266
-0.2879	-0.099833	-0.14879	-0.22915	-0.18388	-0.020504	-0.14133	-0.067002	-0.11677	-0.10727	-0.1008	-0.08348	-0.11951	-0.15127	-0.08424	-0.11618
-0.051734	0.011194	0.032233	-0.046128	0.012875	-0.15575	-0.15969	-0.073567	-0.13814	-0.10342	-0.12188	-0.14238	-0.094317	-0.13832	-0.094781	-0.12184
-0.37383	-0.26973	-0.055831	-0.18711	0.063386	-0.15796	-0.13842	-0.026081	-0.12752	-0.14107	-0.14041	-0.13136	-0.094828	-0.12114	-0.10547	-0.11366
-0.096521	0.0069046	-0.10205	-0.16409	-0.088577	-0.10215	-0.038603	-0.065597	-0.093263	-0.14122	-0.1771	-0.083869	-0.13648	-0.12036	-0.10996	-0.11445
-0.58184	0.068561	0.0046127	-0.22229	-0.21102	-0.22872	-0.059833	-0.10103	-0.1805	-0.064162	-0.1124	-0.10361	-0.16458	-0.093902	-0.10124	-0.10837
0.12613	-0.038263	-0.19845	-0.10653	-0.13675	-0.24152	-0.03286	-0.064908	-0.13258	-0.0514	-0.10639	-0.089811	-0.10172	-0.12277	-0.13574	-0.09112
-0.39411	-0.22704	-0.3339	-0.088509	-0.029545	-0.20455	-0.0089907	-0.036389	-0.043554	-0.077534	-0.10117	-0.12302	-0.12667	-0.12291	-0.082846	-0.086103
-0.36498	-0.17859	0.06571	0.043498	-0.13207	0.038898	-0.10986	-0.086292	-0.026427	-0.1564	-0.13485	-0.10858	-0.06216	-0.08897	-0.1299	-0.08064
0.17485	-0.058586	-0.072442	-0.079521	-0.23792	-0.12734	-0.2336	-0.21457	-0.2035	-0.13976	-0.082637	-0.074029	-0.12297	-0.10809	-0.089203	-0.1398
-0.12094	0.15491	-0.25071	0.030515	-0.25299	-0.049462	-0.086638	-0.069853	-0.049183	-0.11807	-0.093282	-0.13639	-0.089512	-0.056981	-0.13623	-0.13858
-0.30601	-0.0011135	-0.22754	-0.015848	-0.022253	-0.083838	-0.10003	-0.14093	-0.09407	-0.079422	-0.14083	-0.089532	-0.10577	-0.12379	-0.077597	-0.093051
-0.19179	-0.19149	-0.20653	-0.093665	-0.19847	-0.101	-0.17612	-0.16099	-0.16453	-0.14168	-0.06608	-0.11189	-0.10469	-0.078256	-0.13807	-0.11535
0.065613	0.11399	-0.1278	-0.32853	-0.19602	-0.066088	-0.038863	-0.16501	-0.16587	-0.11982	-0.14753	-0.10581	-0.11273	-0.1015	-0.10486	-0.1068
0.19782	0.085726	0.074184	-0.098786	-0.12294	-0.17244	-0.061978	-0.1251	-0.10037	-0.12396	-0.10517	-0.15718	-0.1256	-0.097731	-0.10709	-0.098781
-0.40351	-0.15809	-0.019551	0.0082645	-0.21892	-0.15419	-0.093012	-0.035912	-0.14864	-0.073759	-0.11373	-0.098794	-0.13187	-0.089137	-0.097391	-0.10544
0.19615	-0.073155	0.061589	-0.24815	-0.098727	-0.073937	-0.15077	-0.10471	-0.14488	-0.12897	-0.125	-0.12079	-0.11407	-0.11029	-0.10671	-0.10738
-0.13798	0.12543	-0.25203	-0.28349	-0.13159	-0.088911	-0.14037	-0.19566	-0.12623	-0.092068	-0.1193	-0.12709	-0.11726	-0.075767	-0.1219	-0.081433
0.082449	0.17243	-0.076165	-0.010169	-0.033351	0.0095306	-0.016593	-0.15372	-0.10597	-0.12759	-0.10505	-0.13772	-0.11051	-0.083009	-0.10313	-0.11619
-0.20601	0.0042558	0.0061528	-0.021468	-0.070745	-0.0578	-0.055738	-0.24158	-0.18561	-0.14829	-0.14165	-0.10861	-0.12938	-0.14041	-0.068824	-0.085391
-0.049099	0.02048	-0.15999	-0.098241	-0.014673	-0.040007	-0.15989	-0.02877	-0.15852	-0.15377	-0.11949	-0.050888	-0.10838	-0.090376	-0.10853	-0.097223
0.026663	-0.037702	-0.35139	-0.029561	-0.29905	-0.10274	-0.048721	-0.078482	-0.16036	-0.08185	-0.14632	-0.10115	-0.11646	-0.08662	-0.11821	-0.11365
-0.030429	-0.20331	-0.12565	-0.054032	-0.1695	-0.086343	-0.22038	-0.13443	-0.11685	-0.070122	-0.14022	-0.10914	-0.12369	-0.10003	-0.12551	-0.10524
-0.093382	-0.30895	-0.2814	-0.075522	-0.14981	-0.22264	-0.07153	-0.21617	-0.1188	-0.09533	-0.12516	-0.11838	-0.13802	-0.095044	-0.11707	-0.11393
-0.043845	-0.14852	0.036326	-0.30521	-0.066141	-0.15196	-0.13177	-0.18432	-0.029348	-0.080104	-0.16185	-0.03535	-0.052862	-0.13724	-0.096127	-0.11694
-0.15604	-0.053272	-0.10458	-0.10932	-0.10679	-0.12261	-0.097738	-0.11246	-0.11594	-0.097005	-0.0942	-0.13206	-0.12908	-0.12624	-0.090203	-0.096887
-0.12551	0.0073249	0.045117	-0.035885	-0.21115	-0.12722	-0.29012	-0.062267	-0.073168	-0.1303	-0.13761	-0.038236	-0.093379	-0.089246	-0.12599	-0.094965
0.033367	-0.18228	-0.19148	0.063345	-0.32332	-0.13214	-0.099232	-0.21614	-0.088871	-0.10234	-0.095483	-0.11342	-0.10871	-0.12223	-0.13734	-0.10908
-0.43585	-0.062688	0.17531	-0.0036056	-0.13965	-0.17956	-0.065406	-0.053894	-0.15143	-0.17817	-0.10602	-0.15025	-0.10327	-0.10026	-0.068659	-0.10747
-0.47699	-0.15253	-0.036553	-0.16603	0.13496	0.035847	-0.062359	-0.1762	-0.11322	-0.03841	-0.1035	-0.12863	-0.096523	-0.13342	-0.093596	-0.13768
-0.063638	0.012575	-0.094858	-0.21474	0.048151	-0.20425	-0.14843	-0.13438	-0.097061	-0.16539	-0.11942	-0.11639	-0.099161	-0.074797	-0.116	-0.10988
-0.3717	0.026835	-0.13673	0.031977	-0.18076	-0.1374	-0.086485	-0.079786	-0.085258	-0.06868	-0.079981	-0.089019	-0.10459	-0.11995	-0.092846	-0.1105
-0.40428	-0.12065	-0.10652	-0.020534	-0.20951	-0.24314	-0.042769	-0.18	-0.18425	-0.14317	-0.091366	-0.087653	-0.13231	-0.094141	-0.10885	-0.11078
-0.11227	0.13958	0.051771	-0.30189	-0.2098	-0.076195	-0.11436	-0.11304	-0.13775	-0.099447	-0.10915	-0.14745	-0.093984	-0.11929	-0.095039	-0.11085
-0.3499	-0.30479	0.051204	-0.096639	-0.15767	-0.16774	0.088921	-0.1004	-0.18802	-0.084644	-0.11858	-0.082056	-0.12514	-0.095527	-0.15018	-0.098421
-0.07197	-0.099183	-0.26629	0.063309	-0.25071	-0.16702	-0.076049	-0.1096	-0.086731	-0.073208	-0.10027	-0.15092	-0.10939	-0.11473	-0.12144	-0.15809
-0.28394	0.035668	-0.11156	0.10226	-0.22703	-0.10098	-0.092908	-0.13675	-0.1194	-0.061404	-0.10075	-0.13028	-0.10246	-0.11204	-0.13866	-0.12941
-0.088117	-0.14267	-0.068493	-0.1156	-0.079575	-0.14916	-0.13654	-0.0067645	-0.11747	-0.054988	-0.14158	-0.12639	-0.12955	-0.090216	-0.12748	-0.10504
-0.26058	-0.22621	-0.13568	-0.075762	-0.088799	-0.092156	-0.11916	-0.14666	-0.15588	-0.06889	-0.11195	-0.085748	-0.10203	-0.10707	-0.1115	-0.098373
-0.34073	-0.017903	-0.17479	0.026217	-0.21043	-0.049145	-0.073504	-0.10628	-0.05147	-0.11302	-0.040759	-0.084574	-0.073234	-0.076843	-0.087396	-0.12953
-0.15136	-0.089872	-0.14979	0.031157	-0.17018	-0.066783	-0.051364	-0.10913	-0.048739	-0.048383	-0.14207	-0.088362	-0.14159	-0.096651	-0.089209	-0.1097
-0.29321	-0.30538	-0.23028	-0.095754	-0.066219	-0.11015	-0.094274	-0.13	-0.068736	-0.10376	-0.14731	-0.040158	-0.093864	-0.13589	-0.14384	-0.099779
-0.1395	0.016722	0.043226	-0.20533	0.083306	-0.009281	-0.079994	-0.026182	-0.073139	-0.086709	-0.15261	-0.068328	-0.075916	-0.091273	-0.12123	-0.094827
0.15829	-0.12947	-0.17847	-0.025312	-0.22168	-0.16315	-0.17411	0.014832	-0.052992	-0.081552	-0.13817	-0.16756	-0.085266	-0.12116	-0.10698	-0.11522
0.15383	-0.12133	-0.14135	-0.068247	-0.19224	-0.10627	-0.21769	-0.034645	-0.11878	-0.060809	-0.12949	-0.13392	-0.040511	-0.12476	-0.077078	-0.11017
-0.45809	0.13761	-0.14185	-0.14066	-0.10263	-0.26017	0.090727	-0.021567	-0.036766	-0.10397	-0.04562	-0.10764	-0.10322	-0.12561	-0.10463	-0.10907
0.040624	-0.19177	-0.085506	-0.048128	0.0038222	-0.10299	-0.066759	-0.069087	-0.14342	-0.13145	-0.09356	-0.13388	-0.12316	-0.083851	-0.11985	-0.12767
-0.39324	0.10094	-0.099289	-0.30815	-0.071543	-0.05891	-0.11351	0.068865	-0.08926	-0.1263	-0.11338	-0.077385	-0.065035	-0.077206	-0.091898	-0.12276
0.023084	-0.19062	-0.0044222	0.064254	0.088694	-0.075896	-0.072701	-0.084152	-0.085984	-0.0898	-0.10536	-0.17295	-0.10387	-0.13149	-0.10712	-0.13364
-0.14983	-0.23641	0.17669	-0.14476	-0.21639	-0.14718	-0.14182	-0.1107	-0.12386	-0.16354	-0.13453	-0.12515	-0.072702	-0.10528	-0.10667	-0.086009
0.056008	-0.31597	-0.233	-0.0079825	-0.17855	-0.16499	-0.090562	-0.097659	-0.062352	-0.15311	-0.13028	-0.14361	-0.11811	-0.12397	-0.1191	-0.10175
-0.31367	0.021108	-0.1215	-0.13149	-0.14329	-0.15789	-0.14454	-0.088467	-0.098026	-0.12676	-0.10525	-0.10696	-0.1318	-0.10912	-0.091974	-0.11602
-0.21955	-0.29712	-0.11682	-0.092155	-0.25733	-0.28576	-0.19734	-0.07241	-0.12128	-0.094908	-0.1079	-0.12019	-0.085068	-0.11252	-0.11848	-0.10861
-0.15714	-0.33052	0.10207	-0.042302	-0.22234	-0.06421	-0.023538	-0.030594	-0.073156	-0.084993	-0.087102	-0.070937	-0.12038	-0.10919	-0.13428	-0.12202
-0.034428	-0.194	-0.076449	-0.18141	-0.086826	-0.055301	-0.052504	-0.12438	-0.13596	-0.099081	-0.090401	-0.085704	-0.09579	-0.10999	-0.11699	-0.10977
0.074632	0.09384	-0.23876	0.17142	0.086177	-0.26473	-0.026091	-0.14482	-0.040917	-0.10037	-0.0073931	-0.10909	-0.14314	-0.091193	-0.088355	-0.12027
-0.017004	0.23212	0.044015	-0.11387	0.017197	-0.066752	-0.073955	-0.024724	-0.16613	-0.12147	-0.11156	-0.11845	-0.070304	-0.10821	-0.097749	-0.10306
-0.24186	-0.29629	0.096665	-0.24213	-0.29763	-0.23446	-0.14422	-0.09475	-0.16416	-0.13128	-0.073548	-0.12089	-0.10793	-0.099257	-0.12113	-0.11393
-0.29997	-0.023929	-0.12702	-0.23959	-0.21474	-0.082374	-0.097749	0.035896	-0.09577	-0.12009	-0.17045	-0.10785	-0.13535	-0.091565	-0.11332	-0.11923
-0.18485	-0.17231	-0.20062	-0.26195	-0.028333	-0.088706	-0.093314	-0.079852	-0.12569	-0.13375	-0.090294	-0.11133	-0.099979	-0.113	-0.10249	-0.097037
0.098857	-0.056013	-0.22694	-0.10437	0.010614	-0.11998	-0.15479	-0.12858	-0.06069	-0.12473	-0.15116	-0.080594	-0.10114	-0.099316	-0.10701	-0.095022
0.12548	-0.40882	-0.12	0.10022	-0.12722	-0.17482	-0.09285	-0.24207	-0.11665	-0.061453	-0.080917	-0.091243	-0.083214	-0.093777	-0.094373	-0.097873
0.10974	-0.17292	-0.34116	-0.087561	-0.24807	-0.12531	-0.030008	-0.13206	-0.14823	-0.081898	-0.11487	-0.10392	-0.095755	-0.077399	-0.10621	-0.10453
-0.01754	-0.0044028	-0.26011	-0.19187	0.072087	0.060358	-0.15011	-0.090985	-0.097119	-0.17861	-0.10672	-0.11927	-0.068965	-0.0846	-0.12564	-0.090432
-0.47365	-0.11431	-0.28223	-0.058536	-0.19352	-0.055819	-0.099251	-0.057782	-0.039338	-0.12709	-0.087408	-0.11358	-0.081638	-0.12306	-0.10026	-0.086624
-0.28369	0.26066	-0.1944	-0.13086	-0.0090809	-0.019555	-0.17748	-0.17845	0.016132	-0.073431	-0.11181	-0.08117	-0.09365	-0.1137	-0.13202	-0.1024
-0.26237	0.15841	-0.25235	-0.055341	-0.11413	-0.13766	-0.20148	-0.18904	-0.14194	-0.086316	-0.092667	-0.14522	-0.08714	-0.093357	-0.099877	-0.11179
-0.42864	-0.10577	0.09848	-0.3403	-0.055259	-0.10238	-0.099769	-0.068992	-0.13715	-0.071086	-0.070435	-0.095113	-0.094831	-0.13198	-0.094405	-0.11618
-0.24053	-0.24086	-0.24989	-0.21418	-0.20302	-0.087108	-0.015235	-0.062904	-0.15687	-0.10964	-0.1153	-0.1212	-0.08929	-0.097814	-0.11609	-0.092828
-0.58224	-0.40959	-0.028168	-0.089057	-0.014106	-0.21715	0.0085408	-0.2246	-0.12021	-0.097114	-0.098176	-0.11311	-0.17395	-0.11771	-0.081305	-0.12348
-0.056439	0.00016305	-0.29329	-0.084895	-0.095546	0.036	-0.1211	-0.13611	-0.10784	-0.21122	-0.070951	-0.12653	-0.10241	-0.06246	-0.11289	-0.12181
-0.24343	-0.096658	-0.18175	-0.17441	-0.052581	-0.04195	-0.14561	-0.19084	-0.08211	-0.050001	-0.11039	-0.05048	-0.11121	-0.12084	-0.11931	-0.1186
-0.57964	-0.094749	-0.031994	-0.30176	-0.17422	0.017322	-0.23829	-0.19504	-0.06793	-0.093891	-0.075727	-0.17517	-0.10162	-0.10312	-0.1205	-0.096963
-0.060789	0.028204	-0.11113	0.055901	-0.14117	-0.10271	-0.1511	-0.031643	-0.13991	-0.14347	-0.11996	-0.12963	-0.0941	-0.099198	-0.09988	-0.12252
0.22573	-0.27115	0.048217	-0.053263	-0.19963	-0.10092	-0.096656	-0.10457	-0.1333	-0.10969	-0.051353	-0.087836	-0.11677	-0.081076	-0.13725	-0.097098
0.12513	-0.35838	-0.31635	0.046121	-0.2266	-0.13229	-0.025142	0.023131	-0.080208	-0.049492	-0.14355	-0.12143	-0.081858	-0.10322	-0.093301	-0.10537
-0.17858	-0.20825	-0.18694	-0.23154	-0.26131	0.0060675	-0.11945	-0.1509	-0.061836	-0.028086	-0.12739	-0.14966	-0.07433	-0.099341	-0.077258	-0.09234
-0.47953	-0.2655	-0.20771	-0.124	-0.043123	-0.18223	-0.030625	-0.03685	-0.072397	-0.061609	-0.11384	-0.13317	-0.12191	-0.13118	-0.097195	-0.12083
-0.14343	-0.23274	-0.15393	-0.069086	-0.14659	0.0028417	-0.12727	-0.10035	-0.078784	-0.063359	-0.1177	-0.10746	-0.11529	-0.12664	-0.11262	-0.098757
-0.36362	-0.09559	-0.26212	-0.1983	-0.091971	-0.13078	-0.097249	-0.12451	-0.0057267	-0.11024	-0.079093	-0.10103	-0.09322	-0.12345	-0.10616	-0.064283
0.25731	-0.13018	-0.33951	-0.025693	-0.068583	-0.10935	-0.18224	-0.13684	-0.092661	-0.15743	-0.096437	-0.10235	-0.13496	-0.087792	-0.12178	-0.094716
-0.1359	-0.055633	-0.12252	-0.29302	-0.05228	-0.16485	-0.10091	-0.053991	-0.049147	-0.12583	-0.085611	-0.089017	-0.12534	-0.10464	-0.085589	-0.11102
-0.24435	-0.081891	-0.11038	0.09383	0.020892	-0.20614	-0.22306	-0.10589	-0.079489	-0.050788	-0.008904	-0.13448	-0.13805	-0.13028	-0.10494	-0.10862
0.20451	0.0026228	-0.012816	0.01381	-0.19633	-0.094211	-0.14314	-0.086392	-0.10874	-0.070324	-0.13681	-0.1479	-0.11149	-0.11151	-0.11992	-0.12657
-0.116	-0.22919	-0.20192	-0.12217	-0.050044	-0.17861	-0.022229	-0.011015	-0.095386	-0.12816	-0.13266	-0.1437	-0.16038	-0.074097	-0.12613	-0.11983
-0.30999	0.06972	-0.0077836	-0.20591	-0.085779	-0.029283	-0.078702	-0.064054	-0.14136	-0.12865	-0.075521	-0.081008	-0.097326	-0.11651	-0.09911	-0.1186
-0.098782	-0.036515	-0.092622	-0.13239	-0.17313	-0.19058	-0.13098	-0.059518	-0.13113	-0.16338	-0.087786	-0.097988	-0.067498	-0.11372	-0.13017	-0.10397
0.24598	0.18909	0.080769	-0.23262	0.10195	-0.037367	-0.13869	-0.10778	-0.094738	-0.15109	-0.151	-0.1362	-0.11675	-0.12169	-0.1065	-0.089917
-0.10306	-0.06809	-0.22836	-0.14383	0.13166	-0.026303	0.045631	-0.00061595	-0.1265	-0.13446	-0.1483	-0.037278	-0.046047	-0.091119	-0.10242	-0.12368
0.13429	-0.2574	-0.044139	-0.044341	-0.18128	-0.024942	0.044105	-0.11035	-0.15977	-0.059204	-0.075193	-0.1188	-0.12297	-0.094122	-0.11711	-0.1056
-0.24894	-0.077929	-0.075346	-0.094397	-0.2224	-0.20883	-0.12426	-0.20741	-0.10218	-0.083922	-0.1017	-0.13904	-0.10208	-0.14401	-0.0979	-0.077798
-0.29958	-0.16811	0.048575	0.11572	-0.0068503	-0.097548	-0.12083	-0.051394	-0.10008	-0.19305	-0.12117	-0.084005	-0.13488	-0.076095	-0.077135	-0.091989
-0.31967	-0.22325	0.0075716	-0.099521	-0.083431	-0.11983	0.0064861	-0.095374	-0.16197	-0.20891	-0.17389	-0.17588	-0.10886	-0.11959	-0.06754	-0.070799
0.13849	-0.29502	-0.20124	-0.17854	-0.15644	-0.097954	-0.07108	-0.12625	-0.11395	-0.11326	-0.10555	0.0060118	-0.08432	-0.11695	-0.10541	-0.11559
-0.034532	-0.35379	-0.17594	-0.10163	-0.1313	-0.25879	-0.13059	-0.20042	-0.10778	-0.12067	-0.12987	-0.13324	-0.19164	-0.10331	-0.083346	-0.11734
-0.29495	-0.18469	-0.10168	-0.25128	-0.12922	-0.05816	-0.26464	-0.1127	-0.081943	-0.10534	-0.13635	-0.13121	-0.085565	-0.077834	-0.09533	-0.12704
0.152	0.0022235	0.022254	-0.024561	0.056765	-0.28105	-0.12461	-0.16076	-0.20066	-0.11252	-0.14142	-0.12425	-0.067664	-0.09727	-0.11022	-0.10038
0.14897	-0.60475	-0.25336	-0.18041	-0.072821	-0.12366	0.043409	-0.091823	-0.09876	-0.047471	-0.14094	-0.090093	-0.13023	-0.11648	-0.1316	-0.10333
0.10727	-0.11817	0.0027394	0.0096064	0.047097	0.0068823	-0.13362	-0.002661	-0.14919	-0.18371	-0.087865	-0.13535	-0.14606	-0.12027	-0.11238	-0.099784
0.10869	0.087463	0.059538	-0.22773	-0.006679	-0.075256	-0.1283	-0.071848	-0.19262	-0.10619	-0.15308	-0.15158	-0.09328	-0.11152	-0.10418	-0.10291
-0.065448	-0.071385	0.010922	-0.11778	-0.12965	-0.10304	-0.12391	-0.10212	-0.064505	-0.10697	-0.12552	-0.072711	-0.11221	-0.14258	-0.099329	-0.081983
-0.10468	0.038698	-0.2786	0.018679	-0.094192	-0.1612	-0.022262	-0.055786	-0.082878	-0.15501	-0.11245	-0.13119	-0.09982	-0.10311	-0.083727	-0.086724
-0.060379	-0.10471	-0.044585	-0.1995	-0.19454	-0.027999	-0.19251	-0.13474	-0.085118	-0.10083	-0.085156	-0.19412	-0.082301	-0.096384	-0.080117	-0.1171
0.32313	-0.23536	-0.078703	-0.20403	-0.12512	-0.065201	-0.082222	-0.099799	-0.16526	-0.0051276	-0.10193	-0.16666	-0.079329	-0.11002	-0.10174	-0.098772
-0.31927	-0.059907	-0.057744	-0.20171	0.061777	-0.16741	-0.050333	-0.20836	-0.070771	-0.064574	-0.093553	-0.16612	-0.08576	-0.098439	-0.07125	-0.11066
0.072387	0.029361	0.0017892	-0.12754	-0.11643	-0.077302	-0.053324	-0.19002	-0.16323	-0.07867	-0.12718	-0.0913	-0.14481	-0.14611	-0.12544	-0.10891
-0.1109	-0.27529	-0.12751	-0.051802	-0.084686	-0.1245	-0.0059497	-0.11875	-0.12273	-0.084769	-0.1537	-0.11139	-0.12126	-0.070122	-0.13306	-0.11307
0.017327	0.070706	0.00083076	-0.089534	-0.099193	-0.016453	-0.086076	-0.051053	-0.096006	-0.11285	-0.17636	-0.074868	-0.1299	-0.1004	-0.10768	-0.1092
0.19121	-0.12791	-0.18542	-0.25012	-0.19002	-0.10494	-0.10398	-0.023109	-0.12244	-0.12594	-0.11578	-0.069524	-0.096477	-0.083502	-0.059999	-0.11245
0.12079	0.028474	-0.0529	-0.056764	-0.18735	-0.036882	-0.088733	-0.068212	-0.10301	-0.12608	-0.12575	-0.0847	-0.11507	-0.10167	-0.10812	-0.14784
-0.45021	-0.33154	-0.067321	-0.18364	0.0021227	-0.032983	-0.06021	-0.18075	-0.16974	-0.19719	-0.129	-0.081045	-0.11622	-0.12374	-0.092786	-0.080241
0.14364	0.092839	-0.18262	-0.1336	-0.062602	-0.21974	-0.11248	-0.12954	-0.0091662	-0.10044	-0.13485	-0.14276	-0.08527	-0.089873	-0.1098	-0.10399
-0.35727	0.10989	-0.23153	-0.047511	-0.21561	-0.15738	-0.18358	-0.17701	-0.099091	-0.1365	-0.060016	-0.10686	-0.05182	-0.099203	-0.083278	-0.098944
-0.0019896	-0.14132	-0.44933	-0.036811	-0.13813	-0.10584	-0.010007	-0.13546	-0.17278	-0.11269	-0.13075	-0.085874	-0.095455	-0.099279	-0.11404	-0.12498
-0.20088	-0.0069892	0.05864	-0.058775	-0.29708	-0.055848	-0.059198	-0.17653	-0.25813	-0.14636	-0.14164	-0.094609	-0.09434	-0.10206	-0.10252	-0.094942
0.41515	-0.067307	-0.16801	0.18906	-0.14224	-0.12173	-0.048205	-0.11926	-0.016509	-0.096395	-0.10102	-0.12054	-0.086474	-0.11684	-0.072323	-0.10629
-0.039896	0.17903	-0.14509	-0.11617	-0.093349	-0.16703	-0.17536	-0.075544	-0.10806	-0.15775	-0.083318	-0.16251	-0.1304	-0.096641	-0.10567	-0.10944
0.17869	-0.078031	-0.023292	0.059877	-0.18289	-0.053042	-0.030412	-0.15657	-0.1263	-0.13409	-0.12109	-0.065981	-0.082174	-0.11304	-0.092537	-0.10292
-0.18147	-0.26033	-0.29708	-0.034666	-0.11243	-0.093846	-0.12403	-0.08437	-0.090324	-0.131	-0.13747	-0.13552	-0.083358	-0.092637	-0.10625	-0.13209
-0.2456	-0.25255	-0.084778	-0.13401	-0.13789	-0.2604	-0.11003	-0.21088	-0.14163	0.063504	-0.13431	-0.13538	-0.10494	-0.089359	-0.10463	-0.079429
0.050298	-0.27677	-0.18974	0.015844	-0.071657	-0.08735	-0.051216	-0.19903	-0.11264	-0.10187	-0.10934	-0.11579	-0.085307	-0.10267	-0.10743	-0.11841
-0.053378	0.014013	-0.13866	-0.11664	-0.072581	-0.1265	-0.16741	-0.028585	-0.10877	-0.11301	-0.14235	-0.092147	-0.12577	-0.11985	-0.10694	-0.1035
-0.12531	-0.67693	-0.08855	-0.18324	-0.044501	-0.23744	-0.039149	-0.12261	-0.086794	-0.13587	-0.10743	-0.14193	-0.11049	-0.11473	-0.10773	-0.11691
0.049319	-0.16545	-0.018868	-0.02886	-0.071485	-0.27809	-0.10075	-0.056639	-0.033234	-0.11961	-0.10859	-0.15974	-0.10768	-0.15148	-0.10768	-0.083744
-0.24324	-0.15237	-0.054219	-0.18565	-0.17464	0.036132	-0.13418	-0.12964	-0.12336	-0.11975	-0.061099	-0.091366	-0.097228	-0.11826	-0.10353	-0.099152
-0.1447	0.070159	-0.34241	-0.29523	-0.03625	-0.13969	-0.13742	-0.1707	-0.14152	-0.076607	-0.18003	-0.11074	-0.12077	-0.063237	-0.10287	-0.097252
0.01156	-0.17618	-0.068627	-0.0054741	-0.0045064	-0.056041	-0.13646	-0.12219	-0.14539	-0.079693	-0.12396	-0.1157	-0.14961	-0.071778	-0.11437	-0.10126
0.029827	0.14616	-0.062792	0.077874	-0.17052	0.053121	-0.15509	-0.066573	-0.14264	-0.1241	-0.096055	-0.094684	-0.076732	-0.10133	-0.058861	-0.10461
-0.40444	-0.24143	-0.038437	-0.091902	-0.077343	-0.16746	-0.13448	-0.088738	-0.056624	-0.16786	-0.082687	-0.096943	-0.10764	-0.085228	-0.11609	-0.10859
-0.30145	-0.19733	-0.054722	-0.038367	-0.13952	0.018784	-0.14391	-0.077658	-0.17259	-0.062005	-0.087134	-0.11579	-0.11439	-0.080937	-0.060486	-0.11405
-0.098931	0.15442	-0.11005	-0.07807	-0.075054	-0.10772	-0.098349	-0.21577	-0.088115	-0.14308	-0.080513	-0.16496	-0.14158	-0.097218	-0.10159	-0.12454
-0.17821	-0.0070906	0.000385	-0.13023	-0.14263	0.021201	-0.17938	-0.04894	-0.017268	-0.10115	-0.12796	-0.094129	-0.12225	-0.0999	-0.11859	-0.098819
0.0024406	-0.13564	-0.10248	-0.061435	-0.17032	-0.10542	-0.20805	-0.08884	-0.19241	-0.14147	-0.14159	-0.10842	-0.11665	-0.073551	-0.087322	-0.1166
-0.37354	-0.0025313	-0.20035	-0.0078153	-0.21932	-0.14756	-0.1776	-0.11039	-0.20552	-0.063714	-0.14099	-0.17428	-0.079779	-0.11155	-0.10803	-0.11378
-0.0704	-0.18189	0.20066	-0.11764	-0.22165	-0.027358	-0.091039	-0.13382	-0.13904	-0.11509	-0.12089	-0.13867	-0.10455	-0.070546	-0.1158	-0.10683
-0.062417	-0.47413	0.19515	-0.058004	-0.20241	-0.013677	-0.16474	-0.1293	-0.023411	-0.052839	-0.16327	-0.11946	-0.11783	-0.098888	-0.10439	-0.10543
-0.34305	0.22513	-0.19142	0.21831	-0.040784	-0.027266	-0.057077	-0.10019	-0.091981	-0.087821	-0.099214	-0.12056	-0.10115	-0.12349	-0.082002	-0.095429
-0.11864	-0.079056	-0.17233	-0.1392	-0.11663	-0.24253	-0.064518	-0.12468	-0.03057	-0.20181	-0.12286	-0.089813	-0.12952	-0.12304	-0.068404	-0.081276
0.11036	-0.081149	-0.23557	-0.083994	-0.17355	-0.25253	-0.056525	-0.093458	-0.17737	-0.089098	-0.11139	-0.082285	-0.078461	-0.090477	-0.10977	-0.10432
-0.013498	-0.13176	-0.065093	-0.17042	0.065212	-0.16243	-0.14387	-0.14907	-0.16003	-0.099889	-0.0788	-0.07954	-0.11027	-0.089452	-0.12025	-0.12596
-0.12009	-0.15331	-0.053066	-0.19113	-0.091684	-0.096041	-0.10035	-0.017481	-0.13507	-0.095024	-0.13189	-0.10264	-0.077873	-0.10697	-0.11592	-0.058568
-0.31939	-0.26147	-0.16787	-0.1239	-0.30165	-0.12556	-0.11822	-0.063952	-0.051351	-0.075814	-0.10807	-0.088566	-0.1157	-0.12393	-0.12968	-0.10034
-0.18429	0.2453	-0.052922	-0.14103	-0.13721	-0.15177	-0.10253	0.00092291	-0.13083	-0.15359	-0.088402	-0.11672	-0.077118	-0.0933	-0.10055	-0.063284
-0.15836	-0.12787	-0.14877	-0.1526	-0.17715	-0.12654	-0.044446	-0.10231	-0.15641	-0.1031	-0.12874	-0.13971	-0.067789	-0.11483	-0.10325	-0.096351
-0.10552	0.12741	-0.29855	0.094752	-0.00093244	0.092379	-0.16295	-0.13388	-0.044739	-0.11478	-0.1365	-0.19003	-0.093097	-0.10235	-0.10992	-0.091624
-0.19678	-0.14792	-0.067004	-0.06447	-0.21831	-0.083894	-0.15055	-0.17971	-0.078705	-0.08752	-0.098088	-0.12812	-0.10924	-0.10328	-0.086152	-0.10195
0.027913	0.052313	-0.26376	0.20873	-0.20319	0.0093799	-0.1404	-0.093616	-0.032202	-0.086985	-0.080611	-0.14253	-0.14429	-0.11134	-0.099141	-0.10933
-0.52007	-0.052787	0.065685	-0.26788	-0.13991	-0.015019	-0.04904	-0.15255	-0.084932	-0.086013	-0.098983	-0.15281	-0.11703	-0.12401	-0.086398	-0.11915
-0.11942	-0.36345	-0.099125	-0.079862	-0.06048	0.03673	-0.1407	-0.16053	-0.034554	-0.13028	-0.086152	-0.074296	-0.093866	-0.10249	-0.097351	-0.1293
-0.26289	0.057812	-0.0055384	-0.002781	-0.17799	-0.17056	-0.099646	-0.11236	-0.11707	-0.12424	-0.11243	-0.087023	-0.1108	-0.08971	-0.087549	-0.10889
-0.0379	-0.028111	-0.11581	-0.21557	-0.064263	0.039839	-0.12054	-0.14773	-0.10978	-0.073128	-0.10659	-0.071441	-0.097953	-0.070748	-0.098387	-0.10922
0.0092631	-0.078459	-0.16865	-0.028195	0.045085	-0.044086	-0.16186	-0.21425	-0.079788	-0.059429	-0.11576	-0.081024	-0.086913	-0.074717	-0.1201	-0.070107
-0.24528	-0.32985	-0.10573	-0.018796	-0.077976	-0.12871	-0.2165	-0.10863	-0.098562	-0.10457	-0.11411	-0.1299	-0.083795	-0.14656	-0.12344	-0.10456
0.42521	-0.12187	-0.10787	-0.23866	-0.054547	-0.05158	-0.088426	-0.03593	-0.20173	-0.11263	-0.090501	-0.072344	-0.11524	-0.050475	-0.084491	-0.11451
-0.32104	-0.30312	-0.10238	0.27671	-0.19153	0.13945	-0.10367	-0.098126	-0.11228	-0.10854	-0.10978	-0.09909	-0.12534	-0.076351	-0.12568	-0.12107
0.031656	0.18998	-0.4074	-0.083173	-0.081873	-0.010183	-0.13368	-0.09244	-0.15555	-0.15827	-0.1275	-0.089094	-0.05552	-0.11579	-0.10956	-0.11074
-0.11732	-0.16785	-0.06832	-0.12967	-0.16652	-0.049918	-0.050907	-0.079958	-0.14253	-0.096149	-0.11096	-0.10025	-0.11273	-0.095755	-0.10135	-0.069531
-0.2733	0.023997	-0.08752	0.0050112	-0.18167	-0.17014	-0.23299	0.036289	-0.20751	-0.052037	-0.13099	-0.087875	-0.13383	-0.13422	-0.10889	-0.093375
-0.13846	-0.27662	-0.1344	-0.2498	-0.021903	-0.16842	-0.15291	-0.17589	-0.094207	-0.082815	-0.085057	-0.11564	-0.11196	-0.10572	-0.11667	-0.11551
-0.044783	-0.19599	-0.20862	-0.035537	-0.33807	0.060916	-0.12354	-0.11373	-0.16861	-0.10921	-0.069874	-0.049051	-0.056934	-0.067432	-0.10858	-0.12172
-0.30192	-0.47547	-0.035284	0.080605	-0.099973	-0.24377	-0.12562	-0.13438	-0.15433	-0.070331	-0.12534	-0.12255	-0.091864	-0.10796	-0.10005	-0.095323
-0.083215	-0.23462	-0.072441	0.014794	-0.17229	-0.15892	-0.06324	-0.15446	-0.14458	-0.018837	-0.065309	-0.1065	-0.084433	-0.11317	-0.09335	-0.08954
-0.23588	0.17837	0.25124	-0.152	-0.038791	-0.16243	-0.18669	-0.13357	-0.1808	-0.077225	-0.12408	-0.091002	-0.1224	-0.12789	-0.11188	-0.086371
-0.085519	0.071295	-0.13349	-0.33488	0.029546	-0.16647	-0.13653	-0.032782	-0.13215	-0.14833	-0.091056	-0.12622	-0.11235	-0.080581	-0.075466	-0.099533
-0.013234	0.028795	-0.23065	0.063028	-0.099209	0.12021	-0.11274	-0.10652	-0.12488	-0.16916	-0.14136	-0.087293	-0.11644	-0.083845	-0.13548	-0.11524
-0.078934	0.24918	0.043389	-0.13401	-0.28698	0.017452	-0.0040484	-0.067259	-0.16111	-0.077209	-0.095629	-0.089959	-0.10919	-0.083578	-0.10785	-0.098728
0.11472	-0.22637	-0.26344	-0.10072	-0.099756	-0.050601	-0.09335	-0.20988	-0.12284	-0.091783	-0.02128	-0.13742	-0.10066	-0.13064	-0.1127	-0.088798
0.19807	-0.025643	-0.31844	0.024779	-0.11165	-0.08453	-0.15955	-0.13258	-0.18929	-0.094776	-0.068306	-0.071614	-0.14231	-0.11993	-0.11914	-0.091759
-0.21398	-0.068683	-0.077498	-0.064109	-0.10939	-0.22977	0.010031	-0.081771	-0.19818	-0.065419	-0.021166	-0.12839	-0.086312	-0.10154	-0.11459	-0.1028
0.14423	0.16888	-0.13595	0.099393	-0.17035	-0.043796	-0.071289	-0.095323	-0.13385	-0.061526	-0.10801	-0.10758	-0.094803	-0.12073	-0.086999	-0.094999
0.1189	-0.092461	-0.07003	-0.13899	-0.15296	-0.10151	-0.16479	-0.062581	-0.11655	-0.092021	-0.11474	-0.12496	-0.13429	-0.12893	-0.11749	-0.10161
-0.19592	-0.30792	0.14173	-0.077202	-0.22673	-0.023677	-0.11159	-0.021264	-0.20814	-0.099266	-0.02944	-0.1112	-0.11909	-0.11241	-0.14012	-0.097477
0.074133	0.056689	-0.1112	-0.12024	-0.27393	-0.091525	-0.25674	-0.11728	-0.12206	-0.14877	-0.15065	-0.1473	-0.13284	-0.12486	-0.092923	-0.11549
0.014816	-0.090457	0.094187	-0.23288	0.050623	-0.11005	-0.024641	-0.12701	-0.04549	-0.14842	-0.088634	-0.095126	-0.12287	-0.11926	-0.10386	-0.088918
0.11908	-0.12135	-0.3402	-0.19056	-0.14356	-0.03595	-0.18637	-0.020852	-0.16379	-0.078276	-0.10043	-0.12857	-0.098682	-0.07445	-0.06461	-0.076421
0.026342	0.0092413	0.020629	-0.11468	-0.19147	0.078123	-0.084139	-0.22545	-0.069857	-0.072242	-0.15876	-0.076398	-0.12501	-0.12683	-0.095379	-0.11485
-0.067	-0.034636	-0.2716	-0.19792	-0.018959	-0.18078	-0.054608	-0.15984	-0.17298	-0.093473	-0.1156	-0.10286	-0.078695	-0.075823	-0.11874	-0.11038
-0.42021	-0.17267	-0.01402	0.06626	-0.14624	0.02641	0.0063958	-0.1898	-0.1614	-0.1233	-0.085545	-0.042056	-0.13201	-0.1262	-0.12706	-0.12055
-0.57734	-0.21234	0.042512	-0.18392	-0.10494	-0.064744	-0.067867	-0.16441	-0.083006	-0.080892	-0.12819	-0.079348	-0.098778	-0.093812	-0.063541	-0.11812
-0.24953	0.037131	-0.35071	0.036491	0.0056225	-0.11046	-0.097088	-0.18495	-0.0361	0.0047657	-0.051373	-0.13031	-0.10981	-0.096166	-0.095413	-0.12842
0.063819	-0.3029	-0.097268	-0.0093417	0.0030154	-0.059452	-0.086021	-0.089959	-0.11319	-0.077727	-0.14702	-0.14657	-0.14396	-0.11361	-0.13109	-0.13125
0.1764	-0.17792	-0.17935	-0.029673	-0.096745	-0.15498	-0.10845	-0.077079	-0.051245	-0.065791	-0.095663	-0.067295	-0.10932	-0.0875	-0.092422	-0.10793
-0.23132	-0.14667	-0.15981	-0.33294	-0.033697	-0.12227	-0.16839	-0.13891	-0.15379	-0.16975	-0.1179	-0.10331	-0.13076	-0.12195	-0.11917	-0.1208
-0.10775	-0.23508	-0.28085	0.060801	-0.13358	-0.092707	-0.22635	-0.077435	-0.15608	-0.12756	-0.14018	-0.11703	-0.13347	-0.15299	-0.10938	-0.11359
0.36671	-0.32497	-0.15523	0.10295	-0.13963	-0.030831	-0.069089	-0.092072	-0.19642	-0.08732	-0.10015	-0.074731	-0.08488	-0.10812	-0.10541	-0.08216
-0.22648	-0.058426	-0.10639	-0.049276	-0.092685	-0.097371	-0.15384	-0.14409	-0.075589	-0.071699	-0.084098	-0.11053	-0.085729	-0.10391	-0.11624	-0.10884
-0.14509	0.053818	-0.099252	-0.10101	-0.069295	-0.18966	-0.14985	-0.040706	-0.072668	-0.078069	-0.12813	-0.051891	-0.12969	-0.11424	-0.07177	-0.11087
-0.020546	-0.11897	0.29336	-0.11828	-0.26334	-0.1304	-0.17978	-0.074019	-0.070026	0.034026	-0.028319	-0.098338	-0.077588	-0.096001	-0.10382	-0.14067
0.061022	0.12319	0.004492	0.1286	-0.15672	-0.10855	-0.17885	-0.044752	-0.16488	-0.14906	-0.07903	-0.11119	-0.135	-0.12611	-0.15251	-0.092954
-0.33866	-0.35433	-0.10753	-0.006951	-0.28675	-0.17512	0.039246	-0.078399	-0.15024	-0.0046522	-0.031735	-0.10423	-0.11891	-0.094019	-0.1071	-0.098548
-0.01707	0.50972	0.10615	-0.022054	-0.39342	-0.069977	0.065431	-0.05983	-0.13715	-0.15477	-0.13251	-0.18089	-0.11868	-0.044458	-0.11491	-0.11463
0.18071	-0.0066569	-0.0065013	-0.028543	-0.20732	-0.16578	-0.095492	-0.10548	-0.082269	-0.21695	-0.12419	-0.16069	-0.086518	-0.14092	-0.12382	-0.10649
-0.21402	0.28108	-0.1466	0.036444	-0.080995	0.025208	-0.19024	-0.14629	-0.011771	-0.13526	-0.14335	-0.10178	-0.089448	-0.080554	-0.1082	-0.12478
-0.075966	-0.17533	-0.29241	-0.21143	0.043347	-0.09923	-0.03952	-0.3115	-0.17742	-0.10057	-0.15875	-0.11726	-0.13949	-0.10777	-0.14155	-0.11035
-0.34815	-0.18967	-0.24063	-0.20211	-0.27332	-0.1491	-0.12466	-0.061969	-0.15709	-0.1145	-0.043848	-0.1481	-0.10867	-0.083265	-0.12171	-0.099076
-0.34875	-0.20308	-0.16001	-0.21756	-0.31716	-0.16012	-0.081099	-0.052778	-0.15809	-0.12239	-0.15128	-0.04838	-0.13447	-0.070333	-0.070288	-0.10121
-0.22249	-0.16653	-0.16691	-0.20859	-0.25038	-0.10108	-0.090337	-0.13896	-0.13409	-0.080135	-0.098611	-0.12832	-0.14415	-0.11741	-0.1151	-0.083383
0.16936	-0.0075818	-0.12163	0.016835	-0.070048	-0.16221	-0.21719	-0.11867	-0.1412	-0.048572	-0.1041	-0.12137	-0.12891	-0.086227	-0.089387	-0.11671
-0.37888	0.055688	0.03485	-0.15021	0.029117	-0.25649	-0.084397	-0.18066	-0.13839	-0.13053	-0.091143	-0.11357	-0.091005	-0.11463	-0.097111	-0.10808
-0.302	-0.57197	-0.017216	-0.14315	-0.11699	-0.024438	-0.16926	-0.013332	-0.11332	-0.065108	-0.1034	-0.019936	-0.10282	-0.13072	-0.083439	-0.12436
-0.15656	-0.37514	-0.11396	-0.1853	-0.056969	-0.046694	-0.22749	-0.13659	-0.050733	-0.094603	-0.082552	-0.096245	-0.040604	-0.12002	-0.12353	-0.084387
-0.21579	-0.23603	-0.033735	0.045292	0.011578	-0.27063	-0.079262	0.011597	-0.098212	-0.080622	-0.083362	-0.059176	-0.10552	-0.096752	-0.12436	-0.10502
-0.27458	0.077934	-0.25292	-0.22594	-0.1002	-0.09211	-0.1869	-0.18252	-0.13594	-0.092167	-0.11744	-0.07631	-0.10809	-0.10357	-0.14434	-0.10598
0.085587	-0.28898	0.074089	-0.085771	-0.15447	-0.13406	-0.072712	-0.09626	-0.13822	-0.14718	-0.060207	-0.083162	-0.14738	-0.092291	-0.088116	-0.10038
-0.23471	-0.092195	0.00066532	0.020337	-0.21002	0.024793	-0.14397	-0.12478	-0.13433	-0.14537	-0.14621	-0.07002	-0.10949	-0.12024	-0.072213	-0.12468
-0.17166	-0.11728	-0.21233	-0.20461	-0.22929	0.029329	-0.089701	-0.055582	-0.10892	-0.10416	-0.1191	-0.14204	-0.10152	-0.12406	-0.092	-0.11228
0.075954	0.44395	0.016062	-0.088861	-0.082202	-0.24682	-0.095868	-0.13587	-0.017438	-0.092132	-0.051801	-0.083593	-0.11863	-0.09568	-0.10725	-0.11695
-0.044485	-0.11824	-0.13	0.020019	-0.2081	0.014962	-0.16432	-0.17675	-0.089721	-0.084964	-0.095742	-0.15302	-0.10796	-0.13951	-0.10895	-0.084533
-0.021842	0.099706	-0.14488	0.058202	0.0044992	-0.17042	-0.046346	-0.026495	-0.12871	-0.15513	-0.098041	-0.1074	-0.13583	-0.13377	-0.049054	-0.10985
-0.018757	0.084588	-0.16404	-0.34339	-0.10403	-0.24692	-0.046268	-0.14813	-0.013823	-0.060116	-0.06057	-0.15972	-0.14095	-0.10646	-0.083625	-0.10206
-0.20716	0.23269	-0.1918	-0.29624	-0.23857	0.068272	-0.097098	-0.14112	-0.088929	-0.10622	-0.14261	-0.09685	-0.1227	-0.12333	-0.11707	-0.093116
-0.48216	-0.19077	-0.073552	-0.026947	-0.089525	-0.09717	-0.14568	-0.060154	-0.086591	-0.14028	-0.053657	-0.07412	-0.13911	-0.10495	-0.087433	-0.10689
0.2808	-0.29832	-0.20296	-0.065733	-0.027545	-0.12662	-0.11074	-0.072489	-0.046215	-0.0016134	-0.1004	-0.15734	-0.13509	-0.13141	-0.066851	-0.11348
-0.29349	-0.037648	-0.029122	0.048051	-0.096715	-0.078497	-0.040329	-0.17	-0.20734	-0.05449	-0.16582	-0.078113	-0.17045	-0.13558	-0.10729	-0.13183
-0.13104	-0.082734	-0.053533	0.029157	-0.11272	-0.27156	-0.092759	-0.089743	-0.047487	-0.15107	-0.11485	-0.10007	-0.10524	-0.079851	-0.12506	-0.088151
-0.26494	0.038682	-0.22183	0.022096	-0.11425	-0.060761	-0.1126	-0.15301	-0.17006	-0.11147	-0.10402	-0.074604	-0.096723	-0.11532	-0.11223	-0.13018
0.085282	-0.32426	-0.00017955	-0.17299	-0.18434	-0.022102	-0.18008	-0.086697	-0.11027	-0.078705	-0.10528	-0.18291	-0.12417	-0.072242	-0.1406	-0.088729
-0.17923	-0.028866	0.11003	-0.087935	-0.14279	0.013726	-0.1085	-0.05652	-0.13189	-0.11219	-0.063991	-0.12542	-0.11443	-0.10346	-0.11066	-0.14565
-0.13408	-0.24004	-0.27037	-0.3861	-0.22337	-0.17168	-0.13358	-0.18639	-0.13057	-0.036684	-0.058931	-0.048264	-0.11825	-0.090072	-0.13029	-0.091688
-0.23573	-0.24223	-0.4077	-0.0070914	-0.12023	-0.24814	-0.19634	-0.15297	-0.12349	-0.085952	-0.019653	-0.17217	-0.10548	-0.078997	-0.088472	-0.096336
-0.17786	-0.21612	-0.012616	-0.035349	-0.15189	-0.13037	-0.12602	-0.1388	-0.1178	-0.16049	-0.10945	-0.10641	-0.11393	-0.13552	-0.082801	-0.1165
0.19079	-0.034975	-0.076462	-0.07491	-0.115	-0.17571	-0.10449	-0.02921	-0.065073	-0.11823	-0.098006	-0.13609	-0.047252	-0.11785	-0.087316	-0.10563
0.0058268	-0.13976	-0.2651	-0.24613	-0.081615	-0.13658	-0.059943	-0.21529	-0.14183	-0.11794	-0.090877	-0.13422	-0.073135	-0.13329	-0.13517	-0.11235
-0.24261	0.02797	0.15871	-0.06597	0.062737	0.0053277	-0.088723	-0.16274	-0.076855	-0.073893	-0.088528	-0.11234	-0.099296	-0.14027	-0.10418	-0.094351
-0.27123	-0.33971	-0.057673	-0.25818	-0.25752	-0.074692	-0.15409	-0.12335	-0.084117	-0.058912	-0.058109	-0.095654	-0.11606	-0.1659	-0.11912	-0.096159
0.13764	-0.32216	-0.092488	-0.13806	-0.098396	-0.11769	-0.053377	-0.099566	-0.10679	-0.11585	-0.1259	-0.094108	-0.11955	-0.13133	-0.079172	-0.1282
-0.16063	-0.10986	-0.024223	-0.18206	-0.24399	-0.086128	-0.098766	-0.037564	-0.14019	-0.17826	-0.10696	-0.079334	-0.13723	-0.063744	-0.10231	-0.12718
0.37797	-0.22432	-0.27862	-0.035604	0.028891	-0.10375	-0.077227	-0.091773	-0.12166	-0.1238	-0.13123	-0.056604	-0.12253	-0.095145	-0.11235	-0.085314
-0.26827	-0.42746	0.01028	-0.11894	-0.19188	-0.18991	-0.072256	-0.091839	-0.013756	-0.10767	-0.083084	-0.12165	-0.12528	-0.098107	-0.11732	-0.12387
-0.34994	-0.11456	-0.1106	-0.24699	0.012881	-0.098133	-0.11135	-0.22121	-0.13295	-0.15221	-0.1021	-0.11217	-0.093555	-0.12054	-0.097669	-0.12709
-0.02705	0.13307	-0.17402	-0.036697	0.13095	-0.26776	-0.25957	-0.17076	-0.17115	-0.077921	-0.098801	-0.082686	-0.10197	-0.10999	-0.10934	-0.068099
-0.24615	0.08857	-0.07724	0.0017289	-0.065138	-0.0039452	0.038891	-0.14339	-0.1366	-0.16658	-0.03659	-0.099875	-0.14962	-0.099206	-0.06662	-0.12647
-0.25697	-0.21285	-0.091723	-0.25032	-0.18715	-0.0322	-0.11074	0.0643	-0.078234	-0.094498	-0.095983	-0.12793	-0.069122	-0.083921	-0.11443	-0.11665
-0.61644	-0.05751	0.012663	-0.262	-0.068253	-0.18958	-0.16781	-0.12173	-0.12347	-0.21815	-0.10115	-0.096795	-0.12606	-0.074843	-0.10864	-0.12647
-0.21723	0.032928	-0.10288	-0.1894	-0.029065	-0.20728	-0.11217	-0.11297	-0.057266	-0.10372	-0.18715	-0.075839	-0.061537	-0.11766	-0.088918	-0.099332
0.1289	-0.23431	-0.14408	-0.13498	-0.066444	-0.11957	-0.15124	-0.021977	-0.11367	-0.053326	-0.070854	-0.093506	-0.11268	-0.061078	-0.073521	-0.11384
0.14687	-0.13155	-0.23614	-0.16214	-0.22934	-0.15945	-0.13723	-0.11844	-0.027241	-0.033523	-0.042999	-0.12465	-0.12869	-0.1484	-0.099273	-0.11571
0.17617	-0.15513	0.30998	-0.24877	-0.063625	-0.096195	-0.14303	-0.081339	-0.083204	-0.22042	-0.12495	-0.046779	-0.1039	-0.10178	-0.085814	-0.10279
-0.30519	-0.24191	-0.23005	-0.18315	0.030541	-0.07531	-0.13399	-0.038938	-0.081913	-0.066805	-0.075675	-0.056472	-0.091619	-0.12489	-0.072727	-0.11585
0.17196	-0.20224	-0.25631	-0.18038	0.021892	-0.20871	-0.051923	-0.017332	-0.03662	-0.087202	-0.089672	-0.11632	-0.070502	-0.086045	-0.12212	-0.10368
-0.44851	0.079894	0.046866	-0.15646	-0.14877	-0.025747	-0.078948	-0.049674	-0.1858	-0.12207	-0.080158	-0.10943	-0.11615	-0.076525	-0.089978	-0.091427
-0.11285	-0.12577	-0.10868	-0.13488	-0.0010718	-0.035219	-0.033672	-0.0033198	-0.13653	-0.08491	-0.12921	-0.094578	-0.1047	-0.10555	-0.1095	-0.1257
0.038706	-0.15371	-0.24358	-0.20179	-0.21943	-0.20975	-0.092037	-0.18128	-0.12143	-0.1421	-0.12577	-0.063556	-0.094175	-0.10475	-0.11544	-0.11145
-0.018524	0.019243	-0.35466	-0.022896	-0.17755	0.027853	-0.078721	-0.086061	-0.029378	-0.13554	-0.10538	-0.12374	-0.10996	-0.10362	-0.089288	-0.098857
-0.14615	-0.055743	-0.25599	-0.11384	-0.43243	-0.034788	-0.12857	-0.074516	-0.028769	-0.1337	-0.050702	-0.10892	-0.080766	-0.082974	-0.11491	-0.091443
-0.083271	-0.30014	-0.042637	-0.022193	-0.17076	-0.06773	-0.10621	-0.17317	-0.11561	-0.12678	-0.15881	-0.1757	-0.11259	-0.1062	-0.11369	-0.11696
0.11659	-0.36046	-0.14546	-0.084793	-0.013009	-0.30625	-0.063612	-0.12067	0.028426	-0.090836	-0.07971	-0.16525	-0.10757	-0.094199	-0.10903	-0.11074
-0.12536	-0.20319	-0.25758	0.24477	-0.15441	-0.16116	-0.15695	-0.043812	-0.17412	-0.070723	-0.085854	-0.077151	-0.099202	-0.14104	-0.10183	-0.095978
-0.17057	-0.10664	-0.27239	-0.011979	-0.12626	-0.1446	-0.23247	-0.12539	-0.086427	0.0095511	-0.1148	-0.072979	-0.13828	-0.11831	-0.109	-0.10471
-0.10014	-0.13428	-0.040245	0.025514	-0.1443	-0.28144	0.020246	-0.038195	-0.11222	-0.095204	-0.13929	-0.13162	-0.080758	-0.10788	-0.085002	-0.11485
0.073763	0.033288	-0.27638	-0.053844	-0.0096267	-0.13142	-0.15184	-0.076168	-0.084315	-0.091611	-0.16238	-0.11704	-0.095732	-0.074819	-0.07521	-0.1347
0.015134	-0.21747	-0.1393	0.026655	-0.24887	-0.18534	-0.12876	-0.088358	-0.12603	-0.14347	-0.13108	-0.086998	-0.12224	-0.094526	-0.09426	-0.11723
0.042018	-0.36963	-0.09088	0.061923	-0.040736	-0.042334	-0.16046	-0.10916	-0.071343	-0.12723	-0.11841	-0.088763	-0.091181	-0.103	-0.069906	-0.11422
-0.19223	-0.13262	-0.21854	0.0010548	-0.14354	-0.1039	-0.059651	-0.088746	-0.055796	-0.14284	-0.14029	-0.052819	-0.13582	-0.10767	-0.11767	-0.1275
-0.30964	-0.14952	-0.041222	-0.1544	-0.001211	-0.21804	0.021687	-0.021034	-0.10627	-0.093466	-0.098677	-0.10659	-0.11146	-0.095988	-0.079447	-0.10593
-0.22109	-0.17457	0.15943	-0.051693	-0.063181	-0.18475	-0.041453	-0.088494	-0.16279	-0.064711	-0.070226	-0.064333	-0.093767	-0.11739	-0.10821	-0.12127
0.027705	-0.22478	-0.17455	-0.065319	-0.045338	-0.12327	-0.12769	-0.13054	-0.060228	-0.11447	-0.098437	-0.076663	-0.097418	-0.12145	-0.12619	-0.10777
0.060892	-0.19622	-0.037182	-0.24425	-0.14908	-0.089391	-0.063566	-0.18715	-0.02598	-0.11001	-0.077139	-0.13513	-0.13532	-0.10354	-0.11246	-0.13556
0.057077	-0.097736	0.10466	-0.067512	-0.090009	-0.052885	-0.11379	-0.12447	-0.10786	-0.069031	-0.064869	-0.1596	-0.13496	-0.12376	-0.068672	-0.1117
-0.22526	-0.20703	-0.062663	-0.071581	-0.088646	-0.12451	-0.07468	-0.079897	-0.13764	-0.096615	-0.12329	-0.093478	-0.1036	-0.12234	-0.13907	-0.12106
-0.20749	-0.047912	0.12599	-0.32308	-0.13477	-0.18078	-0.12257	-0.10468	-0.20833	-0.10034	-0.15377	-0.092659	-0.1147	-0.13811	-0.096681	-0.10016
-0.14521	-0.157	-0.027599	-0.26317	-0.090173	-0.18456	0.033056	-0.066255	-0.14407	-0.10329	-0.10606	-0.022219	-0.10609	-0.13137	-0.13576	-0.088412
-0.33126	0.067811	0.07423	0.037456	-0.098815	0.031687	-0.13541	-0.060139	-0.059372	-0.074987	-0.11086	-0.14322	-0.060803	-0.084837	-0.089028	-0.090848
0.15252	0.1673	-0.14739	-0.066877	-0.20845	-0.24242	-0.1975	0.080495	-0.08687	-0.10484	-0.15571	-0.049154	-0.066651	-0.10473	-0.060031	-0.089978
0.066749	0.18633	0.0059241	-0.47204	-0.074024	-0.25653	-0.083181	-0.18931	-0.09153	-0.13927	-0.1542	-0.068557	-0.11407	-0.12645	-0.11725	-0.095416
-0.17157	-0.20628	0.1465	-0.045858	0.0057784	0.046441	-0.18672	-0.057519	-0.045192	-0.0906	-0.16245	-0.14813	-0.083057	-0.11051	-0.093568	-0.087405
-0.11569	-0.33368	-0.32583	0.045185	-0.20465	-0.11831	-0.10991	-0.1079	-0.21243	-0.13749	-0.093035	-0.085742	-0.096306	-0.091479	-0.087913	-0.11773
0.019946	-0.05527	-0.072098	0.019532	0.087932	-0.12393	-0.17248	-0.16551	-0.1065	-0.0877	-0.10623	-0.095055	-0.095134	-0.094578	-0.10575	-0.13991
-0.45841	-0.11029	-0.23818	0.021571	-0.11177	-0.096167	-0.11428	-0.070349	-0.078316	-0.05111	-0.1605	-0.11716	-0.11146	-0.11928	-0.12212	-0.080781
-0.025762	-0.11068	-0.1482	-0.11987	-0.1512	0.022504	-0.19175	-0.020108	-0.13124	-0.11308	-0.16388	-0.11724	-0.13123	-0.13646	-0.079583	-0.10867

## Sheet: E_right
-0.18083	0.10855	0.082527	0.036368	0.077111	0.043481	0.058693	0.047383	0.005394	0.068609	0.032609	0.034995	0.10617	0.075165	0.07667	0.056178		rows = resamples
0.16832	-0.37743	0.13301	0.028001	-0.12961	0.11161	-0.05115	0.12315	0.025229	0.11689	0.1147	0.036784	0.041475	0.054395	0.091547	0.090644		columns = sample size bins
-0.15604	0.050275	0.034396	0.043311	0.24416	0.071194	-0.06382	0.034768	-0.011035	0.10136	0.0114	0.068239	0.089822	0.06936	0.047654	0.082024
0.15577	0.13624	0.28841	-0.047988	0.15493	0.050321	0.069098	0.20476	0.0036549	0.049243	0.040213	0.078972	0.09126	0.036397	0.11773	0.054888
-0.058795	0.42669	-0.27343	0.17776	0.086954	0.12851	0.0042742	-0.012855	-0.055501	0.10075	0.085239	0.081736	0.060335	0.037786	0.05872	0.075752
-0.10868	-0.27893	0.097415	0.018192	0.15576	0.003932	0.075016	0.028466	0.048405	0.086523	0.071494	0.059892	0.11768	0.073809	0.06717	0.063514
0.24419	0.54724	0.22313	0.25127	0.058569	0.25192	0.15219	0.11474	0.11067	0.010393	0.052227	0.066269	0.093709	0.052345	0.091891	0.06122
0.33731	0.084425	0.27533	-0.0083698	0.018745	0.0010487	0.10289	0.0085006	0.11314	0.14842	0.08863	0.05804	0.085133	0.05686	0.08713	0.07304
-0.084531	0.23453	0.18562	0.0042197	-0.076028	0.051126	0.16148	0.1366	-0.013555	-0.011725	0.073051	0.040295	0.073377	0.070795	0.069162	0.067236
-0.028201	0.32821	0.35077	-0.12845	0.077954	0.20021	0.0010611	0.13167	0.064405	0.0089262	0.11377	0.08797	0.094296	0.049732	0.079879	0.071139
0.13207	0.31755	0.1002	-0.07993	0.0040912	0.079716	-0.040395	0.086801	0.073547	0.093926	0.10054	0.080092	0.057359	0.098125	0.059522	0.098353
-0.021116	0.32501	0.32332	0.041265	0.21702	0.094816	0.02062	0.06793	0.046338	-0.012942	0.086285	0.041063	0.079807	0.082978	0.064827	0.068093
-0.015235	0.40203	0.22061	0.07694	0.16984	0.061661	-0.050315	0.089316	-0.022355	0.030904	0.1108	0.088052	0.072963	0.083584	0.066572	0.077071
-0.13768	-0.17108	0.017576	0.2731	0.0030703	0.0009516	0.1231	0.095111	0.080782	0.11316	0.090588	0.11991	0.095455	0.10479	0.067752	0.072381
0.22753	-0.019106	0.1863	-0.017496	0.069641	0.028491	0.16594	0.11548	0.051379	0.069996	0.11047	0.012787	0.089105	0.042853	0.050703	0.052828
-0.12304	-0.31552	0.31897	0.22657	0.29132	0.16528	0.089781	0.060049	0.01287	0.085218	0.095541	0.050152	0.065615	0.095878	0.080947	0.045705
0.07233	0.29211	-0.063743	0.06976	0.030431	-0.018483	0.11493	0.012669	0.06013	0.079674	0.054444	0.071361	0.038054	0.065089	0.078832	0.080533
0.33957	0.25763	0.16755	0.023309	0.19885	0.087942	-0.013781	0.030872	0.092485	-0.01388	0.024287	0.026527	0.086017	0.045559	0.039709	0.036678
-0.19544	0.14264	-0.17126	0.1542	0.0065168	0.1924	0.11082	0.055457	0.1067	0.087532	0.072827	0.01415	0.066482	0.064222	0.08483	0.075098
0.1487	0.055668	0.23824	0.016137	0.2297	0.14095	0.15103	0.028358	0.11059	0.10302	0.10472	0.080897	0.10146	0.053287	0.081577	0.076047
0.13117	0.14822	-0.1164	0.043562	-0.11179	0.014576	0.022117	0.081407	0.042856	-0.031274	0.033988	0.085544	0.084927	0.060817	0.087345	0.074162
0.4207	0.13975	0.21547	0.11583	0.081726	-0.045142	0.14783	0.043807	0.11431	0.066574	0.082294	0.10796	0.056247	0.058725	0.095756	0.071305
-0.080579	0.11794	0.10903	0.064158	0.072061	0.29596	-0.01433	0.078384	-0.029146	0.054331	0.066043	0.038917	0.083857	0.073922	0.055004	0.068148
-0.15295	0.15131	-0.10773	-0.053985	0.12928	0.048514	-0.066496	0.12153	0.036205	0.040977	0.059022	0.10814	0.081598	0.093078	0.073915	0.051579
0.28235	-0.15421	0.32314	0.12551	0.057991	0.16521	0.17345	0.13762	0.079453	0.0036647	0.11361	0.028601	0.08459	0.096488	0.073186	0.095674
0.36943	0.21355	-0.018644	-0.17307	0.11612	0.1444	0.059563	0.147	-0.016112	0.11481	0.10474	0.083896	0.087483	0.081913	0.08015	0.043412
-0.18226	-0.11315	0.008902	0.0089817	-0.078546	0.091881	0.0088091	0.10024	0.075686	0.10215	0.07522	0.068624	0.028948	0.094856	0.088482	0.098112
0.27517	0.068096	0.18656	-0.012657	0.14786	0.14835	0.0062755	-0.036148	-0.031695	-0.0010617	0.07816	0.034451	0.045782	0.045771	0.060192	0.075644
0.042132	0.60266	0.11837	0.24	0.20288	0.084899	-0.011721	-0.043467	0.14813	0.10546	0.015445	0.045439	0.03723	0.068688	0.099781	0.078034
-0.012044	-0.019842	0.0054396	0.046979	0.0043305	-0.019752	-0.047496	0.16939	0.064561	0.12471	0.060493	0.06455	0.06427	0.094121	0.066781	0.065877
0.056062	0.077042	0.2366	0.10693	0.04481	0.02919	0.13168	0.084539	0.1425	0.056061	0.037571	0.080397	0.050387	0.076447	0.080268	0.089995
-0.1413	0.39059	-0.15977	0.14867	0.2512	0.037263	0.0064256	0.016449	0.044272	0.040499	0.07646	0.10871	0.093056	0.044293	0.052813	0.089399
0.071357	0.14972	-0.048706	-0.13787	0.11739	0.037075	0.17543	0.034498	0.014328	0.068922	0.052351	0.064453	0.11987	0.093228	0.081486	0.026486
-0.25234	0.20899	0.20644	0.1856	0.059158	0.2169	0.15068	0.089322	0.12449	0.11297	0.064555	0.11413	0.055357	0.066342	0.058232	0.062427
0.30551	-0.23421	0.21197	0.018678	0.16878	-0.038658	0.10281	-0.001737	-0.0053786	0.025221	0.12436	0.04272	0.073182	0.091763	0.071732	0.06903
0.35727	-0.075561	-0.050005	0.041128	0.14648	0.070239	0.045319	0.023144	0.01376	0.097953	0.12735	0.082446	0.046976	0.10813	0.064836	0.064163
0.061126	0.23422	-0.17702	0.021231	-0.014856	-0.065041	0.031376	0.088039	0.036968	0.053621	0.064648	0.078358	0.046629	0.049169	0.087026	0.05991
-0.12036	0.33424	0.0033595	-0.15673	0.084226	0.12772	0.049405	0.14305	0.14611	0.086805	0.026869	0.095073	0.1033	0.067285	0.074663	0.053572
-0.16511	0.0080189	0.214	0.14354	-0.047519	0.058256	0.14934	0.018392	0.027987	0.072309	0.13837	0.058904	0.058252	0.056038	0.10167	0.054259
-0.039791	0.24473	0.15824	0.038215	0.044087	-0.0046891	0.052994	0.088864	0.0090604	0.11955	0.085851	0.09821	0.053235	0.053729	0.043139	0.076988
0.013098	0.094382	0.30758	0.13566	0.018587	0.062367	0.1697	0.04473	0.075805	0.071917	0.091351	0.10364	0.062518	0.038076	0.070754	0.060092
0.068718	0.26048	0.2356	-0.064009	-0.024784	0.07156	0.067094	0.054165	0.079486	0.08771	0.071334	0.076157	0.049333	0.074451	0.053389	0.088362
0.17037	-0.15743	0.19836	0.038898	0.094463	-0.14352	0.13659	0.079445	0.088515	0.0056087	0.058737	0.063179	0.015991	0.049123	0.073326	0.070092
0.23401	0.032459	0.16152	0.18279	0.13252	-0.10893	0.12356	0.085066	-0.023723	0.093628	0.01666	0.087868	0.086608	0.075763	0.067496	0.065263
0.21155	0.12103	0.0073658	0.22654	0.13878	0.12988	0.058145	0.0568	0.11114	0.052962	0.11078	0.043718	0.091246	0.089893	0.055696	0.04181
0.14294	-0.10476	-0.028054	0.24748	0.15502	0.21365	0.067066	0.062848	0.03954	0.091145	0.085792	0.087341	0.082669	0.073429	0.093149	0.06336
-0.14745	-0.15347	0.18092	0.14806	0.11759	-0.058531	0.16664	-0.045481	0.080394	0.072459	0.11212	0.090375	0.062586	0.092651	0.057532	0.080232
-0.099515	0.30376	-0.048853	0.21803	0.04153	0.23468	0.036821	0.15718	0.10447	0.024484	0.03345	-0.00539	0.12683	0.053548	0.11707	0.072679
0.10865	0.21713	0.15811	0.24192	0.050168	0.17618	0.045706	0.041493	0.11651	0.079933	0.10745	0.052602	0.05816	0.087543	0.076803	0.056006
0.12192	0.11578	0.056551	0.011403	0.031348	0.026419	0.20933	0.21292	0.042608	0.065811	0.063053	0.092416	0.054754	0.080023	0.049993	0.057711
0.033523	-0.097272	0.20778	0.099578	-0.12939	0.18012	0.17991	0.02807	0.10277	0.039425	0.091211	0.066861	0.080873	0.070713	0.077876	0.076419
0.13475	-0.10174	0.05294	0.19709	0.22949	0.1558	0.081659	0.064602	0.037695	0.068439	0.022097	0.063776	0.035466	0.090248	0.075471	0.051218
-0.044096	-0.035095	0.19163	0.10043	0.19958	0.17993	0.16873	0.081325	0.091671	0.15889	0.050053	0.067423	0.12102	0.10364	0.064028	0.066347
0.11239	-0.13354	0.15491	-0.033457	0.10821	0.21372	0.098552	0.14457	0.062517	0.059995	0.079669	0.041966	0.044834	0.059877	0.074077	0.055243
0.065712	-0.035518	-0.017759	0.16613	0.060357	0.045541	0.059025	0.15066	-0.002473	0.12441	0.0070737	0.053185	0.10174	0.09736	0.083683	0.046104
0.1094	-0.095965	0.0050517	-0.095284	-0.060872	0.038632	0.058338	0.068602	0.12773	0.097555	0.064564	0.06137	0.079182	0.076288	0.067795	0.077815
0.087993	0.12507	0.16799	0.12622	-0.041919	0.14391	0.053299	0.091927	0.10725	0.12753	0.060141	0.024889	0.07622	0.080856	0.08179	0.093537
-0.039844	0.37002	-0.2047	0.19638	0.13422	0.049404	0.12458	-0.074334	-0.012113	0.015885	0.053303	0.027772	0.1007	0.059129	0.060539	0.035763
0.031548	-0.084262	0.32772	-0.04833	-0.050042	0.12001	0.26461	0.06506	0.053608	0.11728	0.077704	0.079035	0.038597	0.057971	0.067888	0.078554
-0.0091789	0.10875	-0.10827	0.13362	0.06038	0.09182	0.15087	0.13716	0.044747	0.0098559	0.0068854	0.10094	0.036055	0.062956	0.04553	0.064367
0.024722	0.22281	0.004631	0.074683	0.055066	0.18794	0.056491	0.014045	0.018951	0.14167	0.058326	0.020885	0.014332	0.091293	0.054924	0.055476
0.21722	0.2127	0.29899	0.12091	-0.012181	0.19202	0.16479	0.10026	-0.016623	0.026906	0.071452	0.12108	0.026824	0.046893	0.081037	0.081305
0.045848	0.38766	-0.20412	0.10719	-0.0035674	-0.00092785	-0.087676	0.062801	0.12663	0.10298	0.087253	0.07081	0.099941	0.065369	0.046312	0.077728
0.2825	0.1859	-0.062369	-0.0062392	0.049717	0.055352	-0.017571	0.037534	0.066991	0.10616	0.067583	0.10732	0.065681	0.048614	0.088776	0.063719
-0.075568	-0.010926	0.23147	-0.083091	0.099147	0.29817	0.20333	0.11744	0.1455	0.055407	0.095	0.033941	0.08167	0.050337	0.054248	0.054996
-0.03712	0.10364	0.059361	0.060852	0.15825	0.17702	0.10545	0.073208	0.075384	0.032247	-0.00094791	0.087379	0.079156	0.10177	0.058158	0.068854
0.288	-0.10238	0.14057	0.32334	-0.087097	0.10883	0.05229	0.11801	0.086583	0.028745	0.11835	0.13748	0.083491	0.11235	0.07358	0.046265
-0.025343	-0.055952	-0.15044	0.056405	0.010395	-0.020914	0.15811	0.16003	0.16017	0.07066	0.080537	0.061558	0.040006	0.069974	0.076181	0.081317
0.065487	0.33918	0.10564	0.1764	0.1594	0.05248	0.054746	0.063249	0.020649	0.059314	0.076962	0.039047	0.11359	0.05113	0.069136	0.074168
-0.2472	0.18838	0.3118	0.12944	0.11424	0.14093	0.18539	0.020266	0.11685	0.091008	0.062088	0.055553	0.040681	0.093525	0.074054	0.084797
0.56708	0.41666	0.013169	-0.11543	0.20822	0.13708	-0.058421	0.078143	0.084968	-0.0067937	0.12624	0.075818	0.043829	0.076162	0.052295	0.076998
0.022845	-0.038151	0.19015	-0.068878	-0.050103	0.021113	0.10586	0.14631	-0.00053898	0.099954	0.036414	0.054139	0.065869	0.097021	0.039545	0.054464
-0.2245	-0.0010714	-0.20109	0.09689	0.15082	0.075005	-0.018259	0.06233	0.049433	0.12631	0.10474	0.0080224	0.042466	0.083461	0.074626	0.054263
-0.10906	-0.23277	-0.113	0.23374	0.14852	0.16605	0.0083072	0.076072	0.025127	0.043985	0.089141	0.070928	0.11146	0.073895	0.10297	0.075961
0.32648	0.1694	-0.0088993	0.28737	0.15013	0.02976	0.15588	0.081038	0.12743	0.12262	0.030424	0.041489	0.060498	0.085485	0.055583	0.054099
0.39146	0.1849	-0.132	0.090848	0.19093	0.11334	0.1373	0.071409	0.10303	0.0040888	-0.013091	0.1326	0.097763	0.079762	0.081327	0.064739
-0.068526	0.035885	-0.12692	0.10685	0.17111	0.08368	0.085506	0.16663	0.093793	0.11163	0.093301	0.056501	0.052225	0.086928	0.04217	0.096134
-0.082254	0.3055	-0.019515	-0.0133	0.070048	0.083836	0.0093924	0.14991	0.058742	0.046832	0.033552	0.071192	0.055176	0.060637	0.096987	0.076873
0.18485	0.22266	0.14271	0.16215	0.19116	0.14516	0.078943	0.12383	0.092388	0.098719	0.1131	0.052479	0.029916	0.055576	0.075042	0.076825
0.1154	-0.0717	0.16554	0.075364	0.063729	0.11266	0.034892	0.14973	0.076076	0.11241	0.10429	0.12517	0.052947	0.065752	0.088736	0.079702
0.063747	0.10122	-0.053758	0.25745	-0.036178	0.055937	0.25426	0.088598	0.029521	0.048892	0.03327	0.060295	0.079213	0.051101	0.05369	0.077862
0.13001	0.011121	-0.0017193	0.14018	0.16525	0.15289	0.07029	0.07379	0.033564	0.038258	0.034943	0.12302	0.096364	0.047685	0.062508	0.065004
0.25079	0.22227	-0.10701	0.015825	-0.1028	0.05902	0.157	0.096565	0.037799	0.035722	0.11012	0.095915	0.10356	0.050755	0.069677	0.070559
-0.10481	-0.35158	0.082248	0.15158	-0.001329	0.22641	0.082883	0.027735	0.058484	0.1344	0.076239	0.029024	0.066713	0.063462	0.10081	0.067639
0.41904	-0.19871	0.23772	-0.022086	0.10893	0.080768	-0.0094435	-0.0034206	0.042243	0.065739	0.073571	0.072892	0.083666	0.043468	0.095026	0.054038
0.26075	-0.045333	0.18748	0.088027	0.20757	-0.018963	0.13278	0.013529	0.15051	0.11257	0.066478	0.10519	0.074348	0.063341	0.052514	0.081964
0.30229	0.11422	-0.14311	0.012628	0.17257	0.078856	0.054394	0.075181	0.16008	0.080099	0.033919	0.018127	0.11544	0.090596	0.089645	0.069751
0.17853	0.12509	0.25366	0.26841	0.092964	-0.06202	0.1045	0.1165	0.094398	0.01202	0.09509	0.057858	0.072272	0.079659	0.062673	0.051887
0.057658	0.060053	0.0032006	-0.011241	-0.052236	0.18158	0.049478	0.056028	0.038856	0.10019	0.069705	0.026298	0.070636	0.10073	0.055809	0.1026
-0.013758	0.11033	-0.25392	0.11454	0.030952	0.055582	0.091528	0.0029708	0.015344	0.060995	0.058476	0.052817	0.05084	0.071145	0.08033	0.067142
0.20483	0.20923	0.14909	0.086172	-0.059775	0.283	0.097093	0.019549	0.057252	0.055054	0.070793	0.10689	0.085874	0.059699	0.085019	0.07921
0.38026	0.12489	0.090166	-0.0085306	0.064668	-0.10308	0.0066593	0.13804	0.09688	0.085842	0.10686	0.035316	0.073365	0.071407	0.078153	0.0814
-0.32852	-0.1952	0.27922	0.12157	-0.0030512	0.090465	-0.035943	0.068593	0.092988	0.023194	0.12584	0.052585	0.065449	0.05802	0.041907	0.083267
-0.43971	0.0017871	-0.037757	0.092607	-0.017965	0.00086055	0.049359	0.052004	0.038685	0.10342	0.01716	0.070939	0.082563	0.061528	0.081626	0.075582
0.09676	0.28164	0.20162	0.18295	0.22276	0.15164	0.080067	-0.10448	0.064471	0.047718	0.044755	0.083777	0.040902	0.049735	0.099283	0.072533
0.22815	0.015903	0.068582	0.027336	0.10072	0.074225	0.072644	0.055017	0.14675	0.10889	0.027784	0.043377	0.037837	0.073453	0.083809	0.074852
-0.16447	0.24084	0.014933	-0.011591	0.21132	0.026522	0.081584	-0.00064081	0.022495	0.059793	0.058608	0.077392	0.074712	0.04691	0.076437	0.054309
0.19295	0.014004	0.053778	0.11075	0.036527	0.035495	0.14152	0.16081	0.041112	0.073685	0.034792	0.093545	0.15169	0.10035	0.059247	0.066393
0.21106	0.060895	0.155	0.23515	-0.0055966	-0.033336	0.11525	-0.030119	0.054712	0.11433	0.083188	0.11055	0.072488	0.050279	0.067733	0.053396
-0.38259	0.10669	0.17964	0.12956	0.10922	-0.055244	0.10462	0.00097588	0.092844	0.0056385	0.13917	0.094577	0.068507	0.042482	0.039752	0.067803
-0.52588	0.03488	0.28401	0.22614	0.10288	0.1869	0.24185	0.041349	0.065437	0.042094	0.097192	0.10348	0.094576	0.090158	0.087459	0.06346
-0.1289	0.12214	-0.13389	-0.15374	0.23759	-0.0080697	0.035557	0.12254	0.062325	0.077462	0.075712	0.00707	0.097542	0.080602	0.079208	0.083361
-0.16055	-0.119	0.061501	0.14802	0.21553	0.032924	-0.019261	0.10712	0.16269	0.1052	0.030844	0.074941	-0.014565	0.055768	0.050538	0.065625
-0.34808	0.20406	-0.18651	0.14523	0.044667	-0.022396	0.11544	-0.0026414	0.15357	0.070736	0.067998	0.05225	0.14827	0.06416	0.056222	0.095353
0.18746	-0.24482	0.22949	-0.22925	0.15596	0.086749	0.10399	0.0089587	0.10821	0.061151	0.1052	0.076175	0.096951	0.070234	0.059502	0.080503
0.49516	0.24082	0.1487	-0.032358	0.039842	0.19896	0.077962	0.089322	0.10557	0.022318	0.042819	0.083476	0.080678	0.019813	0.07545	0.061829
0.20971	0.2895	0.12072	0.074061	-0.047408	0.051389	0.024252	0.1455	0.025129	0.10295	0.089654	0.046641	0.07839	0.051537	0.069874	0.076158
-0.045986	0.03824	-0.10651	0.14168	-0.036317	-0.071629	0.021774	0.055922	0.028626	-0.011087	0.094832	0.10067	0.06541	0.055717	0.10199	0.066691
-0.51806	0.044794	0.055706	0.11531	-0.004703	0.040482	0.039367	0.19533	0.087059	0.054952	0.046775	0.055306	0.11158	0.049918	0.094659	0.068492
-0.024371	-0.10827	-0.096808	0.3204	-0.09585	0.090901	0.056647	0.16489	0.062552	0.055069	0.039581	-0.020259	0.013932	0.076185	0.11231	0.06386
0.32597	0.11657	-0.083382	0.17924	0.075755	0.22596	0.093087	0.062604	0.073954	0.10786	0.026585	0.031071	0.050705	0.046257	0.091364	0.072171
0.032493	0.086932	0.10356	-0.034952	0.013011	0.072248	0.09815	-0.040512	0.12035	0.041592	0.045385	0.016155	0.024551	0.093719	0.086569	0.02932
0.080986	0.45239	0.11614	-0.0056882	0.12456	0.20054	0.014559	0.019514	0.18315	0.055099	0.1086	0.059585	0.078634	0.074219	0.065322	0.079089
-0.084216	0.23515	0.2363	0.13377	0.12896	0.16359	0.11714	0.089341	0.055814	0.040974	0.021476	0.035335	0.076113	0.095621	0.047731	0.086888
-0.37237	0.26252	0.28145	0.12766	0.07916	0.030829	0.041141	0.10217	0.025622	0.042156	0.099851	0.097248	0.1004	0.05649	0.077771	0.056444
-0.0069571	0.1225	0.22526	0.087694	0.017636	0.33499	0.034703	0.075085	0.1092	0.087863	0.15321	0.084102	0.080776	0.076572	0.066663	0.065917
0.010826	0.14249	0.10886	0.068278	0.080309	-0.039233	-0.018255	0.063453	0.020723	0.066841	0.082588	0.08784	0.072792	0.065825	0.059242	0.080223
-0.045458	0.062389	0.079668	0.10263	0.14992	0.11786	0.082693	-0.010223	0.04152	0.026159	0.14277	0.10345	0.067159	0.0076703	0.089535	0.10548
0.25299	0.029035	0.31555	0.035476	0.20471	0.10763	0.0054549	0.12623	0.067489	0.066234	0.016063	0.10735	0.046609	0.089134	0.056746	0.075997
0.12685	-0.073872	0.089916	-0.058562	-0.11495	0.12078	0.084125	0.040529	0.077658	-0.018945	0.087215	0.048863	0.073601	0.075369	0.086442	0.04572
0.16945	0.16177	0.1757	0.10585	-0.078306	0.10327	0.11487	0.072222	0.077715	0.019686	0.048157	0.13157	0.0032992	0.091216	0.095926	0.096871
0.24133	0.15374	-0.05993	0.22756	0.13781	0.20353	0.095253	0.080755	0.05853	0.04346	0.086861	0.049697	0.1465	0.068353	0.051977	0.063079
0.17923	0.12885	0.062662	0.21944	0.032884	0.017936	0.13375	0.024015	0.0099316	0.12073	0.038708	0.041785	0.073888	0.054488	0.053458	0.09472
-0.13203	0.010759	0.055685	0.077184	-0.011033	0.25014	0.2154	-0.012654	0.07783	0.091179	0.061155	0.091687	0.041979	0.050822	0.092143	0.075988
-0.04406	0.20426	0.17331	0.11164	-0.013637	0.1065	0.0065203	0.037231	0.15364	0.086258	0.059081	0.053523	-0.012928	0.062833	0.048965	0.057351
0.15535	0.081484	0.055468	0.14211	0.27236	0.099585	0.077952	-0.056708	0.0034048	0.068265	0.085503	0.068483	0.10228	0.11608	0.092597	0.090622
-0.024722	0.31364	0.087542	0.10208	-0.0057155	0.099203	0.12797	-0.0068679	0.090758	0.088312	0.094899	0.061233	0.11361	0.069878	0.074005	0.094208
0.34518	0.082709	-0.08406	0.18135	0.31169	0.054102	0.077222	0.10098	0.1078	0.058393	0.030908	0.019616	0.07022	0.074546	0.096553	0.071859
0.15792	0.41722	-0.017096	0.16218	0.00073993	0.10688	0.024613	0.12116	0.16561	0.086485	0.049088	0.063285	0.065462	0.070242	0.057326	0.065746
0.010179	-0.4009	0.014544	0.12892	0.21153	0.12933	0.032125	-0.037481	0.074184	0.087574	0.070434	0.087449	0.098892	0.064582	0.075732	0.07021
-0.12171	0.062932	-0.013836	0.058319	0.038399	-0.023543	0.000446	0.033584	0.039895	0.049381	0.067992	0.051832	0.049011	0.051364	0.07182	0.062865
-0.074878	0.02468	-0.18037	0.11948	-0.12067	0.12258	0.020113	0.092085	0.16943	0.10107	0.064787	0.10755	0.095703	0.094681	0.056043	0.080003
0.022112	-0.18153	0.16497	-0.0043229	-0.030574	0.044229	0.085676	0.0022075	0.02506	0.087937	0.10196	0.080845	0.041964	0.033121	0.061442	0.053862
0.10329	0.059288	-0.065336	-0.025366	0.0069061	-0.039423	0.066792	0.069985	0.089965	0.12668	0.016351	0.044476	0.075106	0.039206	0.11467	0.061482
0.29353	0.0062876	0.20332	0.2206	0.026022	-0.063241	-0.013991	0.17852	0.13842	0.036726	0.048534	0.10939	0.095594	0.088152	0.084341	0.050622
-0.010474	0.003071	0.010857	-0.060058	0.11009	0.13433	0.034395	0.071317	0.15326	0.09073	0.12671	0.097569	0.10077	0.039665	0.077604	0.089534
0.12996	0.16687	0.12219	0.063925	0.13917	-0.044207	0.085994	0.12712	0.027787	0.07478	0.097711	0.065493	0.060758	0.080534	0.065483	0.060079
0.13621	-0.044678	0.10656	0.13343	0.03739	-0.092788	-0.03475	0.011721	0.14409	0.050081	0.11421	0.030665	0.052742	0.10166	0.054521	0.069319
0.16561	0.15581	0.13862	0.02826	0.0005214	-0.023997	0.11158	-0.015733	0.05729	0.13708	0.061759	0.042168	0.077908	0.13659	0.082637	0.067466
-0.27664	0.094874	0.11816	-0.15044	0.093363	0.1558	0.060911	0.13294	0.10512	0.066704	0.017387	0.065165	0.092152	0.053286	0.080688	0.098917
0.29886	0.27712	-0.032495	-0.052214	-0.0020383	0.05157	0.016249	0.026232	0.11614	0.086912	0.040305	0.030422	0.08496	0.054354	0.080743	0.0532
-0.17276	0.032719	0.041345	0.27567	-0.12452	0.040049	0.036914	0.14819	0.13458	0.17402	0.023999	0.097281	0.058275	0.053163	0.067743	0.080399
-0.045064	0.26945	0.18612	0.28498	0.2432	-0.010648	0.23331	0.022939	-0.044428	0.068262	0.075269	0.031806	0.052662	0.052248	0.036752	0.080656
0.339	0.17297	-0.10607	0.22917	0.14812	0.11707	0.10978	0.099207	0.048673	0.12011	0.035532	0.074869	0.058157	0.048274	0.066807	0.078031
-0.010944	0.085702	0.18232	0.057669	0.074691	0.1135	0.19327	0.10515	0.11082	0.094473	0.091098	0.1202	0.063497	0.079605	0.072082	0.080173
0.077382	0.24787	0.42666	0.061667	0.066556	0.032892	0.083166	-0.0029931	0.16745	0.090484	0.048714	0.082811	0.033195	0.042738	0.087588	0.051925
0.37253	0.28158	0.13915	0.19496	0.085974	0.0087091	0.10365	0.21489	0.041263	0.093037	0.038691	0.083706	0.098165	0.066559	0.06347	0.087814
0.0013604	0.026726	0.06419	0.28145	0.16783	0.11007	0.0050355	-0.0098862	0.071065	0.080503	0.13402	0.07425	0.027359	0.058402	0.042729	0.04781
-0.072377	0.24418	0.035639	0.012748	0.015331	0.15324	-0.028011	0.11521	0.080599	0.10656	0.067977	0.094399	0.089825	0.056775	0.061263	0.061259
0.12785	-0.080725	0.14136	0.16557	0.13331	0.15543	-0.020766	0.062596	0.061284	0.099697	0.031526	0.14224	0.058579	0.03838	0.017419	0.04311
0.19706	0.039351	0.3198	-0.20673	0.14773	0.15685	0.18331	0.085792	0.081959	0.056688	0.025219	0.13224	0.10776	0.033764	0.056633	0.087466
0.19141	0.19859	0.24679	-0.012634	0.20175	0.06186	0.054825	0.016939	0.0010533	0.10675	0.12817	0.091302	0.039737	0.053033	0.05748	0.083612
0.39184	0.29795	0.2894	0.087628	0.0097883	0.18151	0.070547	0.047278	-0.0077967	0.074404	0.080005	0.073618	0.006954	0.067408	0.061998	0.079741
-0.2508	0.10066	0.0058616	-0.014398	0.13795	-0.089708	0.18395	0.073013	0.11969	0.12332	0.07939	0.12949	0.098504	0.071245	0.1114	0.0597
0.25519	0.12786	0.20329	0.24254	0.025591	0.071659	0.092239	0.0092521	0.12311	0.073647	0.09077	0.039323	0.033986	0.042786	0.075562	0.062893
-0.22951	-0.021476	0.06773	0.1223	0.038453	-0.045457	0.12021	0.096306	0.047786	0.1189	0.092595	0.05169	0.11006	0.10764	0.076083	0.066334
-0.3764	-0.060401	-0.01811	0.043831	0.010612	-0.038997	0.078821	0.11188	-0.097466	0.016043	0.0024569	0.064261	0.063846	0.065321	0.066473	0.096487
-0.073781	0.097096	-0.048008	0.10005	0.089178	0.047322	0.030009	0.087751	0.032597	0.063441	0.075848	0.067969	0.043333	0.08701	0.05892	0.049186
0.16544	0.017783	0.037529	-0.069392	0.019096	-0.076858	0.037727	0.097491	0.070656	0.10273	0.10605	0.073782	0.02537	0.055318	0.063043	0.0886
0.36739	0.043043	0.03544	0.099011	-0.0019891	0.11744	0.026807	0.20652	0.087974	0.072212	0.0086942	0.077819	0.059523	0.071394	0.11604	0.079611
0.1685	0.015143	0.15362	0.1524	0.021739	0.057801	0.093843	0.1559	0.11041	0.044735	0.035025	0.065774	0.10224	0.035235	0.072646	0.059892
0.023916	0.1206	0.12683	0.072844	0.076341	0.010277	0.071214	0.059366	0.15306	0.18283	0.10392	0.04315	0.08604	0.045918	0.082462	0.096303
0.053438	0.13067	-0.22608	0.050369	0.15286	0.08337	-0.036903	0.085672	0.05164	0.10701	0.040329	0.1205	0.077151	0.098619	0.05409	0.061017
-0.26168	-0.14902	0.0436	0.16974	0.11239	0.05213	0.016463	-0.0066386	0.1227	0.10304	0.10151	0.077482	0.10486	0.055394	0.070517	0.10619
-0.045135	0.3535	0.027051	0.12974	0.090319	0.0081837	0.12079	0.047264	0.047417	0.16318	-0.02707	0.056217	0.07318	0.086697	0.087216	0.040431
-0.0098478	0.1221	0.1208	0.039083	0.12239	0.016958	0.053371	0.025726	0.10572	0.048431	0.059461	0.10351	0.05095	0.096721	0.055676	0.082924
0.061344	-0.063499	0.061639	0.12544	0.25323	-0.017686	-0.03073	0.14573	0.025265	0.052453	0.077106	0.011334	0.07196	0.089989	0.081434	0.054656
0.28459	0.023681	0.17635	-0.0029669	0.038095	0.12181	0.10858	0.002614	0.067747	-0.0061189	0.071203	0.039515	0.10948	0.066652	0.076987	0.045665
0.50163	-0.0018645	-0.059582	0.094083	-0.10268	-0.040435	0.17754	0.17759	0.12914	0.068864	0.035324	0.12878	0.096902	0.061218	0.040999	0.065345
-0.055608	-0.238	-0.032284	0.041951	0.026767	0.08847	0.11574	0.11652	-0.0015617	0.07101	0.072715	0.062909	0.095655	0.06247	0.078953	0.053553
0.065061	0.14534	-0.045751	-0.071572	-0.019792	-0.11238	0.038247	0.092611	0.10572	0.054521	0.029947	0.11107	0.060566	0.058426	0.060658	0.047184
-0.25894	-0.073288	0.041206	0.028043	-0.021534	-0.0039369	0.057425	0.082045	0.13489	0.077479	0.05328	0.059155	0.051416	0.076472	0.048299	0.049123
-0.15246	-0.12653	-0.0045324	0.007521	0.1105	0.0076231	0.092005	0.1088	-0.00032047	0.043422	0.11529	0.09078	0.068502	0.099869	0.068615	0.098542
0.19333	0.14457	0.22798	0.072075	0.072227	0.17412	0.22019	0.031716	0.075393	0.063874	0.15571	0.076148	0.082234	0.057118	0.081562	0.036523
0.34581	0.057921	0.090684	0.28707	0.079393	-0.039924	0.14775	0.17732	0.14535	0.055167	0.038946	0.021114	0.08055	0.059868	0.098599	0.068852
0.13041	-0.11883	-0.11513	0.34757	0.15071	0.11555	0.039295	0.061025	0.032024	0.022106	0.064431	0.114	0.074454	0.065699	0.071577	0.065379
-0.15669	-0.08784	-0.060521	0.044454	0.14625	0.030838	0.032602	-0.023101	0.079114	0.081761	0.10238	0.10902	0.093947	0.08882	0.098542	0.08189
0.037939	0.45153	-0.019263	0.051174	-0.083089	0.021619	0.12206	0.14424	0.024065	0.015675	0.061711	0.025415	0.081703	0.089999	0.088004	0.065635
0.27606	0.14453	0.0048916	0.0068318	0.013647	0.07967	0.199	0.18738	0.050443	0.075325	0.086858	0.034731	0.04528	0.11105	0.078536	0.0666
0.015415	0.24072	-0.11304	0.097849	0.14243	0.011045	0.22892	0.082542	0.054359	-0.0050481	0.12433	0.092005	0.067168	0.036554	0.095748	0.058481
0.078348	0.13778	-0.0094069	0.076637	-0.12208	0.062529	0.033454	0.028154	0.079314	0.049482	0.093885	0.031333	0.075323	0.025998	0.053511	0.075334
0.053126	-0.24893	0.31364	-0.069577	0.14024	0.13982	0.082186	0.099654	0.030136	0.016508	0.026389	-0.017498	0.067299	0.056897	0.081306	0.095662
0.12179	0.15099	0.047608	0.089194	0.058228	-0.031815	0.1053	0.034975	0.101	0.052947	0.073184	0.037909	0.030975	0.027657	0.041413	0.056349
0.041339	-0.11455	0.20922	0.057434	0.075311	0.10868	0.17877	0.13493	-0.014397	0.051432	0.045202	0.045276	0.064337	0.079327	0.090853	0.064429
-0.33678	0.16996	0.1124	0.021159	0.20787	0.062434	0.20368	0.014518	0.084279	0.11375	0.10342	0.11723	0.075554	0.07853	0.05831	0.080959
0.2498	0.023985	-0.072291	0.077084	0.15406	0.030751	0.041264	0.13635	0.11075	0.075284	0.10683	0.050324	0.10499	0.057162	0.089755	0.068097
-0.17263	0.59537	0.10128	0.30418	-0.036113	0.16075	0.03608	0.03712	0.093656	0.073075	0.072082	0.097329	0.052847	0.069779	0.071802	0.059541
0.16963	-0.1001	-0.074103	0.099602	0.14763	0.10135	-0.042814	0.016183	0.13454	0.070109	0.076326	0.086566	0.085521	0.043038	0.067063	0.055825
0.37086	0.091335	0.073656	0.044316	0.12055	0.17551	0.080057	0.035185	0.017306	0.01321	-0.035633	0.029646	0.074543	0.046813	0.083565	0.01544
0.025003	0.23769	0.10646	0.12466	0.12796	0.062356	0.052257	0.020044	0.086007	0.050242	0.10225	0.085911	0.10214	0.025821	0.087428	0.070383
0.2957	-0.18068	0.21785	-0.053909	-0.028682	0.11154	0.079804	0.077504	0.11204	0.046941	0.098165	0.092666	0.089987	0.058869	0.096545	0.070085
-0.1304	-0.23885	0.089121	-0.0052158	0.17325	0.09327	0.021282	-0.026825	0.086933	0.087277	0.037773	0.036039	0.087108	0.045158	0.070629	0.081467
0.21181	0.20518	0.11533	-0.074862	0.069035	0.026281	0.06505	0.090166	0.18072	0.074508	0.083328	0.09996	0.05472	0.077688	0.025464	0.075599
0.57334	0.28775	0.067471	0.0099215	0.0057507	0.098025	0.033757	0.10265	0.081104	0.04984	0.095821	0.098798	0.074048	0.091811	0.099095	0.083406
-0.060873	-0.1891	0.050509	0.05189	-0.015352	0.051657	-0.029767	-0.096988	0.16115	-0.033702	0.042457	0.098175	0.046634	0.080798	0.094109	0.052583
0.31958	0.0098884	0.18233	0.035053	0.023144	0.035444	-0.016954	-0.036678	0.1058	0.081353	0.086168	0.12723	0.070657	0.049906	0.07762	0.0739
0.14936	0.010552	0.12185	0.020966	0.10497	-0.029294	0.10001	0.13188	-0.0036248	0.061655	0.087438	0.057696	0.099964	0.082544	0.062782	0.047027
-0.142	0.18742	0.12743	0.045587	0.0017409	0.11998	0.0050429	0.086625	-0.01099	0.083277	0.052432	0.078287	0.092399	0.066642	0.048142	0.039536
0.15429	0.0053683	0.12171	0.084749	0.19441	0.19344	0.050013	0.043247	0.064071	0.073935	0.11017	0.052073	0.067868	0.070833	0.069244	0.068119
-0.089495	0.18505	0.084486	-0.026938	0.057877	0.074711	0.083232	0.11049	0.001996	0.12493	0.04147	0.038411	0.084215	0.07708	0.030578	0.067774
0.34743	0.12114	0.1359	0.062489	0.14902	0.20686	-0.01537	0.044046	0.021002	0.031956	0.05563	0.066497	0.089929	0.082433	0.061853	0.053549
0.17065	0.21897	0.40235	0.13537	0.24272	0.078867	0.12628	0.063698	-0.012201	0.010523	0.049284	0.13049	0.10106	0.092746	0.030699	0.063811
0.25255	0.012796	0.30912	0.1587	0.07692	-0.07606	0.082781	0.023038	0.051786	0.075713	0.030844	0.12025	0.089857	0.080997	0.047632	0.096163
-0.13841	0.29128	0.08132	0.12925	0.14179	-0.046079	0.041512	0.18404	0.1503	0.047687	0.070923	0.059786	0.036749	0.096672	0.070371	0.071068
0.12346	0.22272	0.23369	0.058608	0.0131	0.14317	0.12446	0.0026397	0.087647	0.064542	0.080732	0.046142	0.042576	0.082449	0.047134	0.076786
-0.35776	0.23155	0.039972	0.12095	-0.013188	-0.032645	0.20914	0.061867	0.11062	0.061299	0.083653	0.056855	0.057776	0.084061	0.080876	0.052349
0.241	0.21147	0.12904	0.082005	0.062103	-0.058698	0.14793	0.14071	0.12892	0.0881	-0.014337	0.082809	0.085159	0.063987	0.07285	0.10205
-0.077128	-0.12637	0.20808	0.010756	0.10844	-0.003468	0.07202	0.018799	0.093253	0.059026	0.12226	0.048137	0.080745	0.020901	0.10959	0.081733
0.031271	0.019425	0.35248	0.14158	0.14729	-0.046896	0.087308	0.13827	0.028042	0.1047	0.097487	0.087965	0.05507	0.09355	0.094641	0.058321
-0.10628	0.11797	-0.020174	-0.020108	0.15645	0.017808	0.062517	-0.011498	0.10686	0.060946	0.13046	0.067362	0.060517	0.098502	0.069192	0.066544
-0.012138	0.12831	0.13621	0.097234	0.16924	-0.072674	-0.028249	0.099361	-0.018462	0.096148	0.034838	0.1029	0.097257	0.059794	0.072343	0.061877
0.33513	0.47467	0.15019	0.018908	0.068745	-0.019636	-0.013441	0.018606	0.10211	0.067338	0.011319	0.023953	0.045081	0.079125	0.041905	0.067367
-0.22378	0.16178	0.26038	0.14753	-0.094202	-0.13152	0.1777	0.0041172	0.076049	0.076311	0.075717	0.052515	0.084517	0.078651	0.06306	0.068739
0.17795	-0.085565	0.24455	0.082892	0.15579	0.17266	0.11532	0.063628	0.064564	0.097271	0.053023	0.089708	0.067235	0.079351	0.075887	0.082345
-0.21194	0.14533	0.16344	0.14275	0.18312	0.14106	0.12736	0.14966	0.083949	0.088183	0.057419	0.070367	0.11544	0.046571	0.04962	0.070096
0.24214	0.068354	0.022545	-0.0082148	-0.06747	-0.06079	0.16456	0.091702	0.12948	0.14338	-0.0059838	0.063664	0.030143	0.068305	0.051619	0.056443
-0.02393	0.069595	0.24975	-0.071691	0.13889	0.086824	-0.036259	0.053097	0.12313	0.085987	0.049766	0.071258	0.09693	0.11004	0.10138	0.076655
0.017449	-0.081982	0.11179	0.22412	0.068106	-0.030341	0.059228	-0.061272	0.066982	0.070728	0.09954	0.02032	0.026731	0.073722	0.088512	0.069014
-0.061618	-0.01804	0.14321	-0.049342	0.25768	0.042793	0.057526	-0.025361	0.035248	0.09343	0.064058	0.094691	0.04238	0.090109	0.076543	0.041208
0.15732	-0.051077	0.11772	0.18752	0.088655	0.1112	-0.0022074	0.12272	0.066112	0.057097	-0.010723	0.074492	0.061234	0.075712	0.085989	0.062379
-0.015752	0.113	0.24798	0.050608	0.094423	0.14598	0.17545	0.086193	0.027634	0.020254	0.069643	-0.013689	0.045974	0.082955	0.064507	0.046078
0.30138	0.14551	0.28607	-0.037707	0.10094	0.13531	0.092485	0.16694	0.01528	0.13061	0.063695	0.074854	0.069174	0.09513	0.067672	0.059352
-0.36428	-0.21857	0.031092	0.033019	0.10937	0.079862	0.039159	0.049064	0.10013	0.059589	0.11873	0.048809	0.04745	0.07513	0.063465	0.091667
0.089472	0.25103	0.29234	0.070278	0.068242	0.12889	0.058353	-0.045464	0.078392	0.036705	0.099661	0.085344	0.059819	0.059198	0.048774	0.11011
0.19421	-0.39452	-0.11719	0.0091657	0.109	0.074666	0.13333	0.080329	0.11696	0.085762	0.036915	0.10945	0.024708	0.067592	0.063511	0.078272
0.22626	0.19562	0.11908	0.0031995	-0.0020986	-0.053539	-0.058799	-0.023563	0.095023	0.039183	0.07909	0.074073	0.078848	0.055158	0.061485	0.074771
-0.28442	0.17589	-0.19874	0.19822	0.12715	0.090479	0.097905	0.18829	0.090084	0.036234	0.063554	0.084832	0.12208	0.058683	0.074666	0.075078
0.29414	-0.038619	-0.091519	0.15585	0.08507	0.006747	-0.017314	0.15176	0.03354	0.089799	0.051433	0.068486	0.10322	0.097037	0.086254	0.11066
0.17261	0.10055	-0.068093	0.0099936	0.10152	-0.018879	0.0038859	0.084206	0.0084054	-0.0073308	0.13062	0.064365	0.073665	0.073581	0.021725	0.057966
-0.45492	-0.17051	-0.00076383	0.17279	0.001414	0.020899	0.13574	0.078665	0.057609	0.051658	0.015041	0.12899	0.059716	0.09023	0.057586	0.072268
0.019592	-0.14602	-0.028246	-0.067207	0.10463	0.0094058	0.20238	0.15425	0.11158	0.11611	0.13549	0.058771	0.14711	0.050738	0.10065	0.076716
0.06912	-0.029625	-0.12754	0.15438	-0.07263	0.01587	0.057088	0.026711	0.067153	0.088547	0.10451	0.09467	0.076391	0.041556	0.035328	0.081119
0.37687	-0.21605	-0.012638	0.011174	0.14926	-0.026401	0.026885	0.065311	0.036363	0.046618	0.027504	0.017853	0.089249	0.075906	0.08848	0.084552
-0.01958	-0.016533	0.27123	0.0073475	0.085782	0.049295	-0.14295	0.10754	0.092891	0.053934	0.11462	0.035425	0.046598	0.10594	0.061957	0.063137
0.24972	-0.012149	-0.012834	0.27212	0.13959	0.012702	0.12066	0.058624	0.056268	0.044235	0.10239	0.10772	0.091803	0.048247	0.078634	0.060864
-0.081302	-0.18565	-0.018945	0.13933	0.027749	0.17717	0.022044	0.076978	0.11637	0.089754	0.12021	0.09127	0.067015	0.057934	0.05817	0.06999
0.14884	-0.061658	0.1261	0.28739	0.03641	0.10531	0.072568	0.1884	0.10625	0.053054	0.11807	0.10502	0.063601	0.095921	0.059384	0.097616
-0.060126	0.10891	0.194	0.14546	0.2086	-0.041767	0.084304	0.12964	-0.045926	0.051093	0.016299	0.099001	0.081209	0.055283	0.056092	0.042812
0.15926	-0.16895	0.040359	0.0663	0.13531	-0.011343	0.076714	0.053847	0.050008	0.16601	-0.00029025	0.10225	0.094068	0.062221	0.09113	0.072893
0.15354	0.24417	0.19335	-0.091029	0.020437	0.15202	0.20197	0.16787	0.094029	0.1473	0.04411	0.12008	0.073938	0.060343	0.068597	0.035055
0.0095285	-0.037633	0.33696	-0.091633	0.0019882	0.11915	0.11296	0.05892	0.24848	0.10679	0.11134	0.06052	0.071782	0.086478	0.077862	0.070755
-0.055046	-0.17635	0.016931	0.01783	0.10876	-0.0083726	0.094556	0.01885	0.15272	0.069597	0.11804	-0.0023668	0.064365	0.081115	0.078974	0.058241
0.13293	0.10427	0.07032	-0.084012	0.12686	0.085182	0.097455	0.052145	0.053155	0.073829	0.084865	0.089414	0.067086	0.061909	0.081091	0.069066
-0.20533	-0.13122	-0.096856	0.24563	0.056838	0.0056099	0.18317	0.11794	0.082118	0.12047	0.074027	0.048297	0.055132	0.073144	0.080517	0.066869
-0.30394	-0.026906	0.065296	0.089022	0.1572	0.063377	0.051458	0.052815	0.084304	0.11752	0.11098	0.097279	0.044155	0.12759	0.084046	0.045047
-0.29803	0.085758	0.17186	0.018287	0.00064215	0.1596	-0.0013039	0.060979	-0.012803	0.11183	0.066546	0.12172	0.03054	0.058737	0.032875	0.044142
0.30354	-0.22974	-0.0087125	0.11771	0.069368	0.090706	0.077123	0.22024	0.042118	0.093235	0.048135	0.064083	0.10545	0.057235	0.076213	0.073889
0.11578	-0.11876	0.10942	-0.060384	0.17687	-0.018094	0.077171	0.038994	0.062745	0.077743	0.045455	0.041159	0.082497	0.061869	0.037419	0.082838
0.16857	-0.13296	0.19495	-0.032719	-0.026217	0.10509	0.078067	0.13344	0.027923	0.057183	0.070163	0.05593	0.039857	0.049104	0.065735	0.1052
-0.11538	0.25836	0.16897	0.17151	0.21706	0.05337	0.15903	0.0541	0.11324	0.040425	0.10903	0.093579	0.066699	0.1007	0.046447	0.072916
0.12256	-0.067075	-0.24565	0.23041	0.086732	0.12291	0.111	0.016456	0.14452	0.01885	0.068124	0.096115	0.080934	0.094512	0.06146	0.085811
0.26292	-0.25781	0.035412	0.071389	0.32067	0.12633	0.011517	-0.10877	0.030498	0.08033	0.040612	0.11368	0.030551	0.080548	0.070557	0.079077
0.19625	0.27139	-0.15614	-0.019589	0.072734	0.13929	0.13107	0.15201	0.04527	0.12498	0.15463	0.063672	0.019613	0.048869	0.047665	0.067361
-0.068606	-0.25006	-0.0057601	0.17186	-0.039688	0.039668	-0.049979	0.029104	0.097873	0.072249	0.064721	0.076469	0.072651	0.065254	0.055991	0.085749
0.10382	0.39459	0.10222	0.083914	0.18835	0.21689	0.044163	0.040727	0.031953	0.035547	-0.034464	0.061666	0.11874	0.077144	0.045355	0.068441
0.20703	-0.057647	0.17643	-0.13306	0.043935	0.025667	0.14595	0.095535	0.077457	0.025288	0.11403	0.13981	0.071449	0.062637	0.073887	0.069823
0.38063	-0.36898	0.21588	0.039204	0.1067	0.1089	0.067307	0.10889	-0.019034	0.048676	-0.015357	0.052654	0.063415	0.093743	0.06815	0.060603
0.48051	-4.018e-05	-0.016794	0.2107	0.0026425	0.038152	-0.019447	0.082406	0.048029	0.055114	0.14232	0.071611	0.090548	0.041526	0.088476	0.066997
0.11077	0.21478	-0.061904	-0.013582	0.10525	0.10696	0.13914	0.068439	0.0046688	0.10805	0.11527	0.074611	0.10925	0.066295	0.065453	0.053062
-0.022341	-0.033226	0.10689	0.23354	0.07608	0.060708	0.040629	0.0082087	0.045015	0.05996	0.080895	0.036381	0.080341	0.086422	0.057318	0.062402
0.23955	-0.098701	-0.092285	0.093726	0.12001	0.11458	0.15394	0.002165	0.018232	0.046097	0.080988	0.032618	0.069281	0.073086	0.062013	0.051783
-0.0010662	-0.22888	-0.079061	0.097087	0.061587	0.027287	0.095976	0.13947	0.04233	0.093231	0.066114	0.073707	0.032367	0.092316	0.079085	0.053716
0.28124	0.027043	0.1525	0.19396	-0.096893	0.29621	0.081028	0.01038	0.16551	0.096786	0.14776	0.052511	0.098062	0.075205	0.073506	0.10752
0.43666	0.17972	0.010977	0.085922	0.050412	0.046061	0.044485	0.09301	0.088823	0.12467	0.046807	0.069042	0.060105	0.10741	0.083993	0.066121
-0.094647	-0.1724	-0.088134	0.031623	0.045282	0.059792	0.019685	0.020192	0.036042	0.068023	0.062502	0.032286	0.1154	0.078006	0.06489	0.093073
0.07947	0.13174	0.083305	0.15073	0.14709	0.077484	0.12395	0.10356	0.19944	0.13035	0.072628	0.04829	0.13511	0.046978	0.055447	0.067975
0.1322	-0.078852	-0.02938	-0.29117	0.15769	0.0035406	-0.0057692	0.040402	0.047295	0.086214	0.082647	0.053483	0.1027	0.038866	0.10139	0.061798
0.2753	0.030006	0.024685	-0.11162	-0.19637	0.059966	0.11543	0.083058	0.015479	0.14665	0.03182	0.0675	0.071863	0.12012	0.05663	0.051962
0.3623	0.023112	-0.18741	-0.030239	0.21454	0.042079	0.12365	0.090472	0.079825	0.034217	0.062533	0.048664	0.08348	0.069074	0.053245	0.057269
-0.10438	-0.16651	0.15291	-0.13138	0.079867	0.050251	0.10077	-0.020943	0.14211	0.086327	0.098623	0.031482	0.045609	0.0668	0.070615	0.067786
0.067335	0.21021	0.093963	0.03908	0.085482	-0.066557	0.10096	0.079555	0.091146	0.098825	0.057882	0.08091	0.086954	0.054632	0.068622	0.070318
0.16273	0.13127	0.22466	-0.025164	-0.086383	0.11563	0.017978	0.082476	0.015065	0.19809	0.090645	0.07694	0.091063	0.064632	0.091328	0.040114
-0.37118	0.15404	-0.068761	0.027544	0.18929	0.09538	-0.013361	0.048897	0.0053812	0.11203	0.022708	0.094473	0.13383	0.047583	0.068086	0.060531
0.14565	-0.052219	0.14194	0.24187	0.11517	0.068915	0.052692	0.083269	0.014371	0.0057337	0.0041369	0.062163	0.073178	0.086759	0.047104	0.10228
0.44207	0.12656	-0.27618	0.13217	0.072065	0.038213	0.059606	0.099021	0.10122	0.11712	0.08426	0.11376	0.067874	0.10727	0.087294	0.10558
0.18932	0.082425	0.086779	0.1912	-0.011944	0.16466	0.070269	0.025186	0.14034	0.098026	0.058552	0.090669	0.083101	0.11093	0.074898	0.085573
0.32632	0.091587	-0.0067458	-0.0018868	0.31466	0.11163	0.077256	0.13935	0.045758	0.039451	0.073688	0.065744	0.071416	0.042031	0.10964	0.074294
0.073647	-0.1695	0.17693	-0.075751	0.066966	-0.0020536	0.050329	0.13686	0.11168	-0.018163	0.083032	0.054376	0.025015	0.047048	0.059723	0.10312
-0.096049	0.15439	0.054665	0.026568	0.022625	0.04375	0.05379	0.032648	0.035414	0.057497	0.071064	0.054848	0.050268	0.094836	0.051723	0.065096
0.23216	0.15367	-0.076717	0.24285	0.10966	0.12359	0.062927	0.084738	0.034656	0.11756	0.053839	0.036863	0.048287	0.048763	0.083903	0.073516
0.13385	0.16214	-0.060488	0.18354	0.15683	0.12242	-0.063569	0.061171	0.16007	-0.0035571	0.03282	0.077514	0.085251	0.087236	0.079325	0.050239
0.036658	0.21622	0.15468	0.11434	0.12626	0.10772	0.111	0.048526	0.099559	0.12942	0.11177	0.011914	0.07207	0.061324	0.072909	0.051082
0.26978	0.16705	0.077355	-0.0029607	0.016891	0.069374	0.039161	0.1191	0.13251	0.015977	0.13609	0.02325	0.078923	0.096001	0.1072	0.080808
0.3872	0.13183	0.00091019	0.019073	0.17703	0.13806	0.035449	0.066445	0.025896	0.09465	0.07663	0.054313	0.084413	0.075516	0.047443	0.039947
0.17082	0.05167	0.21097	0.10984	0.020895	-0.056491	0.10736	0.048176	0.074308	0.013871	0.077397	0.069729	0.069667	0.088112	0.072618	0.067992
0.1587	-0.036912	0.23876	0.14366	0.26115	0.19491	0.079105	0.11039	0.0064255	0.07858	0.079274	0.094789	0.063165	0.02578	0.036781	0.047033
0.38776	0.40464	0.096352	0.203	0.076672	-0.102	0.0068897	0.032735	0.1631	0.094427	0.063316	0.10762	0.099385	0.051096	0.067821	0.05948
0.21881	-0.13312	0.12022	-0.078102	0.16619	-0.10402	0.031356	0.067675	0.069575	0.015051	-0.0031071	0.039636	0.080004	0.096067	0.086316	0.086651
0.11347	0.045336	0.16848	0.21017	0.17023	0.11188	-0.038182	0.14443	0.079009	0.10435	0.048621	0.10109	0.1212	0.072722	0.074986	0.059871
-0.049629	-0.063383	0.12738	-0.041239	-0.074712	-0.052604	0.12661	0.080923	0.04153	0.057233	0.1373	0.069982	0.099036	0.033695	0.065871	0.066901
-0.18758	-0.015773	0.041581	0.15609	0.13384	0.26195	0.14089	0.0056105	0.12	0.074726	0.061892	0.065894	0.040756	0.062175	0.062625	0.068992
0.090647	0.35809	0.10826	0.1034	0.04151	0.14343	0.074966	-0.066662	0.03252	0.013198	0.080222	0.096083	0.074739	0.038828	0.077551	0.065653
0.028703	0.016029	0.2151	-0.039728	0.18768	-0.079106	0.038158	0.11598	0.016155	0.1023	0.11215	0.09628	0.099552	0.061001	0.056181	0.074481
0.1211	0.12634	0.091487	-0.05593	0.048766	0.089443	0.10143	0.019123	0.061988	0.062313	0.050307	0.096326	0.10428	0.061178	0.065492	0.081024
0.13209	-0.25853	0.13583	-0.1199	0.069725	0.22944	0.16916	0.051737	0.076481	0.010854	0.084756	0.063049	0.029926	0.071665	0.065152	0.096571
0.34197	0.25184	-0.083704	0.030492	0.093468	0.081176	0.12475	0.061391	0.17863	0.12915	0.093754	0.049352	0.080092	0.090315	0.070495	0.068616
0.21744	0.2047	0.13834	-0.066053	0.017725	-0.098448	-0.03479	0.056513	0.10826	0.004822	0.11443	0.091021	0.064386	0.05404	0.074139	0.083283
0.039138	0.056545	0.32191	-0.064617	0.17896	0.032864	0.019496	0.096858	0.10425	0.098311	0.10867	0.095283	0.068183	0.095124	0.069177	0.065527
0.24631	0.053247	-0.025008	0.1683	0.0063256	0.14428	0.068373	0.057412	0.093393	0.039899	0.12474	0.059124	0.07519	0.047229	0.09907	0.073068
-0.22517	0.20103	-0.047349	-0.05089	-0.080343	-0.059142	-0.00013863	-0.025665	0.1089	0.079163	0.047346	0.059296	0.11569	0.066631	0.082761	0.095636
0.29775	0.21868	0.17885	0.056902	0.03213	0.21128	0.055868	0.053274	0.012675	0.06386	0.017713	0.059995	0.085332	0.082573	0.064782	0.072091
0.23965	-0.12544	-0.065903	-0.010969	-0.087627	0.17946	0.13529	0.059947	0.10158	0.045008	0.016807	0.016365	0.070333	0.052765	0.092643	0.084852
0.20393	0.023203	0.0416	0.041901	0.20671	0.010851	0.014554	0.11314	0.12301	0.086476	0.084563	0.082408	0.09891	0.070697	0.035166	0.092425
-0.093383	0.033908	0.099643	0.10726	0.2244	0.23232	0.11246	0.035934	0.078212	-0.0089024	0.024333	0.042941	0.078651	0.072536	0.031581	0.09454
0.11154	0.31532	0.25613	0.15522	0.017154	0.11609	0.18581	0.094989	0.016875	0.20902	0.12445	0.094982	0.083823	0.093673	0.10179	0.073741
0.38642	-0.021246	0.14059	0.19462	-0.088464	0.06085	0.0086745	0.096142	-0.0016997	0.071914	0.05765	0.087065	0.043529	0.072026	0.068173	0.10105
-0.1641	0.29257	0.19268	0.10841	0.10143	0.22273	0.071706	0.047863	0.11084	0.052517	0.011419	0.071582	0.064508	0.058672	0.034808	0.066602
0.2814	0.17006	0.20006	0.21087	0.21456	0.08582	-0.0020505	0.12399	0.017317	0.085115	0.11398	0.079038	0.023034	0.047888	0.097682	0.0756
0.059285	0.3073	0.15084	0.29428	0.020923	0.10095	0.06737	0.054779	0.15398	0.064954	0.063789	0.13599	0.07272	0.11185	0.085871	0.092025
-0.38183	0.18584	0.27794	-0.034145	0.27528	-0.037228	0.018841	0.055315	0.090665	0.095647	0.046835	0.070573	0.11584	0.085632	0.061503	0.098255
-0.24948	0.06502	0.024241	0.15179	0.0019512	0.0090616	-0.03026	0.021273	0.050575	0.14211	0.088678	0.030255	0.070672	0.041679	0.072519	0.081718
-0.049416	0.22802	0.14404	0.14331	0.013524	0.1103	-0.10831	-0.011152	0.13076	0.042604	0.064228	0.079578	0.078201	0.084318	0.082611	0.081362
0.13353	0.097686	0.18654	0.075632	0.13712	0.15075	0.087061	0.13265	0.088493	0.059562	0.063827	0.080962	0.10933	0.070265	0.034015	0.053137
0.006046	0.22642	0.092063	0.067852	0.21319	0.081347	-1.4953e-05	0.12597	0.054381	0.085377	0.047013	0.047527	0.095321	0.075801	0.067965	0.050089
0.2461	-0.032061	0.073663	-0.17241	0.086009	0.027065	0.17305	0.1939	0.15119	0.12572	0.039202	0.08603	0.049448	0.079807	0.092547	0.087347
-0.086747	0.14428	-0.080909	0.1412	0.12772	0.16953	0.12441	0.11391	-0.005672	0.075751	0.16094	0.051894	0.05916	0.049073	0.082035	0.050779
-0.36971	0.14922	-0.0024039	-0.05492	-0.035266	-0.011458	-0.021256	0.2384	0.029523	0.085073	0.068255	0.051826	0.087187	0.067096	0.1083	0.037578
0.055089	0.067628	0.11024	0.16813	0.11232	0.02282	-0.0079564	0.051412	0.12151	0.043784	0.021712	0.07995	0.086001	0.051945	0.079202	0.064738
-0.028565	-0.016217	-0.020357	-0.043664	0.033778	0.049254	0.15335	0.1099	0.079603	0.081639	0.10032	0.069058	0.083515	0.049879	0.063841	0.058052
0.18182	0.36731	0.17786	0.11771	0.16462	0.028714	0.072447	0.025931	0.08608	0.11386	0.07897	0.11542	0.089704	0.068826	0.074297	0.044692
0.090954	0.21331	0.014306	0.26918	-0.067546	0.089805	0.028886	0.10516	0.081917	0.012081	0.028073	0.0854	0.031698	0.036714	0.084735	0.07094
0.027225	0.31563	-0.15222	-0.015166	0.11969	0.16375	0.024434	0.022505	0.047229	0.032356	0.10798	0.017632	0.09366	0.11755	0.02687	0.067956
-0.22423	-0.1379	0.15916	-0.16426	0.071557	0.009226	0.10213	0.05825	0.036554	0.051838	0.088993	0.14111	0.10287	0.084815	0.08216	0.07435
-0.088798	0.49023	-0.11574	-0.31396	0.17666	0.071595	-0.047514	0.1666	-0.029035	0.17595	0.1226	0.027716	0.04524	0.088328	0.085379	0.066768
0.048099	-0.21015	0.02848	0.18566	-0.13474	-0.014833	0.017351	0.20882	0.10241	0.03454	0.044507	0.12987	0.058233	0.091196	0.074176	0.090953
-0.04018	-0.092015	0.15229	-0.047947	0.016004	0.029306	0.16091	0.029176	0.10648	0.086359	0.023082	0.10138	0.086529	0.053068	0.070555	0.074275
0.34542	-0.21405	-0.029986	0.15111	0.044328	0.09859	-0.053025	0.079414	0.16138	0.025406	0.11941	0.036926	0.059746	0.041954	0.060698	0.035919
0.15898	0.33671	-0.31422	0.067815	0.025473	0.24285	-0.026301	0.16934	0.11863	0.10626	0.11486	0.082623	0.086049	0.063675	0.058481	0.073687
-0.15636	0.013015	0.20324	0.035009	0.043348	0.14797	0.10669	0.10491	0.12911	0.0527	0.036899	0.062762	0.057575	0.071828	0.088904	0.072245
0.24355	0.17721	0.045055	-0.021709	-0.15906	0.3156	0.083597	0.11024	0.11871	0.027775	0.029487	0.0030578	0.09567	0.091693	0.078686	0.059468
0.10956	0.049548	0.044147	0.076133	0.095277	-0.05695	0.10809	0.10121	0.094902	0.033121	0.08783	0.082777	0.049547	0.090912	0.054969	0.046648
0.19401	0.018885	0.082162	0.23089	0.007333	-0.0097028	0.023252	0.013277	0.029512	0.045167	0.088894	0.064441	0.075413	0.093987	0.078141	0.06984
-0.1593	-0.0079236	0.066332	-3.6589e-05	0.14132	-0.026314	-0.0065351	0.059181	0.029585	0.0082809	0.072157	0.081104	0.055113	0.09634	0.086356	0.073883
0.3901	0.18264	0.13098	0.044702	0.068306	0.15193	0.19034	0.00083355	0.06705	0.069828	0.078381	0.079562	0.063217	0.073982	0.098966	0.030653
0.30373	0.094932	0.050633	-0.17428	0.035726	0.12016	0.080631	0.041084	0.09155	0.071088	0.11651	0.083245	0.091944	0.058795	0.05436	0.058809
0.25417	-0.013915	0.1119	0.20659	0.022379	-0.058491	0.16834	0.13726	0.020444	0.063423	0.1099	0.067784	0.069161	0.061215	0.079674	0.08462
0.21934	-0.19543	-0.14345	0.025841	0.027833	0.10759	-0.036453	0.045462	0.069604	0.017071	0.073571	0.080379	0.05219	0.08404	0.09378	0.079736
0.12648	0.035603	0.067294	0.10666	0.11347	-0.091858	0.10812	0.11736	0.11492	0.10689	0.022013	0.084402	0.087056	0.053	0.080797	0.061766
0.030576	0.22132	-0.046934	0.14463	-0.0033815	0.12931	0.023271	0.15614	0.078573	0.018936	0.06888	-0.021599	0.080909	0.072597	0.10339	0.088963
-0.34063	0.31091	0.066312	-0.026005	0.042604	0.1613	0.094185	0.039288	0.12846	0.072161	0.13981	0.073652	0.062375	0.070111	0.078774	0.079721
-0.13619	0.066666	0.35295	0.095388	0.11833	0.032691	0.14112	0.11764	-0.023689	0.064127	0.06532	0.12928	0.01527	0.042073	0.058958	0.078149
0.286	0.23545	-0.14791	0.052787	0.16874	0.063992	0.015704	-0.00044578	0.18142	0.11033	0.047345	0.092828	0.058452	0.10765	0.094841	0.09396
-0.20117	-0.16951	-0.029807	0.017247	0.17959	0.024055	0.022012	0.00017154	0.061152	0.11068	0.021513	0.061406	0.076048	0.069332	0.04859	0.058406
-0.38159	-0.25157	0.03775	0.092886	0.035159	-0.0037105	0.083483	0.1213	0.028884	0.090187	0.070333	0.071334	0.039792	0.094389	0.039216	0.054166
0.077587	0.22858	0.077493	0.10877	0.13445	0.057524	0.097515	0.034038	0.13255	0.0037293	0.043496	0.062645	0.1135	0.056703	0.074052	0.051996
0.19903	0.35788	-0.051769	0.04568	0.059751	0.069053	0.07575	0.042451	0.10661	0.07531	0.095192	0.11425	0.058796	0.096852	0.080705	0.072146
0.042447	-0.35349	-0.056956	0.22193	0.19328	0.024277	0.025585	0.073492	0.048074	0.0062328	0.00751	0.062039	0.12293	0.10036	0.0695	0.07466
0.26022	-0.019172	0.42288	-0.044828	0.18525	0.13608	-0.030371	0.09608	0.10053	0.069497	0.093159	0.085901	0.013984	0.086381	0.064296	0.10052
-0.072993	-0.0085301	0.29956	0.23761	0.11195	0.12377	0.0065535	0.16617	0.040508	0.06871	0.03044	0.063658	0.084331	0.048418	0.097892	0.084138
0.13517	0.035735	-0.020743	0.098497	0.024532	0.13776	0.10001	0.067886	0.057732	0.10229	0.026471	0.00020517	0.1024	0.093935	0.043557	0.07239
0.1753	-0.033327	0.051752	0.044475	0.19778	0.12055	0.056988	0.08015	0.066472	0.03995	0.12386	0.073108	0.113	0.062998	0.050615	0.057626
-0.13998	0.23437	0.18654	0.30045	0.047438	0.082904	0.059495	0.017594	0.096111	0.056403	0.10882	0.060886	0.061561	0.088499	0.071851	0.050718
0.055713	-0.16972	0.09211	0.20415	0.04445	0.11115	0.032978	0.11314	0.031669	0.022675	0.10493	0.018836	0.027963	0.061775	0.071808	0.07882
-0.048592	0.26641	0.18995	-0.077628	0.16335	0.15634	0.13833	-0.055143	0.14732	0.056277	0.13253	0.061904	0.030331	0.10613	0.089691	0.080708
0.15183	0.26544	0.20817	0.038874	0.12109	0.29567	0.077909	0.059231	0.11208	0.097351	0.034773	0.13456	0.081706	0.077718	0.067635	0.07643
0.083735	0.16235	0.070566	-0.0074034	0.24687	0.096732	0.022939	0.071475	0.057484	0.10826	0.099478	0.077669	0.038105	0.043855	0.04961	0.055652
-0.045463	0.079001	0.16231	0.18713	0.0029209	0.22467	0.17456	0.037823	0.078557	0.15633	0.031653	0.13785	0.090933	0.08275	0.036028	0.081346
0.096071	0.15781	-0.12086	0.20055	0.20814	0.11517	-0.011869	-0.095269	0.16416	0.16789	0.089943	0.075507	0.077342	0.10395	0.054939	0.056593
-0.056189	0.23959	0.13774	0.023992	0.05199	0.030737	0.049683	0.060606	0.071888	0.1111	0.048772	0.076396	0.092979	0.084098	0.081686	0.039588
-0.31614	0.018082	-0.14465	0.053088	0.1074	0.16003	0.14279	0.0061518	0.059846	0.062124	0.067511	0.013602	0.030643	0.088734	0.05995	0.079933
0.062465	0.22788	0.14462	-0.13616	0.18373	0.18976	-0.032055	0.11426	0.030079	0.04087	0.072862	0.035803	0.066493	0.099957	0.074851	0.078339
-0.08972	0.1894	0.30255	0.018836	0.23197	0.0076644	0.023486	0.067745	0.035484	0.1621	0.050385	0.053293	0.023572	0.030345	0.058405	0.089456
0.27436	0.053063	0.016881	0.12887	-0.013968	0.15723	0.064257	-0.064822	0.042561	0.10494	0.026976	0.034124	0.061826	0.10213	0.065169	0.097062
0.087068	0.076663	0.31049	-0.091527	0.20864	0.042288	0.19149	0.10218	0.051243	0.1057	0.13347	0.091159	0.049943	0.074889	0.092837	0.054242
0.026058	0.15382	0.076632	0.17616	-0.031135	0.11218	-0.041416	0.051285	0.11124	0.091877	0.072975	0.044981	0.077442	0.049931	0.057107	0.054146
-0.019062	-0.1788	0.20924	0.09053	0.093145	0.03744	0.0764	0.075027	0.15522	0.06581	0.038785	0.08678	0.0055231	0.10862	0.085686	0.077003
-0.22013	0.29032	0.068927	-0.06606	0.044646	0.080442	0.14613	0.10247	0.088567	0.11149	0.017592	0.077582	0.072285	0.10905	0.049952	0.071309
0.28514	-0.22362	0.087928	0.044482	0.061248	-0.056624	0.14924	0.11657	0.091364	0.038489	0.077537	0.094598	0.050605	0.059779	0.068112	0.047527
0.38068	0.01312	0.086369	0.046414	0.096085	0.097249	0.054817	0.16509	0.015709	0.051002	0.13574	0.060537	0.060193	0.069215	0.099869	0.085173
-0.321	0.024035	-0.024594	-0.11092	0.080306	0.0095377	0.061223	0.05571	0.030721	0.069932	0.046989	0.066384	0.079866	0.053014	0.049808	0.027763
0.24473	-0.32722	0.034157	0.048055	-0.19559	0.12921	0.18446	0.015834	0.077581	0.05341	0.10367	0.084787	0.076858	0.033321	0.049194	0.085264
0.039125	0.24091	0.16183	-0.19492	0.28175	0.035676	0.12724	0.039268	0.055971	0.14269	0.047553	-0.023879	0.036552	0.083018	0.047841	0.077477
0.14623	0.016083	0.045136	0.14374	0.042048	0.20848	0.05996	0.037163	0.11327	0.18636	0.05344	0.078475	0.069625	0.075098	0.04049	0.10449
-0.02707	-0.19898	0.099964	-0.19176	0.20844	0.15607	0.17362	0.023926	0.094169	0.11305	-0.040401	0.10212	0.077095	0.090997	0.067533	0.10303
-0.0048088	0.31561	0.048191	-0.10043	-0.098411	0.20887	0.089581	-0.025654	0.054108	0.035194	0.037085	0.064013	0.060029	0.11345	0.095957	0.067198
0.38252	0.039016	0.10845	0.047928	0.17676	0.070607	0.052843	0.048349	-0.011501	0.046235	0.10027	0.10859	0.073078	0.05316	0.094263	0.10921
0.22035	0.12945	0.051109	0.096781	0.063237	0.029381	-0.10156	0.07895	0.14974	0.085548	0.11644	0.035596	0.060735	0.13408	0.056602	0.037597
-0.15761	-0.10723	0.23416	-0.08769	0.16439	0.032396	0.086062	0.034657	0.077977	0.059971	0.12973	0.11691	0.06869	0.088477	0.059851	0.058354
0.3338	0.22761	0.14664	0.26695	0.10888	0.087232	0.004809	-0.034807	0.090671	0.10831	0.05698	0.084937	0.042727	0.032603	0.06557	0.078603
0.29778	0.16592	0.049525	0.076017	0.14148	0.13508	-0.070854	0.12378	0.080933	0.093679	0.054294	0.071689	0.091678	0.10206	0.082824	0.094488
0.12365	-0.31978	0.14418	-0.0009606	0.079516	0.13196	0.005018	0.045557	0.063021	0.083645	0.098873	0.078624	0.082812	0.024672	0.037084	0.070752
-0.12029	0.065949	0.0042975	-0.0471	-0.085127	0.0019531	-0.012356	0.16672	0.064864	0.039565	0.072462	0.034549	0.081622	0.03856	0.072513	0.0628
-0.024192	0.1704	-0.069176	0.18164	-0.0066157	0.09532	0.068782	0.16179	0.073459	0.079255	0.086108	0.036593	0.042049	0.034972	0.095929	0.085944
0.24737	-0.07635	0.058221	0.040135	0.12819	0.095547	-0.0081877	0.15291	0.11041	0.094069	0.16046	0.068282	0.03681	0.050243	0.05623	0.068841
-0.14439	-0.18187	-0.18671	-0.064682	0.068459	0.15123	0.00083001	0.041072	0.087254	0.08168	0.084899	0.060897	0.074622	0.059048	0.081418	0.073813
0.037642	0.034536	0.19212	0.16784	0.18762	-0.0066938	0.088666	-0.011112	0.088879	0.065714	0.092765	0.10403	0.016062	0.11748	0.063237	0.076297
0.17342	0.12813	0.23071	-0.15812	0.018932	0.0087273	0.0040504	0.078648	0.060763	0.15298	0.094094	0.05351	0.13382	0.090286	0.061403	0.076093
0.046998	-0.013672	-0.011531	0.21182	0.2518	0.040772	0.084361	0.13477	0.13253	0.10246	0.064195	0.042149	0.07684	0.065377	0.0589	0.056809
0.29669	-0.067632	0.10179	0.18405	0.24842	0.15485	0.096327	0.094856	0.089235	0.014263	0.1099	0.027875	0.087946	0.066986	0.083259	0.050597
0.14958	0.14995	0.033222	-0.10169	-0.078885	0.097578	0.17114	0.10492	0.06933	0.12733	0.093625	0.12297	0.067333	0.066843	0.092496	0.080389
0.2044	-0.04746	-0.10062	0.17776	-0.077675	0.011138	0.14147	0.0094192	0.052633	0.10586	0.060786	0.083714	0.10338	0.10805	0.088012	0.08314
-0.010116	0.23761	0.077579	0.24465	-0.15464	0.097034	0.20698	0.047021	-0.0042438	0.10839	0.13695	0.065483	0.0024027	0.078693	0.071638	0.08757
0.1112	-0.094265	0.074106	0.16874	0.19513	0.014452	0.041628	0.15072	0.075928	0.18283	0.060712	0.0042323	0.053809	0.063369	0.052963	0.059302
0.36761	0.20889	0.20157	0.1189	-0.0020285	-0.026761	-0.062956	0.19	0.21555	0.096089	0.0020033	0.103	0.061343	0.081107	0.085511	0.088579
-0.26426	0.2557	-0.1164	0.13025	-0.041557	-0.011948	0.00787	0.16493	0.060011	0.011165	0.020531	0.090852	0.099735	0.084512	0.067449	0.051113
0.10427	0.29315	-0.15795	0.015776	0.28812	0.12828	0.11602	0.14053	0.084427	0.12652	0.0028362	0.07605	0.047369	0.056382	0.087092	0.075497
0.21452	-0.067302	-0.083007	-0.15111	0.095822	0.038736	0.16147	0.054265	0.10232	0.076051	0.093171	0.071011	0.046098	0.060671	0.083173	0.074339
0.22733	-0.19135	0.26742	0.12633	0.078505	0.32191	0.18704	0.11633	0.08067	0.073621	0.046526	0.1564	0.097209	0.10841	0.082035	0.066319
0.033352	-0.039969	0.20399	0.012158	0.12052	0.0076935	0.044246	0.085241	0.11654	0.12707	0.095888	0.030392	0.080045	0.085589	0.033247	0.037707
-0.21846	0.2237	-0.050474	-0.11382	0.11208	0.090586	0.082464	0.064888	0.080489	0.017097	0.08345	0.026864	0.074087	-0.0026027	0.023563	0.091807
0.22444	0.44054	-0.0017664	0.20382	0.1645	0.1695	-0.066351	0.12898	0.042137	0.074812	0.05913	0.11896	0.062899	0.048886	0.081879	0.078829
-0.26144	0.11647	0.098576	-0.021647	0.12933	0.10812	0.062542	0.12681	0.14384	0.069777	0.063016	0.056914	0.055845	0.070351	0.068941	0.081382
0.29861	0.19658	0.15516	0.12691	0.21693	0.0874	0.003636	0.049369	0.091113	0.082422	0.05898	0.065885	0.086415	0.062703	0.08129	0.086902
0.2931	0.11059	0.22037	-0.0062866	0.13377	-0.02797	0.072566	0.095724	0.16238	0.076414	0.082267	0.082397	0.099319	0.056164	0.072638	0.08286
0.34473	0.047107	-0.068256	0.31458	0.055495	0.0214	0.12973	0.055319	0.10412	0.12646	0.083917	0.060324	0.017431	0.075496	0.072627	0.060592
0.42539	-0.028728	0.27788	0.29125	-0.047844	0.096833	0.10003	0.05362	0.055961	0.11697	0.090897	0.046835	0.046589	0.037808	0.083882	0.075967
-0.062204	0.31665	0.045174	-0.16295	0.20381	-0.062878	0.12651	-0.0022855	-0.051945	0.054038	0.033507	0.13028	0.08421	0.081477	0.049941	0.060532
0.44109	0.13142	0.15037	-0.013384	-0.10234	0.05537	0.098143	0.15923	0.09021	0.11657	0.11086	0.10041	0.045221	0.077496	0.072988	0.080047
0.045153	-0.058736	0.14553	0.091801	0.24563	0.079236	0.068472	0.13466	0.11694	0.047888	0.084406	0.048082	0.042289	0.088783	0.089292	0.083072
-0.063885	0.1014	0.1577	0.13179	-0.026099	0.12013	0.030563	0.1109	0.075523	0.086155	0.045601	0.11169	0.064937	0.069144	0.08501	0.057164
-0.31113	0.17511	-0.050473	-0.018163	0.15254	0.14414	-0.0075278	0.12857	0.092854	0.099065	0.07027	0.058096	0.036816	0.068349	0.058652	0.075529
0.033811	0.19702	0.096523	-0.19631	-0.12808	0.084507	0.037761	0.079429	0.20964	0.086534	0.10269	0.13044	0.035712	0.046531	0.078959	0.040929
0.11539	-0.00067032	-0.00048235	0.15079	0.1375	0.13558	0.15762	0.12428	-0.008485	0.033072	0.092672	0.075964	0.086762	0.096674	0.049839	0.074823
0.27228	0.444	0.022496	-0.072272	0.11523	0.1369	-0.14561	-0.023277	0.17451	0.046623	0.038547	0.076916	0.083263	0.038768	0.080026	0.069729
0.20969	-0.036418	0.12096	-0.047865	0.02072	-0.041613	0.051635	0.03873	0.12498	0.056985	0.10424	0.074356	0.061608	0.05546	0.052151	0.051909
0.25236	0.091473	-0.13523	-0.025343	0.23446	0.063443	0.019395	0.023878	-0.015813	0.088373	0.095645	0.053501	0.10744	0.059977	0.033645	0.03845
-0.15826	0.042302	0.1845	0.042028	0.12811	-0.020384	0.1351	0.11645	0.035681	0.102	0.097523	0.086947	0.066923	0.10178	0.073064	0.066416
0.14659	0.15577	0.060148	0.24629	0.21163	0.02997	0.044923	-0.024425	0.058794	0.092913	0.12074	0.055731	0.13385	0.063201	0.074716	0.059421
-0.083676	-0.024031	0.12735	0.21729	0.29945	0.015226	0.048611	0.11748	0.10538	-0.047112	0.020505	0.073533	0.14778	0.082707	0.081462	0.06434
0.2256	0.14397	-0.03596	0.22441	0.039399	0.17516	0.10766	0.16052	0.065206	-0.0095569	0.032919	0.0080198	0.028277	0.060317	0.067303	0.078072
0.22943	0.37309	0.41565	0.01375	0.034113	0.020092	0.085973	0.065961	0.025061	0.055951	0.017522	0.060365	0.033653	0.087707	0.05861	0.050094
-0.17375	0.073964	0.048669	0.095013	0.16737	0.2453	0.14715	0.039702	0.11105	0.032488	0.076967	0.097017	0.01853	0.07918	0.086234	0.082315
0.1387	0.032484	0.057263	0.0090463	-0.056381	0.049125	0.12602	0.14692	0.082602	0.10765	0.05263	0.043859	0.050439	0.05799	0.066997	0.068436
0.13918	0.27885	0.12733	0.033488	0.061279	0.12567	0.079213	0.10985	-0.0063846	0.078023	0.11061	0.12383	0.073401	0.021881	0.076845	0.07072
0.23702	-0.05693	0.10713	-0.084349	0.18416	0.16341	0.15849	0.10776	0.050499	0.0098211	0.15895	0.11225	0.080606	0.028632	0.065585	0.073298
0.095216	0.0042388	-0.070438	0.0079457	-0.024527	0.0025404	0.087384	0.11669	0.041974	0.02573	0.13099	0.083334	0.082676	0.065291	0.10118	0.078388
-0.34686	-0.2372	0.08436	-0.058506	0.080053	0.01007	-0.002664	-0.00042954	-3.2214e-05	0.0098134	0.092325	0.058714	0.093303	0.065629	0.10435	0.072146
-0.027791	0.12101	0.23131	-0.092865	0.072677	-0.079406	0.10341	-0.0050471	0.12678	0.014077	0.089684	0.085854	0.11807	0.057755	0.071128	0.10461
0.12199	0.057118	0.067833	0.19889	0.010664	0.062586	0.1212	-0.022974	0.08416	0.02003	0.042377	0.10156	0.053382	0.050902	0.072794	0.055861
0.20038	0.11196	-0.10071	0.039444	0.2574	0.10447	0.066588	0.082907	0.079972	0.1053	0.076485	0.062405	0.089048	0.086433	0.060255	0.06836
0.13231	0.064162	0.15451	0.1323	-0.016122	-0.0095399	0.071042	0.13402	0.035394	0.034059	0.050352	0.078795	0.046437	0.040727	0.08864	0.085799
-0.18558	0.1891	0.14203	-0.012697	0.092706	0.032754	0.086653	0.015965	0.030378	0.074558	0.02649	0.07471	0.086275	0.085153	0.091274	0.053079
0.014522	0.0093764	-0.11049	0.048122	0.23827	0.077872	-0.014796	0.17581	0.019119	0.050145	0.029628	0.050518	0.056433	0.077116	0.089204	0.051375
0.14653	-0.039382	0.31066	0.07398	0.14237	-0.044992	0.10404	0.040011	0.097911	0.084619	0.11408	0.042337	0.080622	0.045774	0.062636	0.065199
-0.30169	0.15715	-0.052965	-0.032601	0.063178	0.24108	0.032048	-0.045425	-0.011871	0.052508	0.021797	0.081746	0.064505	0.043081	0.11204	0.084537
0.064433	-0.11838	0.04187	0.037598	-0.04832	0.066916	0.18326	0.074735	0.096163	0.10509	0.041848	0.04273	0.059676	0.030645	0.07188	0.091398
-0.076183	0.32571	0.45281	-0.0091678	0.1534	0.21621	0.17009	0.072505	0.024242	0.020599	0.07542	0.10857	0.049295	0.072347	0.084235	0.043674
0.22093	0.24976	-0.017153	0.053403	0.014952	0.16202	0.14525	0.070642	0.046478	0.12781	0.022385	0.068717	0.12551	0.11457	0.079893	0.051748
-0.0056074	-0.027983	0.18663	0.15389	0.19125	0.026559	0.078247	0.057103	0.06836	0.034876	0.090491	0.067193	0.091512	0.047244	0.096616	0.056047
-0.019978	0.13237	-0.024046	0.11605	0.091692	0.083208	-0.020704	0.069402	0.11517	0.13945	0.081425	0.029872	0.059777	0.10254	0.063577	0.047028
0.26034	0.048024	0.068008	0.12701	-0.13057	0.12764	0.097263	0.092672	0.17132	0.13003	0.073443	0.039053	0.044519	0.092324	0.060927	0.074634
0.29652	0.38751	0.050345	-0.067046	0.11331	0.03978	0.09187	-0.077614	0.036257	0.036221	0.088929	0.052012	0.0766	0.095263	0.072449	0.04866
-0.19996	0.011525	0.17498	-0.096355	0.062346	0.15931	0.056846	-0.00078115	0.063207	0.081018	-0.0041288	0.087598	0.13346	0.088428	0.061227	0.068661
0.22503	0.21975	0.057812	-0.16181	0.095821	0.064816	0.016763	0.013578	0.1179	0.14479	0.028776	0.042499	0.042972	0.038819	0.042436	0.070172
0.11843	-0.095635	0.20259	-0.021315	0.19632	0.13349	0.079086	0.10838	0.091019	0.11192	0.005424	0.04107	0.04971	0.046479	0.11704	0.059141
-0.20904	-0.14116	0.058164	0.078729	0.12324	0.15449	-0.0084934	-0.025084	0.067299	0.066366	0.12164	0.076671	0.052407	0.061493	0.070444	0.089381
-0.38475	0.34215	-0.041406	0.082328	-0.0066154	0.01759	0.11342	0.071597	0.051874	0.059888	-0.01495	0.060243	0.086014	0.093661	0.027009	0.068149
-0.097006	0.31537	-0.073862	0.33158	0.11261	0.077046	0.038721	0.040269	0.12374	0.061296	0.066374	0.077519	0.094812	0.057987	0.083376	0.087649
-0.070636	0.094277	0.025099	0.088846	0.20001	0.079885	0.23283	0.14612	0.040792	0.096654	0.0094924	0.021848	0.056614	0.078226	0.091203	0.068579
-0.32143	0.23432	-0.062731	0.070304	0.054917	-0.010005	-0.018028	0.13632	0.076572	0.13812	0.053685	0.11166	0.10152	0.06076	0.073677	0.065035
-0.34647	0.12151	-0.23775	0.024868	0.081617	0.14366	-0.016287	0.069689	0.0027201	-0.020092	0.0088926	0.019749	0.071747	0.078335	0.077457	0.082934
0.374	0.23425	-0.040624	0.04597	0.084939	-0.071313	-0.021578	0.030932	0.11091	0.034736	0.052651	0.014963	0.062096	0.036228	0.084324	0.069818
0.20946	0.070969	0.044224	-0.12931	0.039876	0.064603	0.085884	0.096278	0.018067	0.0074184	0.056759	0.10645	0.10919	0.066998	0.10063	0.08808
0.40978	0.12367	-0.082566	-0.0075277	0.079864	0.13543	0.057868	0.091931	0.14453	0.10794	0.022932	0.030634	0.058267	0.096752	0.085551	0.091593
-0.050873	0.38539	-0.11688	0.043308	-0.12061	0.098063	-0.0053535	0.033632	0.03073	0.036266	0.079209	0.077502	0.066542	0.11968	0.082766	0.072312
-0.25063	0.088388	0.029932	-0.050725	-0.052529	0.15995	0.029236	0.062185	0.022913	0.093023	0.12446	0.045895	0.085597	0.094804	0.088119	0.068318
0.31847	0.049711	0.2974	0.22907	0.085408	0.12378	0.06645	0.13147	0.075671	0.054749	0.041743	0.045491	0.096235	0.060834	0.03951	0.095238
-0.37913	0.35305	0.24159	-0.2184	0.1888	0.05801	0.18574	0.081215	0.19316	0.022935	0.017602	0.016421	0.062473	0.090466	0.073724	0.081915
-0.038967	-0.20417	-0.14309	0.10802	-0.013974	0.17864	0.14438	0.14179	0.1314	0.033736	0.094829	0.055461	0.092178	0.084289	0.036452	0.068428
0.34575	-0.20559	0.12162	0.094395	0.053637	0.074386	0.062808	0.053062	0.08237	0.091596	0.032875	0.070474	0.057374	0.055978	0.093243	0.059362
-0.093277	-0.31017	-0.036083	0.29365	0.034386	0.19263	0.0663	0.08385	-0.048746	0.11115	0.078695	0.066022	0.058594	0.059814	0.06236	0.070267
-0.22655	0.032268	0.24639	0.015248	0.10053	-0.015282	-0.093916	0.22098	0.076351	0.058523	0.095395	0.042693	0.13085	0.03004	0.078823	0.075261
0.097688	-0.26157	0.12135	-0.23625	0.099264	0.096899	0.1369	0.046517	0.18083	0.042074	0.11034	0.048402	0.073746	0.075116	0.069502	0.072126
0.0031036	0.27729	0.06583	0.1014	0.090531	0.020848	-0.073862	0.010611	0.057153	0.066903	-0.011466	0.085539	0.083873	0.12099	0.033692	0.080849
0.066912	-0.17328	-0.17453	-0.028504	0.13385	0.089729	0.071509	0.11927	-0.021305	0.11694	0.078143	0.085607	0.075172	0.068316	0.058356	0.056612
0.46478	0.04546	0.44823	0.090802	-0.10396	0.094888	0.11416	0.059786	0.042727	0.12843	0.10889	0.095644	0.036425	0.074135	0.11799	0.055243
0.53628	0.21788	0.30551	0.44643	0.016564	0.10219	0.13723	0.10515	0.056032	0.040846	0.089507	0.066946	0.040822	0.071146	0.082251	0.084944
0.24623	0.15187	0.11188	-0.021801	0.090876	0.10113	0.059393	0.031161	0.035135	0.059	0.11859	0.045115	0.054362	0.054951	0.088477	0.079249
0.2664	0.19882	-0.19647	0.124	0.26349	0.025529	-0.033401	0.097257	0.074937	0.040352	-0.0052847	0.10006	0.056908	0.050511	0.072782	0.079025
-0.026915	-0.081048	-0.21068	0.071413	0.25465	0.036582	-0.065321	0.057558	0.10341	0.052848	0.027934	0.05514	0.05417	0.050912	0.068418	0.067451
0.23829	-0.21821	0.13711	0.23287	0.039507	-0.013863	0.082204	0.024654	0.079318	0.071718	0.068549	0.038309	0.090955	0.069076	0.08171	0.069295
0.13888	0.18408	0.034353	0.074286	-0.1081	0.17703	-0.027003	0.094675	0.11407	0.041914	0.080922	0.075224	0.073106	0.036715	0.093967	0.074474
0.016588	-0.035443	0.14673	0.26229	0.24511	0.026785	0.097926	0.019879	0.088264	0.088669	0.12344	0.10896	0.063171	0.050666	0.056869	0.076576
-0.1728	0.27125	0.17081	-0.056741	0.053604	0.013451	0.16307	0.15414	0.0276	0.04221	0.093473	0.094388	0.055627	0.05123	0.070381	0.066976
0.048486	0.10672	0.23341	0.26906	0.03241	0.20358	-0.10201	0.058941	0.063252	0.068619	0.06428	0.076565	0.11141	0.081929	0.077183	0.056118
0.063646	0.011198	0.12629	0.11093	-0.10242	0.026757	0.13635	0.12191	0.10346	0.080194	0.083901	0.056312	0.047949	0.067267	0.093972	0.060087
-0.17164	0.064411	0.10028	0.068618	-0.052028	0.11413	0.10192	0.057965	-0.066583	0.11428	0.047406	0.083546	0.08381	0.082498	0.072537	0.095386
-0.048292	0.28372	0.31983	0.14316	0.089906	0.094299	0.079238	0.1246	0.039481	0.075112	-0.026138	0.074759	0.076665	0.050588	0.04569	0.096073
0.40535	0.31608	0.28082	0.18778	0.0017098	0.05967	0.0090824	0.028336	0.13393	0.070797	0.022089	0.084734	0.047363	0.09656	0.10136	0.068181
0.13819	0.012045	-0.015179	0.011054	0.009247	-0.097441	0.10925	0.033534	0.083128	0.07477	0.01753	0.039065	0.070277	0.084555	0.058551	0.10076
-0.15353	0.31011	0.25139	0.12163	0.090666	0.13398	0.081755	0.0036588	0.13927	0.071758	0.030208	0.058716	0.092829	0.11504	0.060187	0.055052
-0.033626	0.078286	-0.03878	0.12401	-0.058574	0.10551	0.074559	0.071102	0.083523	-0.02294	0.070502	0.026296	0.082778	0.070838	0.090646	0.088972
0.38188	0.11916	-0.033553	0.204	0.2892	-0.022079	0.072323	0.017924	-0.0010718	0.10762	0.079066	0.096782	0.029906	0.073506	0.064578	0.072471
0.06143	-0.40463	0.098002	0.15578	0.08488	0.093702	0.21646	0.1908	0.030354	0.036032	0.097837	0.040978	0.095965	0.07459	0.093147	0.088261
-0.010465	-0.21303	0.06538	0.12084	0.046742	0.18206	0.026996	-0.0079799	-0.0037213	0.081129	0.0679	0.059753	0.030601	0.06327	0.063635	0.045748
-0.1663	0.10876	0.23752	-0.018679	0.12238	0.072513	0.017925	0.071213	0.11931	0.008486	0.10226	0.016365	0.10438	0.063206	0.080286	0.055517
0.016214	0.063441	0.011215	0.086451	0.078791	0.22766	0.075166	0.064637	0.17044	0.06535	0.079994	0.093557	0.066624	0.081066	0.062577	0.079939
0.17295	-0.069112	0.15397	-0.054796	0.05736	0.01477	0.10429	0.090357	0.045058	0.063449	0.06709	0.040853	0.083358	0.081646	0.072615	0.072195
-0.25713	0.065852	0.28828	-0.19391	-0.062803	0.017374	0.045396	0.088345	0.045088	0.080907	0.098237	0.11548	0.062223	0.068814	0.1037	0.061454
0.42137	-0.16315	-0.092579	-0.091146	0.08588	0.010301	0.094137	0.15301	0.15053	0.090887	0.04924	0.041395	0.087831	0.071754	0.053015	0.062296
0.18234	-0.086089	0.10411	0.13523	0.078921	0.18206	0.10267	0.11089	0.075467	0.14618	0.029993	0.11443	0.057942	0.056181	0.055792	0.066911
0.14306	0.14726	0.11588	0.27011	0.1094	0.17629	-0.022302	0.14897	0.059564	0.028669	0.080571	0.047957	0.076119	0.07079	0.057899	0.083604
0.091807	-0.096746	0.092929	-0.21257	0.059464	0.00051368	0.22381	0.073778	0.083726	0.16145	0.086952	0.058475	0.0905	0.037621	0.074303	0.045471
-0.10875	0.30549	0.16421	0.031721	0.19342	0.080009	0.055395	0.087715	0.053004	0.11896	0.092997	0.059245	0.054589	0.066222	0.084858	0.056136
0.26682	0.13718	0.045437	0.17219	-0.0663	0.032742	0.13395	0.1008	0.088552	0.0012215	0.032067	0.056995	0.038779	0.050637	0.041042	0.10767
-0.18741	0.46152	0.0075008	0.062373	0.15721	0.0031241	0.10121	0.13081	0.094546	0.026099	0.011156	0.06101	0.056403	0.072415	0.096638	0.064418
0.30028	-0.045044	-0.058134	-0.093	0.074408	0.1811	-0.013126	0.075117	0.049091	0.073698	0.050273	0.075511	0.067195	0.068099	0.069694	0.059215
0.066364	-0.13639	-0.14909	0.10577	0.2447	0.095034	-0.022726	0.13922	0.078213	0.16668	0.13263	0.087112	0.054177	0.059965	0.042218	0.087375
0.36336	-0.082997	0.019304	-0.0073496	-0.018606	0.065551	0.044392	0.048775	0.0044976	0.094999	0.053354	0.059514	0.074853	0.081252	0.060917	0.092756
0.056135	-0.084294	0.20804	0.18271	-0.063791	0.035519	0.17299	0.10948	0.045698	0.15789	0.021632	0.12923	0.015179	0.080713	0.058548	0.032483
0.12944	0.092683	0.14854	0.1943	-0.0042201	0.097795	0.1579	-0.018635	0.15634	0.062538	0.064984	0.067182	0.097194	0.094409	0.076129	0.04311
-0.074728	-0.02645	-0.073079	0.041674	0.16349	0.15077	-0.0084214	0.11779	0.071729	0.11711	0.15751	0.12498	0.05838	0.081947	0.076919	0.080956
0.034154	0.23427	0.12867	-0.12501	-0.028949	-0.0078501	0.0064301	0.10977	0.021286	0.036116	0.034934	0.11949	0.077192	-0.0044649	0.05052	0.063011
0.29549	0.0013267	-0.0010105	-0.16708	0.12814	0.033077	0.08607	0.083592	0.082768	0.069394	0.067195	0.043388	0.068356	0.069383	0.072578	0.062222
-0.047838	-0.06919	-0.054524	0.0062022	0.037118	-0.00777	-0.061358	0.063332	0.10301	0.084759	0.029153	0.052039	0.043714	0.1355	0.090654	0.10561
-0.15153	-0.23724	-0.084782	0.1009	0.16967	0.11324	0.087178	0.099084	0.064606	0.0061079	0.095154	0.053288	0.083893	0.11098	0.091491	0.080743
0.34357	0.19604	0.016595	0.11558	-0.097966	0.10211	0.071257	-0.00086785	0.036844	0.067583	0.019794	0.069775	0.068856	0.094991	0.064583	0.051221
0.16303	0.3705	0.084227	0.17478	-0.080026	0.21477	0.098766	0.017491	0.10683	0.065495	0.050458	0.093594	0.05619	0.03485	0.056292	0.097719
-0.065171	0.30473	0.094459	0.18176	0.063423	0.19995	0.084114	0.016981	0.055499	0.10829	0.099541	0.019217	0.048428	0.061555	0.043198	0.06139
0.28635	-0.044838	-0.23612	-0.22756	-0.0011844	0.21076	0.076199	-0.0049619	0.080996	0.034512	0.044533	0.068765	0.087073	0.054464	0.076043	0.070557
0.15814	0.051463	0.013931	0.14607	0.039347	0.079746	0.027686	0.1222	0.09584	0.04419	0.024054	0.056209	0.087982	0.10731	0.10097	0.075841
-0.13137	0.12881	0.076168	0.07846	0.13005	0.16555	0.093184	0.06432	0.083994	0.11381	0.071822	0.026888	0.028258	0.057054	0.096053	0.055225
0.072223	-0.10549	0.20683	0.11726	-0.036932	-0.098377	0.054687	0.091823	0.12878	0.075676	0.10776	-0.02093	0.078475	0.073708	0.067114	0.070071
-0.12022	-0.010648	-0.058624	-0.033304	0.091912	0.26117	0.062313	0.012369	0.016957	0.064972	0.098992	0.090382	0.1137	0.030141	0.065331	0.07516
-0.16977	-0.041517	0.092743	0.161	0.05068	0.015137	0.10186	0.054672	0.04262	0.045735	0.094644	0.074615	0.11412	0.026781	0.075114	0.10178
-0.10661	-0.21961	-0.07859	-0.0098193	0.083009	0.087531	0.06584	0.099197	0.07133	0.090615	0.060305	0.080733	0.055705	0.10886	0.059405	0.064154
-0.004296	0.18044	-0.17	-0.093167	0.10432	0.02269	0.052163	0.16132	0.10351	0.1912	0.080632	0.063282	0.074989	0.074084	0.088934	0.076236
0.2304	0.4121	0.063873	0.015183	0.023201	0.18239	0.027402	-0.021732	0.12951	0.096963	0.12755	0.015191	0.094405	0.048432	0.041331	0.077165
-0.23687	0.17192	-0.11401	-0.083964	0.10135	0.05335	0.13755	0.03907	0.15921	0.093791	0.038761	0.058905	0.050243	0.062506	0.036052	0.068724
-0.13297	0.049955	0.13637	-0.08786	0.037923	0.017109	0.14816	0.11035	0.12167	-0.031118	0.062317	0.11832	0.058593	0.046049	0.096571	0.058634
0.099332	0.23969	0.033932	-0.074678	0.14322	0.14752	0.079066	0.09739	0.10338	0.11706	0.11018	0.1238	0.077996	0.044417	0.10014	0.058689
0.087506	-0.10074	0.039748	-0.001447	0.12689	0.037009	0.071155	0.037755	0.029226	0.11262	0.053745	0.053555	0.06538	0.090821	0.080315	0.079124
0.042488	0.29288	0.21658	0.021884	-0.091542	0.052555	-0.060435	0.075667	-0.010082	0.068901	0.10887	0.064047	0.10338	0.046147	0.08508	0.10864
0.015073	0.028524	0.063625	0.0020652	0.23229	0.17543	0.023769	0.17823	0.18683	0.098496	0.082976	0.064045	0.091686	0.094336	0.076403	0.081951
-0.013172	-0.14367	-0.078918	0.18923	0.088442	0.062786	0.070281	-0.00050937	0.14007	0.079232	0.13799	0.036762	0.10088	0.053695	0.10321	0.072945
-0.30774	-0.11279	0.1086	0.20133	0.032117	0.14821	0.11879	0.022246	0.046374	0.13013	0.069754	0.043375	0.11648	0.063679	0.074517	0.026842
-0.20582	0.26754	-0.011318	-0.038904	0.16946	0.07522	0.08252	0.051122	0.03133	-0.00045343	0.083323	0.076495	0.094708	0.025941	0.038181	0.066078
-0.274	-4.5248e-05	0.21952	0.17675	0.098071	-0.10017	0.1744	0.031498	0.062753	0.029206	0.044202	0.060027	0.076903	0.040099	0.08157	0.047558
0.16154	0.046629	0.24534	-0.007143	-0.001193	-0.00034713	0.078211	0.063032	0.06694	0.10674	0.056341	0.091877	0.067095	0.051781	0.066111	0.084932
0.016623	-0.067562	-0.24687	-0.10247	-0.041113	0.020524	-0.0079025	0.12037	0.14601	0.060537	0.07796	0.062631	0.10187	0.077408	0.083118	0.12776
0.12644	-0.25753	0.11828	0.2601	-0.10433	0.011605	0.10859	0.055087	0.07995	0.051807	0.095789	0.0085316	0.092054	0.026691	0.084398	0.072172
0.52207	0.34776	0.10833	0.27068	0.11509	0.076004	0.026875	0.076774	0.1241	0.19365	-0.040266	0.0924	0.092945	0.073119	0.093518	0.064831
0.24418	0.23015	0.21799	-0.0071048	0.30603	-0.0060629	0.038522	0.037903	0.078672	0.14991	0.06599	0.02797	0.10299	0.071247	0.069669	0.048011
0.17531	0.18448	0.046617	0.09996	0.10951	-0.059207	0.095423	0.078075	0.047121	0.066182	0.065034	0.091774	0.11251	0.043978	0.089335	0.03662
0.44828	-0.21164	-0.10763	0.22045	0.17226	0.01459	0.062597	0.038709	0.013356	0.090384	0.036483	0.079328	0.052388	0.021019	0.054938	0.054054
0.10674	0.13632	0.17313	-0.1055	0.066918	0.035996	0.13877	0.055698	-0.0037381	0.026675	0.085409	0.08652	0.10226	0.068344	0.092053	0.087528
-0.0004852	0.20213	0.11129	0.12933	0.006414	0.33635	0.055232	0.14603	-0.099776	0.1065	0.10436	0.046299	0.085094	0.053031	0.035958	0.081958
0.0029985	0.065609	-0.038096	-0.046699	0.094081	0.062846	0.050012	0.24269	0.083416	0.11969	0.062499	0.1065	0.070032	0.095918	0.097703	0.077515
-0.0021939	0.028994	0.21193	0.28507	0.11235	-0.073959	-0.027556	0.084209	0.065483	0.060057	0.14545	0.061565	0.078219	0.068657	0.070651	0.041435
0.13971	-0.054421	0.062969	0.13093	0.052485	-0.016407	0.1018	0.087436	0.020964	0.085731	0.1038	0.043456	0.049785	0.040507	0.062997	0.084498
-0.19114	-0.050394	0.065992	0.22272	-0.075232	0.030608	-0.02369	0.15029	0.043487	0.14734	0.020381	0.070772	0.10283	0.075873	0.066525	0.091995
0.075246	0.43424	0.015569	0.093359	0.038815	-0.043774	-0.045742	0.071816	0.093091	0.091553	0.099972	0.10079	0.039547	0.083253	0.07022	0.089228
0.14399	-0.15685	0.016033	0.10765	-0.058928	0.056468	0.06905	0.016411	0.090989	0.13531	0.020091	0.085806	0.070308	0.055431	0.072426	0.065923
0.064859	0.080151	-0.094072	0.13029	0.0063271	0.23753	0.032761	0.11317	0.026148	0.058554	-0.029503	0.023116	0.054834	0.090735	0.075278	0.076096
-0.0048943	0.10297	-0.13982	0.11953	-0.0054518	0.11088	0.054237	-0.0043502	0.0047928	0.1432	0.07023	0.094395	0.10805	0.018267	0.069863	0.07367
0.038273	-0.099548	0.019144	0.12894	0.19764	0.095365	0.15494	0.093129	0.054056	0.12863	0.024197	0.089042	0.087034	0.083022	0.052556	0.072769
0.087349	0.087444	0.12054	-0.097483	-0.047985	-0.090142	0.048545	0.014453	-0.026298	0.072817	0.081253	0.025492	0.066672	0.067316	0.067513	0.07975
-0.13883	0.092089	0.10898	0.1017	0.068208	-0.02218	-0.052771	0.054156	-0.043398	0.043501	0.075921	0.12547	0.014827	0.02491	0.086242	0.084671
0.25811	0.18839	-0.14681	-0.046815	0.050754	0.086325	0.0023363	0.072726	0.04583	-0.019645	0.049052	0.097589	0.1129	0.051421	0.085284	0.10545
-0.13297	0.26572	0.046887	0.32528	0.042236	-0.006336	0.019709	0.092636	0.07108	0.02507	0.084267	0.056853	0.053139	0.045947	0.078576	0.074571
0.0097331	-0.16835	0.12278	0.22787	0.083507	0.18231	0.11932	-0.0018255	0.13095	0.092916	0.042561	0.062788	0.08805	0.089588	0.072687	0.081705
0.1973	0.15454	0.10222	0.12701	0.037748	0.11159	0.10295	0.14961	0.11332	0.038447	-0.013189	0.061796	0.087548	0.038836	0.080114	0.083412
0.094221	-0.04894	0.21384	0.2393	0.14961	-0.047774	0.033246	0.054469	0.096274	0.092709	0.10717	0.13799	0.047383	0.062409	0.075075	0.062096
0.1707	-0.17194	0.15662	0.23726	0.020692	-0.053179	0.19929	0.098245	0.03266	0.098328	0.075221	0.092088	0.052715	0.060968	0.089025	0.079392
0.12947	0.20262	-0.30856	0.17936	-0.088264	0.089493	0.060723	0.20015	0.0054101	0.06107	0.068199	0.076723	-0.00046141	0.1311	0.068246	0.086687
-0.1338	0.27554	0.13614	0.062658	0.070948	0.079629	0.045686	0.079917	0.088182	0.044027	0.069547	0.028277	0.088459	0.058299	0.09698	0.084221
-0.027305	-0.16013	0.31238	0.028668	0.070224	0.1619	0.077793	0.11912	0.14113	0.13183	0.086323	0.088294	0.055357	0.077308	0.12067	0.077866
0.060596	0.024037	-0.047406	0.042141	0.079214	0.14005	0.015664	0.14421	0.057883	0.065833	0.046645	0.071581	0.12084	0.099737	0.05317	0.070044
0.02234	0.069059	0.11564	-0.061841	0.037911	0.072253	-0.010089	0.10407	0.15279	0.09151	0.070588	0.049981	0.072645	0.10549	0.075303	0.081405
0.2467	0.12089	0.096662	0.065686	0.0023163	0.072884	0.13593	0.11882	0.15373	0.12885	0.076596	0.093401	0.070486	0.046457	0.082542	0.092311
-0.17703	0.071862	-0.011428	0.048174	-0.019449	0.13821	0.12578	0.05953	0.06499	0.053752	0.087443	0.12543	0.07185	0.063676	0.078425	0.076131
0.14223	0.29486	-0.0012836	0.17449	-0.027059	-0.061316	0.023629	0.047856	0.098832	-0.011661	0.019662	0.070756	0.058148	0.084503	0.068612	0.074725
0.1862	-0.17589	0.019048	0.011981	0.090724	-0.064732	0.10133	0.069112	0.030355	0.14924	0.049647	0.082692	0.069825	0.075202	0.094396	0.058609
0.043313	0.36407	0.17829	-0.058894	0.26995	0.041604	0.032397	0.063277	0.10268	0.021463	0.098035	0.095385	0.085029	0.11848	0.049679	0.073901
-0.19481	-0.25888	0.046588	-0.04914	0.10905	0.040355	0.020915	0.01667	0.060876	0.042532	0.08707	0.066902	0.077396	0.076164	0.11951	0.046622
0.22621	-0.012209	-0.022271	0.061435	0.085698	0.052665	0.073305	0.11201	0.0075945	0.051904	0.11294	0.045158	0.072968	0.044951	0.051155	0.061701
0.40051	0.35761	0.21947	-0.067593	0.14902	0.17626	0.013647	0.073451	0.11954	0.077549	0.037414	0.081839	0.040964	0.092402	0.039619	0.092684
0.16435	0.20571	0.37712	0.33199	-0.11951	0.10575	0.053114	0.16864	0.11441	0.14174	0.10592	0.059197	0.11182	0.069632	0.090534	0.074498
0.13737	0.249	0.21267	-0.069603	0.26504	0.0041445	0.025373	0.20036	0.024909	0.085516	0.07894	0.086168	0.081152	0.065373	0.1089	0.071623
0.328	0.20166	0.039849	0.13664	0.14258	0.018635	0.24833	0.096365	0.14094	0.071051	0.01517	0.10454	0.095211	0.084094	0.067836	0.079653
-0.30349	0.07882	0.14247	0.12792	-0.015131	0.18418	0.12436	0.11926	0.053891	0.11682	0.15214	0.043367	0.073635	0.047956	0.11202	0.084106
0.33132	0.061494	0.19485	-0.0018391	0.19069	0.033272	-0.011706	0.028303	0.090545	0.036911	0.075507	0.060421	0.10587	0.11553	0.054041	0.084456
0.093954	0.041714	0.28198	0.15557	0.19093	0.021055	0.10955	0.057993	0.0065931	0.096409	0.031897	0.10034	0.072215	0.059799	0.080652	0.052954
0.38866	-0.011467	0.02507	0.22862	0.035595	-0.088342	0.00044349	0.023095	0.013259	0.11584	0.022183	0.023282	0.10683	0.076582	0.090219	0.066621
0.0063551	0.019723	-0.096401	0.091186	0.12731	0.015893	0.15395	0.073263	-0.063933	0.074289	0.04443	0.091128	0.061754	0.024472	0.040361	0.070884
0.22616	0.28154	0.17642	0.19655	0.034688	0.11976	0.19152	0.069527	0.039588	0.027232	0.011802	0.097558	0.058869	0.064978	0.06241	0.088961
0.26441	0.22974	0.16847	0.1196	0.12534	0.14045	-0.007634	0.048908	0.064299	0.058455	0.015755	0.1014	0.048681	0.1138	0.061995	0.063684
0.2722	0.18933	0.22177	0.13143	0.090947	0.037328	-0.061704	-0.073655	0.065583	0.022005	0.10434	0.073306	0.10332	0.080253	0.076638	0.033171
-0.14065	0.21546	0.09283	0.12313	0.010281	0.033429	0.090729	0.15348	0.17883	0.066676	0.032456	0.077156	0.11948	0.053535	0.042381	0.048995
0.14333	-0.050029	-0.032652	-0.00023697	0.09042	0.11735	-0.1388	0.084925	0.12725	0.096032	0.15711	0.062678	0.081679	0.028076	0.022032	0.072453
0.2701	0.15081	-0.0086209	-0.012557	0.13312	0.088598	0.1464	-0.016364	0.11366	0.02162	0.033553	0.099028	0.078542	0.067567	0.049172	0.078284
0.17979	0.35957	0.13652	0.18794	0.058651	0.13756	0.20567	0.12762	0.062799	0.10411	0.065688	0.11652	0.074097	0.051966	0.061277	0.07593
0.056101	0.10008	-0.07946	0.1853	0.17198	0.11265	0.044569	0.043585	0.11103	0.1119	0.06502	0.057708	0.040464	0.06311	0.052541	0.07266
0.029734	0.15305	-0.0039558	0.14219	0.043565	0.14656	0.10685	0.11086	0.080205	0.018155	0.12052	0.11747	0.078725	0.098118	0.082066	0.063834
0.19503	0.25186	0.090691	-0.053441	0.0078855	0.091206	0.074254	0.036418	0.038145	0.11538	0.071545	0.05487	0.050087	0.064339	0.052537	0.068075
-0.014754	0.24694	-0.00098338	0.25977	0.082955	-0.083554	0.10503	0.076629	0.063604	0.085162	0.059916	0.063588	0.05541	0.077336	0.10029	0.092125
0.29843	0.18387	-0.37062	0.09777	0.11597	0.16794	0.097852	0.0015389	-0.0068582	0.045295	0.053217	0.054929	0.043622	0.060571	0.048499	0.055932
-0.29982	0.4114	-0.14736	0.16562	0.046729	0.0039032	0.016946	0.016263	-0.062594	0.055251	-0.025451	0.057441	0.056639	0.081361	0.097825	0.07885
-0.039977	-0.11181	0.12357	0.02866	0.04472	0.044747	0.030299	0.056395	0.13074	0.090296	0.024335	0.075529	0.097286	0.074701	0.075757	0.066376
0.12556	0.30648	0.15725	-0.091189	0.12438	0.03612	0.06576	0.032566	0.13128	0.10273	0.01336	0.13567	0.077365	0.05955	0.032906	0.041442
-0.19037	0.29667	0.063527	0.13201	0.26718	0.17889	0.057143	-0.0023003	0.14404	0.11784	0.017664	0.061555	0.07966	0.08927	0.081047	0.076403
0.11085	0.085184	0.23823	0.089067	0.13221	0.025821	0.044019	0.16874	-0.08741	0.05261	0.0544	0.083651	0.068773	0.036267	0.060583	0.082136
0.12666	-0.085949	0.059383	-0.012808	-0.010676	0.19235	0.15701	0.087303	0.017196	0.080886	0.031672	0.075044	0.084768	0.076064	0.057133	0.065694
-0.29895	0.32656	0.33485	0.10692	-0.01717	0.050073	0.014921	0.027698	0.037024	-0.001971	0.081924	0.050227	0.063085	0.086013	0.094047	0.060328
0.14469	0.21493	0.12267	0.083393	0.098031	0.13388	0.079636	-0.015724	0.021633	0.025003	0.042775	0.064405	0.097097	0.056875	0.071495	0.034317
0.079719	0.23603	0.30263	0.15557	0.045549	-0.051369	0.1017	0.075218	-0.030465	0.047085	0.035121	0.078513	0.04801	0.080038	0.067061	0.057487
-0.081913	0.17851	0.1911	0.043487	0.096339	0.092745	0.1124	0.0081973	0.070889	0.045094	0.12464	0.14785	0.034006	0.062215	0.07036	0.063712
0.16912	0.10635	0.11895	0.25176	-0.12511	-0.0094095	0.040071	0.063831	0.11166	0.038573	0.059442	0.093247	0.10231	0.046555	0.053378	0.092728
0.059245	0.078047	0.010068	0.019478	-0.095192	0.11566	0.058298	0.18241	0.097984	0.069652	0.089328	0.040041	0.062474	0.038718	0.074627	0.069668
0.23954	0.047355	-0.12274	0.16078	0.039071	0.020907	0.0020317	0.22144	0.091493	0.058127	0.13146	0.0048168	0.084424	0.043317	0.078143	0.050725
-0.18928	0.14228	0.14395	0.095934	0.22203	0.15401	0.093393	0.0083475	0.029459	0.015315	0.064812	0.11688	0.087146	0.08499	0.05733	0.084385
0.0051869	0.14673	0.23242	0.054033	0.065119	0.055493	0.092168	0.082697	0.070699	0.063971	0.0478	0.070295	0.10502	0.074024	0.049761	0.095669
0.035812	-0.34299	0.049144	0.073563	0.17413	0.024141	0.17423	-0.022216	0.069933	-0.0067547	0.043452	0.033289	0.055404	0.092805	0.028598	0.066197
-0.068757	-0.16953	0.11936	0.095981	0.10963	0.12072	-0.052238	-0.011945	0.030911	0.052815	0.047306	0.085233	0.056544	0.064349	0.067504	0.087788
0.01069	0.57088	-0.12485	0.094229	0.21116	0.089542	0.02654	0.09181	-0.042779	0.13275	0.041089	0.094498	0.090866	0.07995	0.05883	0.073583
-0.2323	-0.051462	0.038157	0.079791	0.046531	0.064507	0.13488	0.095471	0.080469	-0.029416	0.089322	0.11991	0.097715	0.054969	0.086554	0.10147
0.0022525	0.008927	-0.1428	0.045056	0.22001	0.0057003	0.1209	-0.024202	0.065745	0.058847	0.06759	0.0841	0.072744	-0.0074107	0.061557	0.07152
0.046087	0.36226	0.019356	0.12006	0.0024992	0.19428	0.11477	-0.0025001	0.0082782	-0.057274	0.04695	0.095558	0.10858	0.054093	0.041115	0.091304
0.0082658	0.077962	-0.081012	0.17846	0.22956	0.12622	0.0098234	-0.065474	0.095483	0.073309	0.11453	0.037574	0.057759	0.04353	0.066403	0.069174
0.229	0.25928	-0.057781	-0.025749	0.053809	-0.11379	0.083605	-0.052821	0.10549	0.13953	0.057939	0.12207	0.096427	0.070931	0.060667	0.093002
0.29191	-0.032987	0.26438	0.24895	0.1058	-0.050002	-0.041133	0.12571	0.06229	0.069673	0.074498	-0.021308	0.092595	0.097192	0.027962	0.068152
0.27266	0.1458	-0.0022028	0.17519	0.060799	-0.03513	0.06503	0.080508	0.033451	0.046131	0.11141	0.090422	0.087707	0.049894	0.081425	0.085674
0.033687	-0.17369	0.082978	-0.025153	0.27936	-0.069227	0.033155	-0.009967	0.089252	0.022621	0.11355	0.026992	0.045703	0.064628	0.063912	0.082822
-0.077286	-0.24658	0.34218	0.02354	0.10883	0.0093833	0.10801	0.080474	0.030735	0.11256	0.075328	0.1197	0.067239	0.087031	0.075817	0.09464
0.20115	0.21697	0.063324	0.22736	0.24105	0.036814	0.17501	0.038922	0.004483	0.05695	0.046756	0.083919	0.062469	0.071809	0.051371	0.0684
-0.21265	0.058321	0.05279	0.053678	0.051887	0.0064766	-0.063942	0.03271	0.1288	0.096734	0.11416	0.09393	0.048633	0.059896	0.066099	0.06278
0.17684	-0.15507	0.18218	0.13292	0.092992	-0.075987	-0.059143	0.15547	0.05709	0.054845	0.095117	0.1335	0.10046	0.066272	0.098664	0.053155
-0.29146	0.17548	-0.031447	-0.018917	0.075585	-0.01281	0.11293	0.12255	0.054934	0.055218	0.092291	0.03634	0.08116	0.088606	0.071838	0.087035
0.016165	-0.071003	-0.15003	0.09444	-0.037917	0.14582	0.21265	0.0041308	0.070743	0.0386	0.058976	0.066467	0.097624	0.062553	0.085461	0.046399
0.32997	-0.076507	0.07479	-0.18646	0.038152	0.18288	0.02839	-0.070023	-0.056957	0.098907	0.075681	0.076798	0.11029	0.057004	0.078855	0.11932
0.21037	0.004876	0.16898	0.10303	0.13864	0.084998	0.10663	0.064179	0.11553	0.070149	0.082492	0.082144	0.10514	0.058714	0.045202	0.079745
0.1538	0.019448	0.16645	0.19121	0.12022	0.055799	0.019442	-0.029889	0.016223	0.10283	0.054298	0.073094	0.040805	0.072867	0.093669	0.080387
0.26332	-0.096252	0.12871	0.087791	0.045416	0.088424	0.12893	0.12701	0.064525	0.029705	0.043212	0.079071	0.043092	0.055891	0.095307	0.056479
0.063537	-0.099721	0.16898	-0.13217	0.013218	0.20525	0.12136	-0.0046543	0.061309	0.12694	0.079977	0.058311	0.058129	0.076808	0.10001	0.052921
-0.097679	0.048581	-0.19228	0.13101	-0.06761	0.02159	0.15753	0.14065	0.039329	0.059063	0.073403	0.077857	0.053728	0.032408	0.07297	0.066689
0.074007	-0.055336	0.21331	-0.068996	0.14671	0.084765	0.021048	0.1009	0.030763	0.1094	0.051372	0.03983	0.048018	0.057479	0.051352	0.058706
0.26826	0.23176	-0.13182	0.18293	-0.029684	0.18158	0.099914	0.060575	0.026248	0.10221	0.11494	0.079647	0.088525	0.061577	0.078176	0.071479
0.29078	0.16885	0.12019	0.11348	-0.002774	0.08372	0.0089028	0.097002	0.10162	0.16569	-0.019179	0.052414	0.069849	0.070552	0.076334	0.080765
0.22702	0.26936	0.1245	0.20685	0.021369	-0.026709	0.1145	0.02663	0.072791	0.05139	0.053199	0.13158	0.073521	0.069901	0.089624	0.055691
0.040898	-0.020001	0.021347	0.29075	0.087022	0.034586	-0.059692	-0.0073826	0.14772	0.082642	0.11689	0.073637	0.09987	0.071641	0.065779	0.083591
-0.28951	0.3921	-0.018622	0.10871	0.0090233	0.13294	0.095186	-0.010333	-0.023029	-0.017419	0.091312	0.050532	0.07324	0.034276	0.098998	0.05062
-0.13756	0.18489	0.044298	-0.083509	0.038316	0.065476	-0.074637	0.038024	0.10212	0.080877	0.042937	0.083499	0.048351	0.060513	0.078905	0.092507
0.027471	-0.16869	0.14136	-0.084013	0.055754	0.11415	-0.046136	-0.010752	0.018875	0.011452	0.065149	0.11613	0.046269	0.052956	0.088508	0.065753
0.28087	0.024574	0.17845	0.16334	0.031137	0.025816	0.10039	0.10698	0.13985	0.056918	0.0011024	0.11276	0.073381	0.05918	0.079528	0.0723
-0.19243	-0.1417	-0.24089	-0.0010791	-0.009271	0.1973	-0.0064825	0.098064	0.05182	0.052423	0.057349	0.074571	0.054393	0.056959	0.068454	0.064917
0.39418	0.34844	0.17216	0.01523	0.030569	0.037187	0.12794	0.06297	0.075268	0.091991	0.04489	0.065321	0.07279	0.036175	0.10844	0.064743
-0.22452	-0.11149	-0.064019	0.30128	-0.026554	0.083145	0.073088	0.1397	0.15661	0.023065	0.072101	0.072002	0.078026	0.07491	0.10033	0.092889
0.22274	-0.10573	0.21187	0.24264	-0.2034	-0.022219	0.084253	-0.010169	0.1244	0.032902	0.021745	0.081063	0.055665	0.065765	0.062727	0.072413
-0.033082	0.083264	0.042372	0.063477	0.28948	0.068761	0.24845	0.012299	0.14625	0.068959	0.025571	0.091328	0.10525	0.089042	0.056718	0.047403
0.23057	0.066095	0.27349	0.044418	-0.030217	0.13206	0.087344	0.034017	0.15621	0.037646	0.11454	0.021379	0.062031	0.071876	0.062757	0.064561
-0.13924	0.10071	-0.052805	0.21728	0.10331	-0.055903	0.05394	0.13284	0.0067104	0.033707	0.095582	0.097358	0.067319	0.075674	0.12582	0.064861
0.043825	-0.27459	0.14157	0.054864	0.18511	-0.016843	0.056048	0.097859	-0.020517	0.11278	0.060212	0.027065	0.081485	0.062522	0.059347	0.048276
0.083809	0.23678	0.032337	0.1013	-0.055264	0.1005	-0.012986	0.16348	0.037751	0.09972	0.062366	0.054338	0.067509	0.085568	0.058226	0.090161
-0.063195	0.024508	0.36225	-0.0099258	0.021212	0.17097	0.059992	-0.009499	0.02825	0.12293	0.08042	0.040528	0.10629	0.015163	0.10438	0.082691
0.057389	0.25599	-0.086009	0.038283	0.26075	-0.050536	0.17523	0.012842	0.10254	0.096196	0.022863	0.018246	0.087307	0.055312	0.071075	0.076752
0.053632	-0.14721	0.24782	0.28685	0.050439	0.15869	0.041627	0.030894	0.097645	0.095048	0.1151	0.02091	0.037697	0.054269	0.076716	0.072165
0.18064	0.010999	0.0079527	0.16688	0.16263	-0.011383	0.18215	0.090953	-0.0089086	0.065738	0.17763	0.12388	0.076164	0.047813	0.085133	0.076358
-0.07526	0.21367	0.066969	0.043424	0.01332	0.17529	0.052582	0.13229	0.12785	0.079471	-0.026733	0.049118	0.06455	0.085081	0.07341	0.054577
-0.076334	-0.15541	-0.10886	0.21695	0.088087	0.095788	0.1107	-0.023025	0.0014593	0.081761	0.066834	0.017274	0.14306	0.054883	0.065016	0.076044
0.0078387	0.29494	0.077923	0.27454	-0.05234	0.084113	-0.01449	0.015581	0.023455	0.085415	0.055757	0.092433	0.06979	0.079073	0.084743	0.075263
0.31008	0.057302	0.10224	0.1852	0.19872	0.065945	0.052775	0.094572	0.0072866	0.043577	0.10219	0.11167	0.10045	0.07968	0.08318	0.075802
0.089222	0.095874	0.2791	0.23406	-0.037711	0.07134	-0.0053577	0.10474	0.024098	0.062635	0.090277	0.032789	0.024992	0.0491	0.054392	0.089417
0.41496	-0.18553	0.36342	-0.024622	0.015104	0.063975	0.086556	0.17355	0.029635	0.085005	0.070116	0.03048	0.087492	0.093516	0.054201	0.082547
0.17603	-0.17897	0.045057	0.011501	0.1164	0.12758	0.10851	0.093123	0.053963	0.081783	0.095819	0.11367	0.075823	0.060257	0.08218	0.083092
0.55539	0.03445	0.14942	-0.015959	-0.22609	0.054611	0.043733	0.22751	0.11126	0.04881	0.016658	0.087798	0.075086	0.090697	0.085793	0.050761
0.16991	0.15626	0.108	0.022136	0.18362	0.00045734	0.10096	0.040644	0.16983	0.02581	0.046012	0.093827	0.035316	0.077523	0.063686	0.058288
-0.074551	0.15922	0.2254	-0.10048	-0.087195	0.079214	-0.024235	-0.018931	0.15606	0.080014	0.082041	0.08171	0.051047	0.085927	0.054159	0.065045
-0.24273	0.38853	-0.1835	-0.23613	0.15792	0.036333	0.05095	0.11812	0.11822	0.072213	0.077146	0.07668	0.13852	0.06155	0.068301	0.077377
0.35174	-0.20544	-0.067871	0.20698	-0.056526	-0.093627	0.055348	0.020514	0.065282	-0.0024187	0.085689	0.05111	0.065053	0.10684	0.043812	0.061232
0.055151	0.23751	0.13951	0.078022	0.031272	-0.070462	0.024733	-0.00051221	0.077981	-0.0010966	0.098241	0.081144	0.040135	0.060127	0.079465	0.050572
0.13095	-0.049302	0.10188	-0.14636	0.12042	0.027757	0.09759	0.091922	0.088079	0.043751	0.16976	0.10316	0.079925	0.07561	0.042097	0.060886
0.0060499	0.038767	0.22132	0.070574	0.10613	0.13006	0.019754	-0.0091473	0.081931	0.09695	0.11638	0.078298	0.070216	0.10698	0.085265	0.061574
-0.37082	-0.017425	0.35854	-0.19062	0.1126	0.054886	0.16548	0.12086	0.073979	0.092517	0.047704	0.12787	0.10715	0.032718	0.077123	0.057767
0.042743	-0.020281	-0.024259	-0.024324	-0.066845	0.067623	-0.066672	0.1426	0.088834	0.086124	0.068897	0.10456	0.052363	0.078902	0.05469	0.067237
-0.061177	-0.09554	0.034856	-0.11817	0.10065	0.055508	0.040777	0.080435	0.085629	0.10929	0.091579	0.021438	0.088359	0.068155	0.062234	0.059546
-0.029709	0.29955	0.090877	-0.080533	-0.044234	0.19382	0.17471	0.033059	0.095186	0.1329	0.043246	0.037955	0.095331	0.057886	0.049976	0.067468
-0.28931	-0.07025	0.036976	0.20994	0.21837	0.034681	0.026633	0.10013	0.098616	0.10623	0.093728	0.052489	0.070417	0.090779	0.082959	0.040761
-0.12552	0.25619	0.052049	0.036415	0.096645	0.11294	0.18344	0.15777	0.061571	0.12054	0.072465	0.045603	0.12046	0.093095	0.089431	0.063111
0.0032279	0.27892	-0.072078	0.27322	0.036034	0.14954	0.11134	0.064432	0.050905	0.14237	0.03243	0.087144	0.087369	0.1347	0.079877	0.061134
0.19984	0.23449	0.31302	0.13039	0.09908	0.18447	-0.0018783	0.14675	0.10033	0.087019	0.13742	0.055062	0.05218	0.056772	0.030766	0.070965
0.2102	-0.12062	0.11321	-0.15908	0.16071	0.084441	0.012567	0.11896	-0.0090523	0.16271	0.081103	0.069162	0.10541	0.023096	0.075858	0.084405
-0.19098	-0.1852	0.083931	-0.12726	0.0092982	0.094051	0.10245	0.073894	0.14612	0.17813	0.032296	0.090377	0.045806	0.046917	0.055941	0.071533
-0.33791	-0.048765	0.061828	0.16265	0.071232	-0.026083	0.093048	0.040286	-0.0092304	0.079251	0.06391	0.075646	0.095093	0.067593	0.073023	0.090627
0.070599	-0.36279	0.030657	0.033823	-0.0024366	0.08351	0.092882	0.059538	0.045858	0.043946	0.031433	0.063472	0.047566	0.095762	0.11459	0.081419
-0.0075746	0.001686	0.0099328	0.022067	0.15542	0.086439	0.05365	-0.0088249	0.1452	0.095601	0.090848	0.081154	0.066414	0.057632	0.022228	0.054052
-0.48951	-0.070914	-0.14298	-0.094306	0.093029	0.1944	0.0028105	0.037362	0.057766	0.10514	0.081072	0.096734	0.033077	0.063357	0.053467	0.10584
-0.11883	0.12837	0.17019	-0.020969	-0.085987	-0.0090997	0.074923	0.071862	0.049823	0.12721	0.079973	0.081319	0.065644	0.084747	0.067293	0.038563
0.0054237	-0.045115	0.015112	0.0059049	-0.013178	-0.094823	0.030403	0.078581	-0.0053445	0.021113	0.14793	0.087691	0.087272	0.089859	0.050592	0.075006
0.15632	0.23977	0.12495	0.0054629	0.050438	0.077016	0.053862	0.061297	-0.021946	0.11902	0.08772	0.087866	0.069048	0.037823	0.087234	0.064974
0.21519	0.38404	0.2025	0.16088	0.24072	0.079487	0.15478	0.10597	0.075501	0.079231	0.070749	0.070433	0.091374	0.040125	0.070042	0.054526
0.006998	-0.1657	-0.019881	-0.021647	-0.053298	0.047525	0.17001	0.01465	-0.064376	0.048685	0.00046627	0.089572	0.041734	0.075793	0.074041	0.087199
0.0022652	0.12515	0.079991	0.038391	0.10952	0.029384	0.062973	0.14239	0.033494	0.035777	0.12951	0.11062	0.054266	0.072461	0.052516	0.07765
0.12853	-0.14585	0.19504	0.16622	0.061033	0.020728	0.20189	-0.030259	0.03785	0.032103	0.11435	0.060773	0.050961	0.054622	0.091483	0.061591
-0.16074	0.093403	0.039124	0.023407	0.037862	0.072193	0.089701	0.10168	0.032383	0.12934	0.045308	0.025197	0.099647	0.055191	0.06934	0.091948
-0.040214	0.20016	0.085873	-0.097495	0.16638	-0.010711	-0.0010699	0.118	0.09465	0.10405	0.05097	0.039733	0.026041	0.090895	0.040925	0.066164
-0.3687	0.21046	-0.013552	0.052879	0.10733	0.056579	0.12772	0.0087331	0.049711	0.10103	0.03746	0.032582	0.08711	0.080434	0.052251	0.073303
-0.039075	0.14368	0.058361	-0.015987	0.21819	0.093892	0.15119	0.022496	0.018161	0.026774	0.045649	0.12888	0.085396	0.057251	0.074698	0.075653
0.33634	0.029288	-0.1205	0.10065	0.21983	0.0066641	0.063311	0.048194	-0.01208	0.087834	0.041618	0.09491	0.10678	0.098575	0.060376	0.078895
0.093473	0.12356	-0.095101	0.1986	0.028176	0.045543	-0.0081319	0.21198	0.0066513	0.049078	0.017615	0.041173	0.089211	0.077847	0.074023	0.086299
0.049176	-0.079746	0.32988	0.24985	0.040488	0.15253	0.01234	0.10259	0.052805	0.12967	0.073441	0.07606	0.047123	0.10188	0.084659	0.048924
0.11854	-0.17223	-0.040091	0.059547	-0.12441	0.045365	0.15068	0.10928	0.059024	0.10423	0.077	0.085998	0.068938	0.071827	0.045237	0.089926
0.30925	-0.086759	0.10561	-0.14108	-0.0085827	0.0065169	0.087599	0.013857	0.089617	0.032633	0.067774	0.063662	0.073208	0.081709	0.068953	0.068565
-0.032694	0.33434	-0.0071417	0.0062889	-0.08982	0.26506	0.085065	0.094938	-0.015618	-0.017567	-0.010528	0.048452	0.033538	0.084532	0.077973	0.050083
-0.049408	0.07172	-0.049761	0.40322	0.12722	0.07042	0.016737	0.1844	-0.009812	0.11642	0.041679	0.030919	0.046767	0.090425	0.055407	0.068193
0.61828	-0.017393	-0.039599	0.050287	-0.18631	0.019541	0.034693	0.066391	0.12435	0.049322	0.0075561	0.074556	0.094542	0.10437	0.050352	0.11189
0.38718	0.11354	0.27125	0.19891	0.07929	0.22275	0.13371	0.10757	0.080637	0.13887	0.06266	0.12036	0.086888	0.051661	0.092915	0.054649
-0.051618	-0.017917	-0.1019	0.23736	0.30254	0.057461	0.15295	0.032689	0.059654	0.0089013	0.060108	0.050227	0.088257	0.02328	0.071079	0.080917
0.067908	-0.048897	-0.18872	0.096211	0.15964	0.18652	0.009714	-0.0086678	0.088495	0.058752	0.15899	0.066613	0.048746	0.049194	0.04762	0.074445
0.028886	-0.092836	0.053112	0.12658	-0.15855	0.057286	0.028986	0.067175	0.063709	0.049618	0.1536	0.053631	0.061583	0.058558	0.070862	0.051047
-0.091138	-0.13474	-0.12382	-0.0068471	0.038963	0.023711	0.13336	0.074098	0.11891	0.046329	0.055152	0.11129	0.087187	0.11057	0.03463	0.064509
0.056731	0.018822	-0.031717	-0.019098	0.16784	0.20603	-0.027521	0.22384	0.064757	0.030316	0.024669	0.043859	0.041897	0.07096	0.067655	0.066101
0.12779	0.31906	0.093107	0.097181	0.086122	0.14807	0.11805	0.051275	-0.011053	0.061987	0.016873	0.029963	0.051702	0.11155	0.068034	0.053831
0.3226	-0.015518	0.33262	-0.039371	-0.12552	0.046232	0.14035	0.008647	0.0596	0.10413	0.058614	0.11354	0.046945	0.099276	0.055862	0.044976
0.45361	-0.027838	-0.12137	0.10765	-0.022264	0.010728	0.09121	0.085737	0.112	0.011896	0.096745	0.034439	0.08374	0.057229	0.063549	0.08713
0.24388	0.13054	0.22029	0.097746	0.035839	0.020699	0.092309	0.02271	0.013528	0.055928	0.042327	0.010341	0.075512	0.075736	0.078794	0.085246
-0.20643	0.25615	-0.11505	0.029705	0.060221	0.14194	0.11201	0.049562	0.12604	0.079974	0.057496	0.042569	0.099141	0.077022	0.070988	0.069702
0.17517	-0.030477	-0.053887	0.089238	-0.062616	0.16676	0.040269	0.040774	0.069114	0.085003	0.093537	0.077166	0.046388	0.030684	0.042785	0.05403
0.36369	0.27967	0.042482	0.1505	-0.084669	0.091928	0.1746	-0.033498	0.1265	0.074379	0.090457	0.1057	0.082935	0.082176	0.035251	0.09434
0.055894	0.22467	0.1792	0.10134	0.01254	0.13425	0.04098	0.022515	0.073191	0.069041	0.10564	0.073805	0.079409	0.076082	0.076864	0.085667
0.15362	0.025914	0.26879	0.285	0.17554	0.040969	-0.016846	0.083186	0.079172	0.08159	0.10676	0.098333	0.099926	0.069775	0.074091	0.075093
-0.051343	0.043731	0.28503	-0.090578	0.014604	0.15013	0.12779	0.15481	0.079007	0.13971	0.049759	0.079056	0.06348	0.067819	0.073577	0.072587
-0.19589	0.046574	-0.11187	-0.088381	0.11268	0.27767	0.1477	0.030373	0.072504	0.082159	0.12534	0.10127	0.097728	0.071416	0.081644	0.077914
-0.33964	-0.0026289	0.20042	0.07547	0.02352	0.13106	0.12874	0.08786	0.035062	0.078983	0.093156	0.1166	0.11465	0.074176	0.085162	0.067185
0.16524	0.070047	-0.18831	0.074921	0.071099	0.056728	0.095447	0.051069	0.084508	0.0010436	0.057939	0.074895	0.058191	0.08246	0.098858	0.071867
0.12533	0.26158	0.04253	0.15846	0.15827	0.14997	0.08817	0.21833	0.067278	0.038287	0.043052	0.080388	0.10785	0.076711	0.094491	0.059198
-0.19357	0.23602	0.25117	0.086529	0.16604	0.11463	0.074304	0.07089	-0.020373	0.039931	0.060749	0.011007	0.048957	0.10466	0.087792	0.078057
0.27123	0.3002	0.090588	0.1497	-0.077411	0.069776	-0.1245	0.12066	0.036792	0.06433	0.051039	0.065033	0.017217	0.090771	0.083013	0.064387
0.10716	0.25269	0.2051	0.20592	0.090025	0.0071816	0.065373	0.10328	0.08372	0.066576	0.077373	0.061073	0.073475	0.055983	0.093937	0.065101
0.025169	0.25513	0.33565	0.094606	0.066526	0.043626	0.042381	0.029691	0.1239	0.037673	0.082166	0.06671	0.029621	0.1016	0.060556	0.045498
-0.012862	-0.050096	0.14173	0.0021193	-0.051597	0.14451	-0.016136	0.10524	0.11526	-0.0094365	0.069816	0.10251	0.049016	0.098451	0.06072	0.086515
-0.41573	-0.037011	0.29027	0.2609	0.10382	0.31702	0.11036	-0.0078735	0.14051	0.049192	0.091316	0.054358	0.08113	0.063406	0.071947	0.087051
0.35369	0.16632	0.20557	-0.044865	-0.050231	0.14795	0.075023	0.041408	0.14875	0.16906	0.062883	0.074666	0.073691	0.071785	0.08594	0.068375
0.051194	0.18845	0.023381	0.20083	0.041084	0.12272	0.06893	0.044449	0.02544	0.047661	0.065148	0.13633	0.059431	0.081041	0.081494	0.045094
0.18893	0.060878	0.1623	0.12414	0.25671	0.014318	0.07015	0.01778	0.1338	0.078244	0.10402	0.058859	0.075988	0.078913	0.026867	0.093415
0.028058	0.46857	0.071597	0.082356	-0.1171	0.04468	0.20012	0.03866	0.056581	0.05963	0.10699	0.12046	0.037427	0.093862	0.043733	0.044528
0.034412	0.11006	0.10298	-0.011618	0.05195	0.1522	0.12578	0.22124	0.0090915	0.077128	0.097083	0.069112	0.042998	0.041167	0.045912	0.054759
0.072092	0.049695	0.31196	-0.037732	0.019847	0.15913	0.0071156	0.075807	0.12296	0.076256	0.03989	0.096142	0.082059	0.05811	0.046472	0.029061
0.14848	-0.19522	0.090984	-0.11067	-0.067448	0.093592	0.027871	0.084846	0.13161	0.11303	0.05896	0.066464	0.063131	0.073572	0.10468	0.082245
0.034164	0.48024	0.013743	0.015785	0.11944	0.080729	0.1355	0.093643	0.092591	0.067627	0.044372	0.062689	0.034113	0.079401	0.057559	0.079396
0.41859	-0.2833	-0.12214	-0.029289	0.10911	-0.01145	0.10022	-0.0021582	0.081269	0.14139	0.082768	0.13656	0.092329	0.056386	0.047656	0.057075
0.068516	-0.097006	-0.0025108	0.11241	-0.033727	0.043884	0.0048904	0.0020422	-0.015554	0.10393	0.080292	0.094845	0.11921	0.096995	0.06531	0.092887
0.48599	0.164	0.17038	0.25683	-0.059206	0.19541	0.054483	0.080755	-0.090452	0.14365	0.087103	0.058637	0.095705	0.072457	0.066868	0.0496
-0.10586	0.01595	0.1518	0.13339	-0.0070203	0.014445	0.11178	0.11003	0.089082	0.067487	-0.0055902	0.070703	0.098887	0.072317	0.085972	0.057419
0.07309	-0.11025	-0.15662	0.031697	0.027881	0.12284	0.123	0.059143	0.096192	0.11796	0.066268	0.054552	0.065793	0.047185	0.082786	0.077351
-0.18101	-0.040157	-0.043555	0.018904	0.020924	0.22837	0.079629	0.079758	0.038652	-0.030932	0.1201	0.061427	0.096483	0.070835	0.069002	0.075589
-0.00042383	-0.0862	0.062607	0.031689	0.25515	0.052038	0.1766	-0.013202	0.0048607	0.025516	0.095045	0.039082	0.056388	0.035455	0.086137	0.071255
-0.011331	0.10007	0.010095	0.17446	0.21415	0.10613	0.083623	0.12115	0.07164	0.031728	0.026086	0.086936	0.066378	0.072873	0.066707	0.059004
0.26094	-0.034814	0.050712	0.10891	0.098657	0.16466	0.065952	-0.054082	0.14993	0.018175	0.1248	0.0080285	0.060689	0.064335	0.089793	0.07421
0.0056469	-0.07903	0.27067	0.17917	-0.07536	0.036218	-0.034063	0.094254	0.13075	0.12891	0.12572	0.0046554	0.078719	0.061948	0.048308	0.070186
0.10336	0.12041	-0.034975	-0.154	0.04427	0.035203	0.090305	0.073443	0.079612	0.033401	0.089235	0.098681	0.035304	0.042352	0.03681	0.098267
-0.13822	0.21322	-0.14669	0.11295	0.14934	0.093989	-0.0026585	-0.02845	0.13024	0.064317	0.077423	0.082948	0.089986	0.07099	0.084262	0.083929
-0.033438	0.32901	0.056917	0.17839	-0.054243	0.121	0.13745	0.18654	0.0039004	0.089152	0.054181	0.087887	0.10671	0.073625	0.082736	0.072794
0.097951	-0.13907	0.20318	0.13515	0.075471	0.056009	-0.004791	0.067421	-0.035	0.15031	0.092826	0.059371	0.071532	0.049227	0.084345	0.087717
0.038971	0.34633	0.12384	0.021329	0.15111	-0.013016	0.14411	0.086785	0.071344	0.14525	0.09982	0.10132	0.067355	0.087169	0.060612	0.07227
0.24966	0.29602	0.012547	0.31548	0.14615	0.12212	0.055856	0.17856	0.04601	0.087535	0.05954	0.1234	0.062383	0.059388	0.061544	0.098567
0.061425	-0.023907	-0.0047093	0.043521	-0.074918	0.18084	0.12062	0.092639	0.076367	0.13634	0.023215	0.1032	0.092503	0.049383	0.066146	0.074583
0.027865	-0.24253	0.19209	0.090647	0.12242	0.18797	-0.011057	-0.015376	0.1164	0.015544	0.041959	0.053507	0.056311	0.03437	0.051325	0.068802
0.076144	0.071434	0.11117	0.048356	-0.074946	0.064125	0.032136	0.12315	-0.008135	0.06654	0.047428	0.082919	0.085642	0.061652	0.086137	0.077372
-0.069935	0.17686	0.35178	0.042857	-0.0084274	0.085327	0.050116	0.010265	0.085043	0.10689	0.14028	0.030697	0.044659	0.088935	0.095321	0.038276
-0.26231	-0.18292	-0.17138	0.037273	0.081183	0.041589	0.046558	0.083117	0.035105	0.0069466	0.047505	0.061323	0.066223	0.077721	0.050651	0.083995
0.027756	0.05303	0.18234	0.12319	0.0011417	0.09979	0.052936	0.05444	0.025373	0.075984	0.064675	0.047583	0.049523	0.058193	0.043086	0.067643
0.22824	-0.14981	-0.12166	0.14553	0.15973	0.071501	0.062405	0.064688	0.038343	0.091334	0.062323	0.055975	0.084712	0.047234	0.054497	0.061864
0.18532	-0.10837	0.13032	0.16959	0.10453	0.10914	0.063195	0.1488	0.13423	0.098337	0.10878	0.037422	0.042031	0.050414	0.066845	0.040379
0.26394	-0.044689	-0.099112	-0.044498	0.0069544	0.030398	-0.035619	0.027313	0.095571	0.11937	0.028937	0.09157	0.032272	0.073817	0.064886	0.093106
0.32536	0.14042	4.3419e-05	0.037811	0.10138	-0.11341	0.024292	-0.033549	0.092136	0.049298	0.062321	0.073401	0.068033	0.067793	0.04761	0.077382
0.17289	0.071049	-0.053544	0.046254	0.17125	0.045377	0.17741	0.038417	0.10372	0.034948	0.035737	0.098389	0.063408	0.056959	0.076796	0.052691
0.033199	-0.010829	0.16284	-0.1613	0.00039785	0.14737	0.13524	0.061212	0.16337	0.097155	0.12821	0.08587	0.090191	0.055124	0.082465	0.04667
0.096617	-0.30134	-0.090512	0.21876	0.2999	0.14706	0.097668	0.054884	0.016012	0.088982	0.094382	0.055296	0.054934	0.059505	0.078109	0.082165
0.17024	0.24778	0.053404	0.093503	0.18706	0.057413	0.18446	0.13294	0.038876	0.027322	0.001069	0.11603	0.07677	0.087827	0.066888	0.078659
0.35544	0.32965	0.122	0.11439	0.048194	-0.079617	0.063737	0.07669	0.12619	0.035506	0.063245	0.12219	0.055393	0.025804	0.085966	0.075834
0.49226	-0.032493	0.1069	-0.040221	0.10876	0.16628	-0.044311	0.026291	0.033693	0.06687	0.088087	0.023667	0.093589	0.080775	0.085019	0.091347
0.31234	0.086352	0.15645	0.0909	-0.059118	0.14843	0.030262	0.056887	0.025328	0.065971	0.070042	0.059256	0.080704	0.081358	0.066196	0.058883
-0.096799	0.19905	0.16548	-0.069545	-0.082782	0.25333	-0.012838	0.072422	0.05679	0.080606	0.097401	0.023669	0.077122	0.087708	0.070209	0.042996
-0.14049	-0.10954	0.29737	-0.037794	0.11845	-0.04207	0.044211	0.095004	0.066748	0.071889	0.12639	0.06584	0.070227	0.046636	0.10908	0.065051
-0.16327	0.39271	0.45385	-0.058377	-0.021719	0.13007	0.043155	0.0096934	0.10998	0.048413	0.054889	0.073379	0.0674	0.048817	0.062567	0.047833
-0.18288	-0.013994	0.089629	0.1765	0.28685	0.045448	0.039385	0.12415	0.11272	-0.0059538	0.062696	0.076196	0.080043	0.079585	0.091197	0.032193
0.31421	0.41144	0.069713	0.18263	0.13778	-0.01235	0.14054	-0.06573	0.10888	0.098543	0.11574	0.11365	0.061412	0.101	0.086369	0.073672
0.24756	-0.053867	0.22136	0.11601	-0.0157	-0.018529	0.027221	0.06637	0.16883	-0.05249	0.080273	0.066763	0.10778	0.049625	0.080762	0.080338
0.084223	0.086554	-0.085229	-0.095507	0.17561	0.00069154	0.045198	0.011297	0.024757	0.11294	0.14544	0.093715	0.088209	0.056488	0.073425	0.075081
0.15791	-0.020265	-0.010541	0.047231	0.16783	0.11726	0.046331	0.097073	0.097077	0.029465	0.079512	0.11098	0.055426	0.074191	0.071741	0.073826
-0.10517	0.085677	-0.046681	-0.070863	-0.014671	0.11837	0.073682	0.053372	0.071837	0.026848	0.044208	0.08516	0.10147	0.039486	0.062682	0.067936
-0.2314	0.2143	0.11879	0.014978	-0.19595	0.038474	-0.0048865	0.067675	0.026391	0.040753	0.11932	0.083461	0.10019	0.088214	0.082541	0.057878
-0.094302	-0.15849	0.0039271	0.21342	-0.052328	0.18818	-0.028438	0.095032	0.019212	0.074177	0.028031	0.076613	0.086327	0.066214	0.076745	0.09888
-0.0017107	-0.090101	0.23089	0.22509	0.068742	0.080598	0.11973	0.18626	0.073626	0.062856	0.062341	0.13424	0.12094	0.062036	0.063521	0.085549
-0.15027	0.18495	0.14038	-0.19091	0.15348	0.015076	0.14365	0.17823	0.10364	0.076734	0.062638	0.073781	0.10462	0.047952	0.086775	0.062414
-0.24593	0.11032	0.30484	-0.11269	0.087576	-0.009378	0.12028	0.049141	0.03466	0.018576	0.050716	0.049652	0.12205	0.1045	0.091698	0.073472
-0.078832	0.18189	0.08565	0.16004	0.17097	0.02946	0.09141	0.19214	0.11235	0.11922	0.092494	0.075977	0.10456	0.058725	0.073684	0.070892
0.030913	-0.045968	0.41482	0.18811	0.01125	0.27889	0.031756	0.060677	0.05704	0.091153	0.081507	0.10217	0.08234	0.10112	0.055087	0.079966
0.29086	0.25017	0.17252	-0.060921	0.11854	0.21491	0.11181	0.14149	0.044759	0.1115	0.015775	-0.0086043	0.07939	0.076171	0.053475	0.078481
-0.1055	0.034574	0.092179	0.076	-0.032093	0.15361	0.13589	0.053186	0.067739	0.069174	0.060763	0.015016	0.057677	0.064037	0.10486	0.087643
0.34221	0.071446	0.066443	0.22061	-0.027657	0.12566	-0.0017278	0.016511	0.096814	0.13414	0.080034	0.099243	0.070683	0.073678	0.058189	0.093602
0.069389	0.066209	-0.035416	0.1006	0.23228	0.040744	-0.007138	0.053509	0.045774	0.046447	0.077103	0.084322	0.040226	0.061061	0.076987	0.070113
0.1385	0.12066	0.0054231	-0.098926	0.14096	0.12073	-0.067378	0.074741	0.11698	0.058384	0.02003	0.034248	0.10424	0.065589	0.058387	0.070634
0.023136	0.15353	0.047808	0.10961	-0.033335	0.17661	0.062843	0.045344	0.011018	0.032083	0.062226	0.054582	0.081961	0.046774	0.082777	0.075724
-0.2374	0.21164	0.05936	0.19041	-0.090773	-0.17751	0.068898	-0.058288	0.16788	0.033147	0.13323	0.049962	0.080271	0.069442	0.059115	0.080284
0.015707	-0.2739	0.24988	0.0020248	0.054561	0.094255	0.17565	-0.0089218	0.034686	0.063994	0.055551	0.099295	0.10651	0.088783	0.078976	0.084151
0.28722	0.41069	0.071012	0.23353	0.22375	0.1233	0.20034	0.053823	0.067264	0.080044	0.08283	0.12816	0.043014	0.056203	0.029816	0.072421
-0.12689	-0.16395	0.060938	0.12844	-0.015013	-0.10792	0.049657	0.099873	0.055271	0.047697	0.067022	0.077544	0.1095	0.05545	0.04684	0.051159
-0.13546	0.13261	-0.16893	0.213	0.063061	0.13196	0.17075	0.024779	0.12424	0.088381	0.083034	0.008274	0.10021	0.085785	0.066056	0.075398
-0.088744	0.34306	0.13209	0.066645	0.002027	0.14845	0.020782	0.13617	0.050208	0.08214	0.16262	0.027772	0.081389	0.061706	0.10034	0.078665
0.19493	0.39189	0.28258	0.069381	-0.06209	-0.043993	-0.010357	0.0192	0.072051	0.0331	0.094335	0.14232	0.066501	0.079222	0.099951	0.070657
0.36022	-0.22512	-0.071126	0.054567	0.14494	0.036018	0.06935	-0.043386	0.096542	0.026356	0.1152	0.096597	0.1089	0.073416	0.060645	0.058458
-0.17099	-0.12122	0.13259	0.070453	0.30827	0.048935	-0.048771	0.080765	0.093249	0.14221	0.097676	0.089872	0.045291	0.067171	0.073018	0.063568
0.25604	0.13444	0.03037	-0.045173	0.049943	0.10231	-0.0033091	0.0033564	0.055705	0.1016	0.021883	0.081872	0.079685	0.064371	0.075849	0.067546
-0.087798	0.25818	0.29448	-0.03996	0.13516	0.023087	0.14237	0.13686	0.012476	0.10731	0.12545	0.077786	0.10326	0.10459	0.068092	0.076694
-0.18394	-0.17082	0.34079	0.14919	0.10525	0.089412	0.12426	0.070185	0.10529	0.0080664	0.090741	0.054512	0.069755	0.078823	0.098773	0.05864
-0.17774	-0.0090121	0.069018	0.11503	0.11936	0.17849	0.1095	0.012745	0.14042	0.077559	0.074542	0.10786	0.086686	0.06379	0.054539	0.08435
0.11596	-0.16584	-0.025993	0.16053	0.10311	0.14778	-0.0014652	0.077284	-0.0057313	0.061345	0.089313	0.036902	0.080032	0.078435	0.079279	0.050695
0.084654	-0.0011451	0.38293	0.090752	-0.01136	-0.073881	0.11534	0.025313	0.052889	0.096978	0.11372	0.11727	0.03977	0.12731	0.066884	0.072595
0.353	-0.13613	0.13253	0.13061	-0.13519	0.14767	0.074454	0.03703	-0.029058	0.014998	0.10135	0.1003	0.09072	0.036887	0.061725	0.048891
-0.17806	0.29906	0.090511	0.066612	0.11419	0.025672	0.056572	0.020349	0.027452	0.079663	0.052249	0.074456	0.046951	0.062511	0.064483	0.081117
0.22665	-0.013742	0.086907	0.16656	0.16276	0.10277	0.098264	0.022254	0.027109	0.14008	0.060653	0.10735	0.070604	0.038134	0.050036	0.061279
0.26504	0.15336	0.09429	0.0043344	0.093107	0.0028343	0.073202	0.061982	-0.016507	-0.0045368	0.07811	0.10327	0.062025	0.0713	0.078259	0.098716
-0.34739	0.14446	0.09896	0.16499	0.075429	0.08354	-0.026784	-0.015445	0.061681	0.063121	0.1103	0.099645	0.043054	0.062795	0.081386	0.0659
-0.24019	0.04459	0.042971	0.17007	0.10408	0.039248	0.045107	0.091895	0.10502	0.058538	0.086625	0.067019	0.049246	0.046055	0.024896	0.032129
0.21608	0.11957	0.042525	0.061081	-0.0090394	-0.055415	0.014982	-0.0038485	0.095769	0.14725	0.056294	0.0020637	0.04386	0.07763	0.07039	0.082318
-0.19669	0.35674	0.049448	0.18368	0.071409	0.057315	0.15826	0.094467	0.099966	0.08753	0.096444	0.077868	0.089338	0.095416	0.084841	0.057615
-0.13901	0.15495	0.10609	0.11284	0.12816	0.079665	-0.031544	0.02308	0.060246	0.038591	0.03482	0.122	0.045565	0.0737	0.10398	0.064104
0.050077	0.26744	0.01375	0.32755	0.12041	0.0041188	0.0096005	0.036724	0.027721	0.053376	0.058339	0.079366	0.086788	0.078088	0.12418	0.077156
0.087263	0.14509	0.13796	0.07431	-0.079367	0.057118	0.079623	-0.029637	0.02033	0.070019	0.025668	0.036609	0.076667	0.072213	0.088778	0.040717
-0.013504	-0.0049434	0.12766	-0.00048422	-0.10511	-0.073431	0.084658	-0.023153	0.096519	0.080198	0.059097	0.077443	0.071283	0.094999	0.057607	0.086544
0.23198	0.0206	-0.048318	0.10756	0.091163	0.13765	0.15555	-0.0046887	0.12577	0.082931	0.09413	0.10549	0.049473	0.034033	0.085546	0.020308
0.077661	0.11571	0.028733	0.054281	0.053113	-0.0062525	-0.022188	0.11357	-0.053139	0.10251	0.071557	0.10365	0.089866	0.06694	0.072484	0.077753
0.35868	0.0076284	0.1246	0.2656	0.29433	0.13225	-0.027282	0.12727	0.16585	0.082199	0.13589	0.019574	0.035355	0.061549	0.070542	0.080182
-0.16593	0.13155	0.014461	-0.014251	0.14048	0.29863	0.13341	-0.00052705	0.0083067	0.091769	0.072533	0.14998	0.071073	0.084278	0.088496	0.075074
0.26706	-0.14699	-0.0062407	0.097449	0.13704	0.10713	-0.036606	0.095541	0.11073	-0.037794	0.069279	0.076167	0.11082	0.068586	0.02049	0.076101
-0.0049862	-0.27838	0.38618	0.14437	0.23547	0.01071	0.22511	0.11979	0.090561	0.05718	0.064655	0.053878	0.057904	0.053676	0.06691	0.071502
0.079144	-0.1983	-0.08672	0.081264	0.14601	-0.010766	0.0091892	0.12467	0.25608	0.09111	0.07147	0.053172	0.062748	0.055243	0.083564	0.062654
0.10169	-0.17697	0.071119	0.080725	0.014032	0.054488	0.12935	0.096981	0.10138	0.077739	0.11182	0.021511	0.066772	0.094579	0.090562	0.078767
0.14594	0.07308	-0.072462	0.1631	-0.085284	0.080561	0.049003	0.10137	0.11683	0.084526	0.081952	0.079982	0.068125	0.1135	0.056922	0.062375
0.43283	0.10754	0.16949	0.28048	0.15364	-0.13032	0.027798	-0.020578	0.065393	0.058234	0.06715	0.097987	0.078845	0.064232	0.032711	0.041329
0.052142	0.05266	0.081088	-0.041831	-0.0035308	-9.2241e-05	0.0096785	0.068551	0.00045046	-0.020259	0.1098	0.081359	0.067324	0.05392	0.067724	0.074963
-0.30129	-0.087848	0.12548	0.0073291	0.15959	-0.029858	-0.018967	0.065312	0.037776	-0.0033777	0.10775	0.075116	0.076092	0.069383	0.06527	0.063889
-0.11468	0.096739	0.0038005	0.057042	0.047435	0.088512	0.10052	0.010538	0.045643	0.02166	0.085327	0.010731	0.096449	0.065366	0.073196	0.078981
0.11967	0.059768	0.30096	0.060423	0.10551	0.019726	0.080961	0.13659	0.066018	0.068021	0.06861	0.079099	0.066389	0.07811	0.093403	0.04545
-0.19864	0.20133	-0.029006	0.14185	0.15116	0.0033417	0.0041879	0.059815	0.091059	0.13709	0.097526	0.05182	0.076574	0.090666	0.071427	0.060612
-0.1005	0.10708	0.047056	0.001667	0.11067	0.018161	0.019087	0.092145	0.087127	0.083404	0.079357	0.13139	0.04429	0.074512	0.090997	0.06435
-0.234	-0.053848	0.22511	0.11263	-0.042751	-0.013234	0.01934	0.11745	0.051421	0.10754	0.088265	0.02549	0.073259	0.060262	0.045368	0.064418
0.10997	0.12451	0.19262	0.13837	0.13786	-0.057426	0.13761	0.10508	0.090774	0.046588	0.10627	0.094953	0.064131	0.079068	0.061762	0.061441
0.013466	-0.24133	0.22369	-0.058986	0.012774	0.1225	-0.02232	0.013439	0.073788	-0.035436	0.049816	0.11009	0.048598	0.1081	0.052975	0.045048
0.46689	0.14417	0.24972	0.20599	-0.0010946	0.25012	0.04397	0.18864	0.12222	0.077129	0.049754	0.05237	0.075289	0.097252	0.072303	0.067267
0.28268	0.17649	0.31476	0.20846	0.18001	-0.05109	0.098984	0.060723	0.04664	0.16171	0.096209	0.087311	0.083581	0.09709	0.07278	0.051548
0.37991	0.037338	-0.20055	-0.16894	0.10396	0.11684	0.1104	0.12706	0.013869	0.095016	0.097806	0.074176	0.064182	0.089415	0.094066	0.064527
-0.14188	0.058401	0.18734	0.26783	0.29897	0.16755	0.14641	0.089125	0.094535	0.014228	0.020782	0.046545	0.07926	0.065623	0.061329	0.058007
0.10396	-0.078447	0.30554	-0.14426	0.088399	0.0025921	0.19183	0.10752	0.089729	0.081285	0.084658	0.097402	0.090263	0.071467	0.06359	0.10649
0.33108	0.19651	0.032394	-0.04085	0.0042643	-0.078279	0.048633	0.14867	0.11849	0.067152	0.089076	0.035002	0.11733	0.090788	0.066764	0.085577
0.46792	0.24839	0.32257	-0.016209	0.060042	-0.045353	-0.017746	0.036023	0.10559	-0.0018493	0.039659	0.06446	0.13521	0.093271	0.077125	0.056787
-0.12915	0.48105	0.054185	-0.13003	0.08512	-0.027551	-0.013366	0.09347	0.055743	0.1138	0.19975	0.051458	0.07113	0.09216	0.10753	0.063705
-0.34596	-0.2572	0.16321	-0.010575	0.11669	0.11946	0.057992	-0.080755	0.16309	0.037832	0.067004	0.010928	0.07811	0.055326	0.063591	0.040257
0.37941	0.21199	0.085901	-0.093302	0.10517	0.051346	0.10068	0.060883	0.055452	0.015517	0.043384	0.12379	0.054627	0.079676	0.069999	0.086382
0.41683	0.22633	-0.17858	0.10038	0.073341	0.16806	0.060065	0.092249	0.07023	0.13074	0.10182	0.073963	0.071176	0.068098	0.10031	0.080744
0.032935	-0.26008	0.3532	-0.18387	0.063336	-0.068141	0.028552	0.12108	0.20084	0.003328	0.059091	0.099139	0.069244	0.060564	0.046592	0.047588
0.004277	-0.051572	0.16765	0.23701	0.050502	0.1003	0.14474	0.024791	0.097366	0.10826	0.077924	0.06752	0.052884	0.025115	0.070504	0.10833
-0.10811	-0.092408	0.098431	0.065138	0.21221	0.015773	0.031132	0.12304	0.1653	0.11932	0.08045	0.015325	0.082347	0.07662	0.07772	0.093848
0.075566	0.06944	0.19396	0.10416	0.10472	0.13598	0.10197	-0.0038643	0.11854	-0.022798	0.053218	0.071572	0.055378	0.035143	0.099087	0.066014
-0.12796	0.035492	-0.19143	0.027662	0.078744	0.20696	0.075778	2.5005e-05	0.12391	0.14763	0.11651	0.056264	0.037381	0.1087	0.064774	0.056908
0.16352	-0.056673	0.14375	-0.028075	-0.041166	0.035204	0.12771	0.048739	0.022237	0.064037	0.031202	0.099202	0.091996	0.054934	0.047464	0.033635
-0.044083	0.20178	-0.13322	0.10138	0.21496	0.078157	-0.0016264	0.093378	0.037056	0.12772	0.10868	0.054581	0.062002	0.057634	0.098638	0.079451
0.2064	-0.023937	0.078401	-0.16085	-0.013409	-0.1219	0.17327	-0.0053128	0.11748	0.085859	0.066146	0.055946	0.06177	0.089044	0.055985	0.082621
-0.019301	-0.30316	-0.072091	0.19962	0.11029	0.022012	0.1667	0.018415	0.065175	0.061587	0.11021	0.010792	0.067014	0.084134	0.064796	0.071262
0.1763	0.14101	0.036679	0.070691	0.15318	0.12619	0.21447	0.097866	0.10753	0.010189	0.034148	0.087453	0.041117	0.10386	0.055997	0.069626
0.30262	-0.19895	-0.10161	-0.024411	0.24248	0.039031	0.012902	0.064099	0.060604	0.11646	0.086172	0.062038	0.099062	0.042254	0.054516	0.045182
0.18357	0.35254	0.22379	0.12085	0.032226	0.15232	0.098049	0.028059	0.077345	0.019896	0.08453	0.10389	0.019363	0.12236	0.083097	0.087804
0.057681	0.0057167	0.084902	0.077077	0.039223	-0.0011272	-0.14691	0.036404	0.14657	0.031327	0.058612	0.066202	0.045993	0.059745	0.099956	0.048625
0.030523	-0.13555	0.21446	0.13835	0.11616	-0.081967	0.084851	0.20602	0.0041345	0.028199	0.088254	0.10224	0.044623	0.097185	0.080719	0.071133
0.36343	0.019072	0.10128	0.055466	0.10186	-0.0091944	0.013691	0.13315	0.12715	0.095516	0.063459	0.070805	0.073157	0.057557	0.066572	0.058612
0.31082	0.36877	-0.015636	-0.0068403	0.18405	0.13214	0.15014	0.013946	0.0058862	0.026478	0.10245	0.035102	0.072976	0.070886	0.056037	0.051348
0.17093	0.26417	-0.053172	0.030807	0.047553	0.21047	0.097691	0.094034	0.0059443	-0.009381	0.1167	0.076943	0.076528	0.060721	0.052141	0.075525
0.40911	0.30672	0.34276	0.024482	-0.047305	0.080293	0.084298	0.083505	0.078469	0.032192	0.012997	0.082708	0.082107	0.052238	0.081883	0.086185
0.0057504	-0.060392	0.084198	0.095358	0.057619	0.058807	-0.062039	0.13039	0.11309	0.017796	0.067762	0.10404	0.095308	0.047782	0.06048	0.063802
0.18334	0.33638	0.098569	0.22049	0.090364	0.21218	0.029022	0.11934	0.021911	0.057921	0.031416	0.10103	0.084961	0.06847	0.074792	0.081
-0.1852	0.11959	0.21604	0.089713	0.0032389	-0.0042987	0.033785	0.052527	0.078257	0.10247	0.03612	0.076282	0.06346	0.09672	0.078091	0.085176
0.52302	-0.021672	0.14963	0.10954	-0.033472	0.047964	0.12264	0.054413	0.0073409	0.10078	0.0641	0.10448	0.020825	0.078432	0.034548	0.050935
-0.18723	0.28964	0.17084	-0.045316	0.12938	0.18285	0.071187	0.053714	0.13852	0.090189	0.09985	0.07284	0.052004	0.049285	0.091202	0.085546
0.042784	-0.026823	0.14454	-0.10983	0.014266	0.068666	0.050804	0.11861	0.10455	-0.011187	0.072425	0.080274	0.050393	0.079078	0.058692	0.081686
-0.017228	-0.12921	0.28249	0.14432	0.045836	0.058588	0.087666	0.17417	0.11752	0.070367	0.060746	0.085705	0.076702	0.059977	0.066925	0.064754
-0.029068	-0.12546	-0.15197	0.02364	0.076056	0.020512	0.081996	0.072294	0.069799	0.13345	0.094969	0.053122	0.078778	0.083382	0.084375	0.053378
-0.33722	0.086093	0.15055	0.086895	0.086072	0.20883	0.16731	0.05568	0.0063677	-0.0094901	0.15557	0.11442	0.073646	0.096804	0.09358	0.066364
0.044896	0.11082	0.25195	0.010395	0.22018	-0.056858	0.014646	0.070076	0.1214	0.13499	0.12302	0.076709	0.023982	0.062204	0.07113	0.067763
0.28446	0.36265	0.11496	0.057198	0.14059	0.19252	0.059439	-0.11091	0.053796	0.10364	0.07859	0.081585	0.014322	0.078245	0.089731	0.055038
0.42782	0.27194	0.022947	0.098685	0.19117	0.044182	0.20345	-0.019825	0.085422	0.11631	0.030177	0.068825	0.072237	0.067907	0.091463	0.091333
0.067616	0.1428	0.0088636	0.089099	0.12328	0.12004	0.12503	0.10712	-0.061929	0.086678	0.05029	0.048803	0.062374	0.088336	0.060416	0.058428
0.26608	0.31115	0.15323	-0.047643	0.10539	-0.033158	0.040182	0.043821	0.064212	0.014994	0.022661	0.1009	0.077579	0.07465	0.048564	0.046356
-0.11826	0.31737	0.20945	0.12864	0.0099799	0.19437	0.042017	0.054719	0.087722	0.024068	0.056732	0.11874	0.10207	0.093762	0.053901	0.063575
-0.096335	0.12496	0.053093	-0.14119	0.24315	0.12506	0.053264	0.11382	0.15651	-0.0044217	0.091214	0.057548	0.055847	0.1093	0.099856	0.056718
0.20301	0.24345	0.17423	0.19243	0.1325	0.0094934	0.016416	0.16019	0.012289	0.070488	0.10201	0.031486	0.058936	0.10188	0.090528	0.12215
-0.070525	0.12369	0.0044895	0.008218	0.053646	0.2176	0.17671	0.12842	-0.0040971	0.038638	0.092525	0.11178	0.063998	0.071056	0.0417	0.052243
0.089871	-0.14057	0.15241	0.19512	0.065773	0.2415	0.045214	0.028786	0.17893	0.10081	0.16193	0.04419	0.088399	0.11507	0.074095	0.098208
0.20018	0.10339	0.3034	0.088789	0.20598	0.036883	0.055473	0.17309	0.06951	0.03943	0.048191	0.072095	0.10398	0.052196	0.066791	0.10845
0.50198	0.10207	0.28192	-0.058566	0.10118	0.0657	0.11878	0.13347	0.12593	0.050272	0.10439	0.10279	0.11331	0.047827	0.062486	0.061728
-0.068023	-0.22209	0.29697	-0.089431	0.034345	0.029425	0.058624	-0.039915	0.085414	0.024834	0.023686	0.045385	0.092657	0.093165	0.068186	0.076906
0.12923	0.045501	0.13815	0.17163	0.0045244	-0.01834	0.0027485	0.036967	0.12589	0.041083	0.10077	0.079476	0.1158	0.051531	0.096797	0.059998
-0.24734	-0.10038	0.27833	0.034436	0.4174	-0.0011223	0.18104	0.16451	0.00015192	0.071396	0.053761	0.068156	0.052952	0.073339	0.090727	0.07536
0.004381	0.12721	0.15039	-0.077771	0.053083	0.1604	0.040881	0.047658	0.10132	0.052732	-0.028791	-0.027344	0.082819	0.041057	0.088831	0.017261
-0.050624	0.22674	0.23274	0.18956	-0.052795	0.15518	0.0929	0.042529	0.049819	0.10467	0.041581	0.062401	0.089826	0.11305	0.061524	0.074152
-0.35849	0.44463	0.2618	0.014162	-0.10591	0.060034	0.074358	0.089021	0.14461	0.1033	0.02371	0.050452	0.072053	0.046917	0.079272	0.038503
0.38506	-0.098551	-0.015025	-0.15794	0.082075	0.17425	-0.02977	0.047486	0.070857	-0.0041051	0.12509	0.086782	0.044423	0.065496	0.081517	0.056762
0.31577	0.15418	0.14619	0.26147	0.2911	0.034498	-0.11682	0.15165	0.012895	0.052378	0.036252	0.069129	0.048419	0.059112	0.066912	0.095882
0.022653	-0.02528	-0.23618	0.18037	0.088056	0.091264	0.044102	0.019762	0.075688	0.033997	0.082494	0.06556	0.031467	0.059558	0.067375	0.078052
0.013835	0.35295	0.0096164	0.017154	0.11449	-0.070186	0.1932	0.054028	0.0074453	0.058166	0.052869	0.057989	0.058292	0.086141	0.025407	0.074092
0.22523	0.26385	0.1562	0.14431	-0.082034	0.021266	-0.06485	0.11815	0.13254	0.031022	0.062495	0.092171	0.099022	0.086587	0.05504	0.084268
-0.047266	-0.13842	0.14427	-0.065375	-0.038057	-0.029178	0.12252	0.10075	0.075084	0.0017078	0.070584	0.066153	0.035784	0.076563	0.086389	0.090621
-0.04841	-0.084481	0.38041	-0.019101	0.05099	0.019741	0.11662	0.17864	0.09939	0.054047	0.071944	0.037909	0.064867	0.049953	0.058552	0.072867
-0.070445	-0.26727	-0.12149	-0.040426	-0.088156	0.16344	-0.068316	0.095602	-0.0010833	0.12041	0.10946	0.089604	0.07225	0.029402	0.070393	0.075264
0.07402	0.16138	0.14274	-0.18911	0.084429	0.094129	0.012104	-0.045725	0.088506	0.087619	0.071329	0.12793	0.084135	0.081979	0.049956	0.089539
0.032248	-0.071307	-0.027705	-0.037145	0.037141	0.14531	0.092663	0.15621	0.086612	0.0083388	0.080343	0.033763	0.05263	0.081961	0.056921	0.080783
-0.21353	0.049646	-0.037699	0.20972	0.17262	0.14761	0.11025	-0.024631	-0.0060835	0.014326	0.0017302	0.071882	0.1198	0.057902	0.071081	0.094047
0.13594	-0.039322	0.05222	0.11397	-0.0036064	-0.036188	0.15065	0.1268	0.042057	0.024651	0.09738	0.049984	0.0031583	0.081083	0.046239	0.075459
0.29649	0.21894	-0.27182	-0.085117	0.23069	0.05281	0.018944	0.06239	-0.015669	0.056127	0.091366	0.052403	0.058306	0.025319	0.054851	0.069694
0.38094	-0.13549	0.015312	-0.00044794	-0.096587	0.11533	-0.017642	0.14383	0.087754	0.048574	0.078229	0.076731	0.057504	0.10068	0.074065	0.064253
0.46732	0.0328	0.31068	0.15178	0.14584	0.028734	0.023677	0.070338	0.082725	0.056611	0.10199	0.014814	0.059476	0.080433	0.070433	0.075729
-0.21491	0.06314	0.14071	0.057843	0.14975	0.023493	0.22536	0.0050373	0.016064	0.042285	0.051697	0.059411	0.05734	0.079377	0.05663	0.088508
-0.13331	0.1014	0.044177	-0.034242	-0.018189	-0.0028752	0.015937	0.13719	0.17949	0.030754	0.077996	0.063963	0.11626	0.058533	0.059186	0.06644
-0.053958	0.030068	0.11202	-0.040838	0.043727	0.15889	0.018342	0.0069769	0.12841	0.095911	0.10608	0.020453	0.075527	0.078921	0.073687	0.095463
-0.024553	-0.0083231	0.29253	0.15793	0.13496	0.11315	0.10036	0.070334	0.055564	0.061419	0.069458	0.065794	0.073588	0.05778	0.077179	0.052292
-0.3714	0.098214	0.075363	0.018989	0.14028	0.10302	0.062076	0.13808	0.07695	0.088876	0.11372	0.086108	0.04639	0.08395	0.11022	0.097006
0.26909	-0.02572	0.0083629	-0.083417	0.04666	0.026407	0.053731	0.17601	0.15451	-0.026075	0.094706	0.079824	0.047568	0.037799	0.055347	0.088795
-0.10637	-0.058298	0.17955	0.072684	0.21633	0.13689	0.083997	0.03414	0.077654	0.079102	0.046739	0.1304	0.090496	0.032689	0.085742	0.081228
0.11377	-0.18737	-0.1505	-0.04753	0.08261	0.13463	0.14026	0.037416	0.12657	0.04689	0.096525	0.033886	0.053466	0.055989	0.056687	0.050319
0.2306	0.20602	0.37493	0.20207	0.08939	0.023181	0.037919	0.089439	0.0083531	0.053911	-0.019964	0.03487	0.089536	0.048295	0.079535	0.072931
-0.026971	-0.12032	0.10158	0.10986	-0.091755	0.15883	0.034944	0.080623	0.091634	0.1101	0.084616	0.14138	0.048973	0.05751	0.084621	0.073641
0.050138	0.1945	0.1712	0.059386	-0.040559	0.10386	0.15673	0.10747	0.14441	0.10217	0.065628	0.087995	0.099125	0.069543	0.05251	0.057296
0.097377	-0.19347	-0.051626	0.072641	0.18185	0.12082	0.14031	0.090226	0.021484	0.13572	0.095547	0.095375	0.073791	0.044867	0.066827	0.079843
0.22156	-0.045002	0.015886	0.1004	0.34064	0.079966	0.18463	0.12978	0.035722	0.12934	0.057097	0.035829	0.086196	0.11083	0.073211	0.058453
0.33719	-0.10547	0.0058262	0.071885	0.16745	0.1162	0.16547	0.16621	0.067354	0.034737	0.062362	0.030722	0.12467	0.071852	0.10878	0.09325
0.0086498	0.29099	0.21722	0.11363	-0.076971	-0.1023	0.071996	0.067174	0.05315	0.085651	0.027736	0.12016	0.066591	0.034704	0.1036	0.077983
0.29027	0.084212	0.1314	-0.23681	0.17173	0.062608	-0.012547	0.029663	0.035293	0.032839	0.11713	0.067167	0.066585	0.05842	0.064483	0.047815
-0.15921	0.24756	0.063523	0.085168	0.039235	0.10362	0.19549	-0.030975	0.092931	0.064039	0.076675	0.037226	0.069693	0.052873	0.061781	0.051573
0.1151	0.07785	0.053487	0.13332	0.15196	0.11573	0.059541	0.063739	0.12608	0.044558	0.061408	0.075412	0.065596	0.076682	0.063449	0.11566
0.15232	0.23264	-0.021485	-0.017155	0.062287	0.14784	0.031029	0.22419	-0.018308	0.042747	0.063062	0.10379	0.062977	0.092241	0.073439	0.079887
-0.19348	-0.0084994	-0.11847	-0.034043	-0.084449	0.13332	0.15096	0.036902	0.046207	0.12901	0.12549	0.10433	0.054665	0.083577	0.070141	0.045962
-0.16461	0.20803	0.052719	0.10296	0.14064	0.10605	0.16518	-0.0013704	0.032975	0.089122	0.062374	0.10946	0.073249	0.063942	0.054841	0.073672
0.040889	0.22448	-0.090498	0.11411	-0.022216	0.13099	0.066332	0.13071	0.091423	0.099315	0.062224	0.089121	0.065647	0.068313	0.048798	0.057493
0.22458	-0.24689	0.07496	0.10797	0.12179	0.10776	0.11469	-0.031574	0.076118	0.13216	0.14732	0.081456	0.094514	0.077914	0.091051	0.088029
-0.013676	0.1805	0.11121	0.12139	-0.026607	0.031336	0.00054336	0.13014	0.10069	-0.014227	0.052482	0.094698	0.034128	0.072314	0.090365	0.054664
0.2668	0.10405	-0.14967	0.081189	-0.11673	0.15491	-0.01526	0.1733	0.0099253	0.051943	0.05939	0.13146	0.062636	0.079373	0.073337	0.079896
0.18319	0.31369	0.063975	0.01847	0.084897	0.15672	-0.0089696	0.11061	0.11714	0.14915	0.013299	0.069154	0.050178	0.062859	0.086033	0.08478
0.18844	0.24951	0.22466	0.15436	0.082833	0.051256	0.22106	0.027794	0.0764	0.015948	0.075316	0.12251	0.067307	0.04311	0.023672	0.088576
-0.15867	-0.20479	0.23814	0.079629	0.19216	-0.0049499	0.024659	0.039444	0.061525	0.066335	-0.0040198	0.039312	0.075745	0.076716	0.042064	0.06466
-0.22042	-0.040635	0.10477	0.13082	-0.0047668	0.057797	-0.020781	0.088852	-0.030392	-0.038967	0.10675	0.079376	0.072431	0.062001	0.061988	0.0939
-0.081372	0.395	0.21195	0.082736	0.043111	0.11807	-0.10405	0.13266	0.12539	0.050102	0.10335	0.11656	0.079524	0.088216	0.068857	0.041764
-0.22102	-0.01433	0.21816	0.16298	0.003815	0.086542	0.066279	0.073924	0.11407	-0.019495	0.020245	0.046534	0.08654	0.07319	0.060279	0.077429
0.069523	0.30285	-0.099258	0.19032	0.1165	0.14227	0.23326	0.027346	0.082668	-0.02113	0.013492	0.097801	0.046001	0.047022	0.058299	0.051104
0.1957	-0.024053	-0.048531	0.08829	0.078411	0.087759	-0.027501	0.014206	0.10151	0.12191	0.064293	0.071004	0.12343	0.09154	0.066181	0.055579
-0.10293	0.1356	0.15973	-0.0088081	-0.02452	-0.11073	0.059726	0.067862	0.17971	0.13575	0.12257	0.049991	0.11232	0.078312	0.10035	0.086231
0.32178	-0.13527	0.10485	-0.0098032	0.16204	0.028512	0.13042	0.068038	0.085182	0.081606	0.062632	0.097464	0.054789	0.093004	0.06539	0.05817
0.29493	0.051401	0.16542	-0.091452	0.12389	0.155	0.055487	0.031312	0.04061	0.12549	0.020848	-0.0059842	0.13006	0.10861	0.081717	0.091315
-0.01365	0.23503	0.20708	-0.071695	0.063092	0.069788	0.16586	0.0028411	0.12052	-0.02356	0.019116	0.10386	0.059293	0.07606	0.050724	0.063633
0.06608	0.12213	0.19139	0.10391	0.063423	0.05165	0.095049	0.025602	0.047576	0.094779	0.10921	0.021026	0.085701	0.066319	0.09559	0.07137
0.35921	-0.037423	0.15103	0.025673	0.00081684	0.004847	0.15563	-0.0079445	0.062926	0.088427	0.026805	0.05882	0.067231	0.04665	0.083866	0.069669
-0.25895	-0.29542	-0.029483	0.12524	-0.11	-0.11621	0.049999	0.033576	0.14054	0.061815	0.091816	0.08451	0.040711	0.11452	0.062558	0.041456
0.56716	0.20249	0.28587	0.32231	-0.087569	-0.01018	0.15097	-0.0060959	0.092795	0.13707	0.07688	0.10253	0.076873	0.073742	0.098611	0.074054
-0.24239	0.13525	0.17338	-0.1711	0.20051	0.045707	0.24687	0.0013733	0.0093957	0.097857	0.079656	0.068141	0.08206	0.10242	0.055836	0.074544
-0.022159	0.098162	-0.0050602	0.17692	-0.079514	0.083561	0.15194	0.088938	0.078493	0.049664	0.10117	0.10659	0.065787	0.046654	0.077712	0.053059
0.034948	-0.19604	0.098641	0.27899	0.033293	0.21657	0.071265	0.11598	0.07955	0.084342	0.0011788	0.074367	0.069715	0.087656	0.05341	0.053037
-0.039317	0.027422	-0.043463	0.14952	0.082975	0.12612	0.070154	0.16062	0.12049	0.069116	0.082154	0.011637	0.12481	0.10185	0.082647	0.074746
0.4267	-0.098188	-0.015191	0.015533	-0.06009	-0.14418	0.043185	0.13412	0.080878	0.097665	0.059145	0.053206	0.051794	0.07959	0.095294	0.046605
0.098246	0.085809	0.097264	-0.09979	0.098017	0.13677	0.2399	0.044974	0.12948	0.049424	0.062004	0.073595	0.023023	0.049352	0.076032	0.097248
0.30109	-0.084948	0.2221	0.10076	0.055508	0.076021	0.074477	0.12324	0.02581	0.031084	0.095794	0.079499	0.020055	0.06997	0.075264	0.075688
-0.27138	0.26991	-0.05892	0.16533	-0.018695	0.15697	0.0036245	0.16314	0.075832	0.076951	0.011808	0.052406	0.083905	0.038803	0.070189	0.058049
0.23398	-0.11253	0.081037	0.1857	-0.011158	0.084698	-0.04426	0.14067	0.036002	0.15089	0.15156	0.02314	0.075326	0.089954	0.081167	0.096495
0.14475	0.011121	-0.049273	0.2118	0.16218	0.079524	0.090294	0.0045427	0.16502	0.061353	0.094249	0.055953	0.060228	0.069059	0.098318	0.073059
-0.063949	-0.25505	-0.013073	0.13301	0.0627	0.14626	-0.016284	-0.0062243	0.042361	0.07024	0.10951	0.10683	0.10951	0.054348	0.074567	0.060748
0.29435	0.30482	0.1337	-0.038721	0.086335	0.0026343	0.047386	0.051414	0.083458	0.065327	0.078465	0.02121	0.087421	0.073009	0.10045	0.089105
0.19639	0.49261	-0.085769	0.1291	0.050675	-0.062589	0.14559	0.18482	0.054984	0.17801	0.08612	0.042903	0.093722	0.066973	0.059314	0.059452
0.06897	0.25543	0.13688	-0.13888	0.032265	0.041695	0.12991	0.12003	0.0081216	0.064582	0.089005	0.083166	0.11198	0.06742	0.067615	0.067276
-0.012352	0.25092	-0.022708	0.07831	0.030726	0.11466	-0.029279	0.034665	0.12256	0.13876	0.038899	0.052048	0.056678	0.084608	0.07379	0.066501
-0.0566	-0.069124	-0.18616	0.15714	0.33517	0.066422	-0.0026941	0.06719	0.052368	0.00022731	0.035621	0.074806	0.075389	0.070334	0.058745	0.06346
-0.17194	0.11884	0.20449	0.059753	-0.058256	0.084802	0.099121	0.12755	0.063304	0.10504	0.093321	0.098424	0.056269	0.081784	0.058717	0.071194
-0.23152	0.17652	-0.12694	0.10676	0.34437	-0.055087	0.10556	-0.032054	0.078593	0.051102	0.034505	0.081481	0.11228	0.031954	0.063196	0.066781
-0.10806	0.12362	-0.014991	0.0089967	0.097594	0.035931	0.097566	0.16183	0.073587	0.04747	0.10178	0.06532	0.034704	0.068541	0.069565	0.085586
0.023907	0.19226	-0.17903	0.046038	0.20238	0.059231	0.072154	0.1096	0.14348	0.092406	0.042605	0.079402	0.064784	0.055982	0.097743	0.11527
0.17747	0.11562	-0.04823	-0.0044379	0.070181	-0.0086984	0.1721	0.018357	0.136	0.087725	0.093074	0.07256	0.065576	0.090422	0.05615	0.054405
-0.12689	-0.03683	-0.085368	-0.087948	0.25619	0.067352	-0.012319	0.15549	-0.02192	0.0039288	0.066781	0.075702	0.10518	0.031083	0.094915	0.074557
-0.10718	0.17045	0.1539	0.14933	-0.083543	-0.066948	-0.012847	0.038195	0.03305	0.040799	0.10148	0.084879	0.035076	0.079897	0.085131	0.090346
0.3264	0.26712	-0.040322	0.065384	0.093093	0.1835	-0.075067	0.092745	0.16265	0.12297	0.057314	0.059589	0.035026	0.059108	0.085575	0.067162
0.16106	0.34984	-0.15917	0.18078	0.19115	0.15873	0.15791	0.11039	0.15034	0.045077	0.080409	0.044626	0.081841	0.081568	0.071135	0.059506
0.073861	0.27987	-0.016917	-0.082091	0.25826	0.19515	0.093206	0.11896	0.068523	0.16337	0.080677	0.089866	0.12409	0.090779	0.10254	0.095694
-0.19847	0.21064	-0.16084	0.12891	-0.046221	0.096704	0.08045	0.11267	0.11946	-0.018612	0.07591	0.084624	0.093313	0.066732	0.05205	0.062686
[truncated: 31 more rows]

## Sheet: F_left
0.3659	-0.039765	0.11651	0.087101	0.26153	0.31509	0.22725	0.13927	0.13402	0.25315	0.26859	0.14859	0.17626	0.16482	0.17645	0.16499		rows = resamples
[truncated: 999 more rows]

[truncated: 5 more sheets: F_right, G_left, G_right, H_left, H_right]
