# Supplementary material for: Reproducible brain-wide association studies require thousands of individuals
Source: Nature. 2022 Mar 16;603(7902):654–60. doi: 10.1038/s41586-022-04492-9 (PMC8991999; doi:10.1038/s41586-022-04492-9)
Supplement: Supplementary file 5 — Source Data Fig. 2 [file 41586_2022_4492_MOESM5_ESM.xlsx]

## Sheet: resamples
HCP	ABCD	UK Biobank
0.022172	-0.038485	0.021152
-0.016654	0.12953	0.018713
-0.012676	-0.0046951	0.063936
0.041	-0.015301	0.0014156
-0.0098307	0.054214	-0.012791
-0.024355	3.7916e-05	0.0080212
-0.054292	-0.038612	0.018387
0.015529	-0.02505	-0.018841
0.063091	-0.038638	0.03047
-0.019356	0.018887	-0.0086288
0.024709	-0.036587	-0.020532
0.057037	-0.022491	-0.019298
0.021177	0.054375	0.03675
0.058375	-0.02425	-0.071469
-0.0035672	-0.038905	0.045253
-0.049334	0.0043608	0.0015014
0.040296	-0.0091716	0.055383
0.0054246	-0.025895	0.024407
-0.027927	-0.0029126	-0.042129
-0.0082173	-0.031109	0.021493
-0.06746	-0.024379	-0.025181
-0.04907	-0.064765	-0.021311
-0.0011737	-0.054709	-0.022201
0.049383	0.026241	-0.0027973
-0.021203	0.013513	0.0064141
0.095617	-0.037658	0.010995
0.0090487	-0.026951	0.037532
0.0038391	0.074095	-0.027972
0.12919	-0.033309	-0.00014711
-0.054478	0.027032	-0.049506
0.033912	0.023931	0.0042692
0.1301	0.011738	0.0062968
-0.075963	0.0077436	0.05701
0.11947	-0.0027957	-0.00463
-0.07646	0.024431	0.033349
0.020634	-0.020593	-0.04974
-0.029091	0.083789	-0.0091248
-0.040517	-0.06266	-0.0082078
-0.060139	0.038283	-0.00084575
-0.081016	0.10366	0.0082843
0.031975	-0.032329	0.0050817
-0.028034	-0.11534	0.072775
0.027938	0.038074	-0.0040338
-0.048937	0.022516	-0.0080467
-0.0034033	0.026329	0.045438
0.099367	0.080191	-0.04097
0.0082851	-0.022567	-0.0066479
0.030151	-0.035432	-0.00075279
0.061263	-0.04274	0.036288
0.036732	-0.035327	0.033693
0.1034	-0.0092473	-0.034597
-0.025776	-0.0039712	0.021322
0.01542	-0.0067109	-0.048512
0.026207	0.0039544	0.043526
0.031214	0.0036288	0.022469
0.0065985	-0.011856	-0.0038846
-0.017986	0.023409	0.014548
-0.057434	-0.027738	-0.02027
-0.070706	-0.056624	-0.018516
-0.033881	0.035872	0.039366
-0.045536	-0.019396	-0.025736
-0.020548	0.054016	-0.030333
-0.057737	0.018227	-0.11728
-0.069043	0.036742	0.0018298
-0.0137	-0.076061	0.030998
-0.043334	0.032653	-0.04188
0.1275	0.00030148	0.072082
-0.043308	0.10192	0.035095
-0.046748	-0.029097	0.068865
0.048175	0.010335	-0.0049547
-0.07	-0.0076766	0.03528
0.090953	-0.011301	-0.0032427
-0.012773	-0.0055051	0.040087
-0.10522	0.032336	-0.011703
0.085044	-0.010202	0.029804
-0.076216	0.0096735	0.00014049
0.0092335	-0.021182	0.0041072
0.04531	-0.0065757	-0.049501
0.10563	0.012631	0.0080227
-0.029831	0.019508	-0.046695
-0.015833	-0.031612	0.050491
0.035874	0.023542	0.037756
-0.029628	0.028932	0.049029
0.072848	-0.012924	0.050372
-0.048765	0.010365	0.0094677
-0.061551	-0.027877	0.010338
0.070393	0.011236	0.019721
-0.04459	0.0304	0.0076103
0.040803	-0.064117	-0.027456
-0.018403	0.10945	-0.018627
0.07173	-0.0060076	-0.026916
-0.049274	0.067542	0.017098
-0.025248	0.0043005	-0.028531
-0.03684	0.088226	0.014286
-0.1031	-0.012361	0.018279
-0.0071816	-0.095563	-0.02314
-0.044309	-0.050671	-0.062191
0.0051811	-0.1383	-0.029403
-0.023568	0.0081749	-0.11075
-0.018732	0.024058	0.031816
-0.010934	-0.01755	0.026522
-0.002111	-0.0038631	-0.03684
0.035465	0.04794	0.046888
-0.082922	0.0060413	-0.010113
-0.064964	-0.056469	0.032928
-0.0062226	0.0080324	-0.0044625
-0.036452	0.032885	-0.02518
-0.01881	-0.080374	-0.0078985
-0.096493	-0.022684	0.0072969
0.068845	0.038784	0.0010695
0.019143	0.054775	0.019925
-0.00741	0.028788	-0.035288
0.039257	0.0044346	-0.006889
0.030578	0.044513	-0.019219
-0.0189	-0.046232	-0.0090842
0.020883	-0.0049852	0.0080741
-0.013366	0.051048	-0.020747
-0.053734	0.037799	0.04122
-0.041823	-0.0083344	-0.0027057
0.031247	-0.033795	-0.00076316
0.018212	0.011747	-0.0064221
-0.060248	-0.005697	-0.016079
-0.013797	0.037875	0.012515
-0.059434	0.012042	-0.0070165
-0.0080469	0.020679	0.0040807
0.0013857	0.039717	-0.0033867
0.00095006	0.016232	-0.050032
-0.027412	-0.022756	0.0097042
0.052841	-0.012539	-0.043699
-0.00032522	-0.024544	-0.0028835
-0.00095509	0.0077728	0.031918
-0.022699	0.018116	-0.021624
0.010885	-0.0079434	-0.031801
0.0024605	0.017824	0.015109
0.015549	-0.030514	-0.018693
0.0048153	-0.053028	0.022672
0.03022	0.030398	-0.0078007
-0.00096075	0.0021808	0.044415
-0.0027564	0.09603	-0.007248
-0.045093	-0.049705	-0.0044432
0.035085	-0.057083	0.016201
-0.010885	-0.0053817	0.024968
0.066032	-0.023059	-0.022666
0.025662	0.033413	0.064604
-0.021341	0.022839	0.085659
0.011376	0.010466	-0.045385
0.04832	0.031957	0.0039024
0.05863	0.0213	-0.012577
0.043714	0.047125	-0.071467
0.021066	0.04039	-0.045311
-0.020008	-0.020358	-0.069323
0.0051605	-0.02324	-0.017091
0.038883	-0.029061	0.032074
-0.0067138	0.055163	0.04226
-0.018838	-0.069712	0.025022
0.0091755	0.025756	0.036382
-0.0072273	-0.00036624	-0.083803
0.021829	-0.0087183	0.0076597
-0.0037538	0.00047253	-0.074196
0.043706	-0.018091	0.033465
0.01862	-0.0088317	0.064423
-0.017736	-0.074403	-0.030176
0.033656	-0.0083346	-0.03473
0.041727	0.046251	-0.0036184
0.035932	0.0058025	-0.055106
-0.011576	-0.062366	-0.044038
0.005462	-0.0068096	0.051114
-0.021276	-0.01801	0.011116
-0.005943	0.031448	0.029846
0.031326	0.083791	0.06338
-0.046662	-0.0017835	-0.0035955
0.040777	-0.0090111	0.015537
-0.0669	-0.043046	-0.020728
0.015497	-0.00459	0.034079
-0.0068038	0.035425	-0.029418
0.038876	-0.019186	0.033874
0.041181	0.083182	-0.038859
0.014181	-0.019233	-0.034281
-0.010466	0.054163	0.057264
0.047462	0.0080798	-0.017553
-0.0022697	0.093741	-0.03304
0.045031	-0.01784	-0.033816
-0.049445	0.08207	0.047834
-0.06432	-0.023162	-0.056523
-0.019884	0.052848	0.011814
-0.040262	0.00048063	-0.0080712
-0.030388	0.012088	-0.0074943
-0.021466	0.032427	-0.019219
-0.0223	0.046764	-0.013824
0.0016155	-0.08274	0.018202
-0.013053	-0.083619	-0.055092
0.010312	-0.13096	-0.042391
-0.013865	0.048048	0.045878
-0.087777	0.0056402	-0.029885
0.078471	-0.08763	-0.0017211
-0.0086206	-0.05055	0.034746
0.021491	0.025	-0.031794
0.051216	-0.031726	0.03705
-0.088675	-0.044406	0.016279
-0.023684	0.031264	-0.079728
-0.056149	-0.022424	0.002322
-0.033083	0.017044	-0.032213
-0.03381	-0.012954	0.0086771
0.0034048	-0.034462	0.0080637
0.092847	-0.024935	-0.026478
0.091712	-0.011726	0.020697
0.069688	0.00044023	-0.0025635
0.022841	0.014694	-0.0043667
-0.0031714	0.045766	0.0042649
0.021957	0.0058798	0.031218
-0.041975	-0.02996	-0.01063
0.090535	0.024833	0.026128
0.015306	-0.0017938	-0.013868
-0.097817	-0.061626	0.010948
0.06865	-0.008192	-0.038196
-0.0043135	-0.0096183	-0.038541
0.057208	0.048253	-0.030296
0.025754	0.01814	-0.024376
-0.068397	0.065393	0.017898
-0.023039	0.018658	-0.044003
-0.013991	0.020187	0.015937
-0.042255	-0.05327	-0.043236
-0.054079	-0.01071	-0.01852
-0.065027	-0.05061	-0.043054
0.028472	-0.025663	-0.050805
-0.0024346	-0.0035962	0.027898
0.0041267	-0.029645	0.0092308
-0.016466	-0.066434	-0.019048
-0.047807	-0.046561	0.032656
-0.065684	0.071153	0.039546
-0.028817	-0.026552	0.030618
0.021319	-0.099397	0.05403
0.0076091	0.068606	0.028122
-0.031349	-0.087175	-0.047896
0.020676	-0.013434	-0.025392
0.04596	0.082713	0.021039
0.030322	-0.0023387	0.06768
0.020816	0.0071985	0.0066366
0.028312	-0.04404	0.02678
0.13094	-0.038207	0.021398
-0.10346	-0.047007	-0.050331
0.044929	0.019251	0.042495
-0.075576	-0.0038298	0.035034
-0.03595	0.026229	-0.038313
0.019131	-0.00039785	0.045332
-0.04031	-0.036497	0.0014249
-0.058252	0.065	-0.043629
0.0072339	0.018018	-0.030993
-0.021339	-0.015735	0.078765
-0.033519	-0.061507	0.054053
-0.019749	0.033483	0.0090156
-0.12065	-0.011989	0.0048512
-0.087221	0.016075	0.0003049
0.049755	-0.060694	0.025638
-0.031209	0.026268	0.011054
0.054219	0.018691	-0.021979
0.052276	0.019655	0.0206
-0.068537	0.023006	0.041185
0.055568	-0.0071494	0.019987
-0.090991	-0.045771	-0.051996
-0.017697	-0.034205	-0.0071767
0.20091	-0.035099	0.064667
-0.032028	-0.004144	-0.028695
0.012727	-0.044681	-0.04096
-0.14308	-0.10384	0.087712
0.033161	-0.042238	0.049024
0.039586	-0.025596	0.031614
-0.03706	-0.022179	-0.02727
0.010362	0.051724	0.0066617
-0.015249	0.031211	0.041009
0.010399	0.002209	0.00081682
-0.024787	-0.031307	0.0571
-0.0087642	0.0015045	-0.032609
-0.18066	-0.091313	-0.007437
-0.087994	0.068258	0.03057
0.081868	-0.032642	0.033922
0.052898	0.1082	0.063797
-0.0086762	-0.02959	-0.032036
-0.010519	0.05244	-0.019905
0.060825	-0.002656	-0.0020419
-0.028611	-0.10435	0.004311
0.070394	-0.044678	-0.011601
-0.042256	0.00091879	-0.024839
-0.03269	0.085814	-0.0096878
0.091631	0.035132	-0.00083739
-0.051335	-0.013463	-0.030218
0.024279	0.056784	0.020083
-0.034816	-0.005448	-0.06202
0.036891	-0.054305	-0.022386
0.059925	-0.010226	-0.035946
-0.047146	0.022366	-0.0029091
-0.039694	-0.027054	-0.0065497
-0.0082515	-0.017809	-0.058415
-0.0096547	-0.087543	0.03817
-0.018522	0.035921	0.09503
-0.0030717	0.076305	-0.063695
-0.084021	-0.049206	0.015049
-0.067972	-0.061478	0.0010543
0.019352	0.041191	-0.0080395
0.060496	-0.013033	-0.0044417
0.053189	0.081589	0.072995
-0.0036897	-0.015813	0.0042458
-0.028598	0.062249	-0.016277
-0.0048635	0.044326	0.044495
-0.06886	-0.051442	-0.014799
-0.020837	-0.028138	0.012417
-0.020887	-0.034866	0.045023
-0.073892	-0.0066519	-0.045366
0.00028856	0.0011308	0.02808
0.0087665	0.036624	-0.041668
0.067559	-0.0015985	0.017357
0.088405	0.08126	-0.028011
0.12356	-0.015245	0.021457
0.04424	-0.034073	0.033371
0.0082358	0.00054389	0.06307
-0.001503	0.021208	-0.041198
0.0033288	0.02168	-0.013573
0.050222	-0.038275	0.04023
0.073908	0.069323	0.082021
0.036325	-0.10442	-0.078906
-0.00083742	0.025181	-0.0096899
-0.026994	-0.043934	0.025002
-0.05027	0.064798	-0.04084
-0.099913	-0.0016757	-0.0087793
0.013335	0.093501	0.034917
-0.035615	-0.032055	0.0045645
0.050494	0.021639	-0.014433
0.010526	-0.015363	-0.029997
-0.10042	0.040466	-0.03384
0.039507	-0.021147	0.018055
-0.041765	0.0083684	-0.0083959
0.071202	0.033669	0.0098282
0.010133	0.025733	-0.018205
-0.10866	-0.039213	0.043266
-0.0040379	-0.095082	-0.044411
-0.064019	-0.0043463	-0.050009
0.019207	-0.02545	0.014416
-0.058263	0.026189	0.0053355
-0.054348	0.038671	-0.037561
0.071403	0.012579	-0.015754
0.025032	0.0047185	0.047747
0.0641	-0.0062599	-0.0035553
-0.018701	-0.024966	0.0052363
-0.04114	-0.034474	-0.041417
-0.0048257	0.0084104	0.035025
0.0047169	0.018066	-0.0021427
0.016543	-0.040149	-0.0016875
-0.053955	0.0066378	-0.085081
-0.14046	-0.016308	-0.0059
-0.093566	-0.04488	-0.10234
0.034928	-0.0056901	0.002815
0.015665	-0.0061026	-0.017531
-0.010255	0.041599	0.038701
-0.063358	-0.023529	0.0020912
-0.066455	0.0018618	-0.022302
-0.015332	0.014746	-0.004402
-0.024699	-0.0012259	0.00065594
0.095194	0.022075	-0.013266
-0.027586	0.056913	-0.047307
-0.049885	0.00047454	-0.029187
-0.029161	-0.0347	0.0085558
-0.10843	-0.0062664	0.04696
0.064785	-0.010154	-0.012739
0.0038549	0.015377	0.067877
-0.0057007	-0.024153	-0.031969
0.03398	0.0055308	0.0052925
-0.02292	-0.13595	0.036276
0.071242	0.12348	0.03017
-0.0087736	-0.015951	-0.0043552
0.0049016	0.005328	0.030838
0.00841	0.026961	0.076227
-0.049911	-0.017001	-0.03487
-0.026477	-0.0095325	-0.0050105
-0.0065127	0.025798	0.038822
-0.049103	0.021396	-0.077399
-0.037063	-0.082131	-0.047754
0.064162	0.099243	-0.003906
0.01376	-0.029427	-0.021046
0.045607	-0.017815	0.017865
-0.04809	-0.001661	0.0051359
-0.029669	0.092362	-0.048778
-0.0032643	-0.054257	-0.040198
-0.0095167	-0.013578	-0.026484
-0.00020227	0.02261	0.0096556
0.021416	0.038011	-0.032856
-0.019673	-0.10525	0.022547
-0.031223	0.0065425	0.041001
-0.042374	0.055907	-0.034172
-0.03188	-0.020156	0.051453
0.01613	-0.012477	0.019242
0.051784	0.010992	0.048442
0.039061	-0.055449	0.028638
0.039623	0.02744	-0.0041384
-0.024827	-0.058786	0.026041
0.05723	0.057598	0.078334
0.063199	-0.0067446	-0.013254
0.005403	-0.051646	-0.061285
0.0031648	0.055306	-0.090298
-0.065691	0.050482	0.027178
-0.070395	-0.037902	0.017104
0.019696	-0.10144	0.034589
-0.041787	0.057482	-0.032978
-0.011137	-0.037834	0.055518
0.040261	0.00092322	0.039988
-0.049536	0.022148	-0.043502
0.00634	-0.065257	-0.039824
0.0074942	0.030446	-0.0073557
0.058437	-0.051355	0.013175
-0.019327	0.022939	0.0081733
-0.027519	0.047935	-0.042333
0.012618	-0.012371	-0.066121
0.051864	0.031275	0.0072753
0.01947	-0.010311	0.014949
0.0022466	0.035583	0.01849
-0.01899	-0.088718	0.0083951
-0.039474	0.024493	-0.027423
-0.033907	0.062441	-0.032694
-0.034048	0.0040608	0.01972
-0.053269	0.028887	-0.014326
0.0044983	-0.037236	0.022282
-0.027183	-0.036305	-0.050115
-0.033347	-0.0071903	-0.00046788
0.033662	0.0089124	-0.053218
-0.0037089	0.0010241	0.068619
0.014909	0.076561	-0.021396
-0.036707	-0.055941	-0.033854
0.03394	0.0045739	0.0042562
0.029643	-0.02141	0.10548
-0.067751	0.061571	0.029581
-0.083485	-0.042728	0.023969
-0.032585	-0.016112	-0.055196
0.037895	-0.010111	0.074404
0.013646	-0.012273	0.0077719
-0.012569	-0.012754	-0.021245
-0.061576	0.055978	-0.0051565
-0.035155	0.019452	0.031254
0.0032837	-0.00087455	0.026974
0.017708	0.080725	-0.011433
-0.032623	0.0012486	-0.040387
0.083289	0.038437	0.021908
0.0089921	0.029571	-0.021537
0.008073	0.0057895	-0.033268
0.035483	0.036721	-0.0022735
-0.014675	-0.010415	-0.0062776
-0.057443	-0.068597	0.042705
-0.0062717	-0.065141	0.0736
-0.04819	0.05223	0.0059456
-0.083365	-0.034096	0.026295
-0.051816	0.017522	-0.035108
-0.016056	0.026995	0.0273
-0.015878	-0.018237	0.0020362
-0.0027485	0.024761	0.021199
0.011889	-0.039359	-0.0064095
0.013767	-0.014067	-0.05406
-0.0059698	-0.0091594	-0.015701
0.021609	-0.030537	-0.035231
0.040365	0.039585	-0.013801
0.012025	-0.066899	0.0028419
0.0099268	0.15747	0.027051
0.026367	0.0088509	-0.034236
-0.014288	0.072642	-0.0064933
0.01872	-0.02837	0.0037508
-0.025142	0.0064968	-0.052862
-0.02946	0.051365	-0.0045099
-0.01777	0.085786	-0.085895
0.042891	0.079996	0.082477
-0.040384	-0.0082919	-0.023231
0.013908	0.0011255	0.05482
0.058844	0.063641	-0.026992
0.076504	0.047419	0.057011
0.09053	-0.037937	-0.01674
0.0033354	0.047196	0.0022926
0.01189	-0.017948	-0.001856
0.072392	-0.013232	0.061134
-0.095152	0.014591	-0.044064
0.054502	-0.013307	0.082481
-0.065844	-0.0087753	0.039933
-0.047813	-0.044575	0.028292
-0.0050705	-0.026006	0.015621
-0.08754	0.028647	-0.045713
-0.048458	0.031767	-0.033403
-0.044934	0.0011837	0.071079
-0.0094724	-0.060717	0.0052878
-0.01019	0.010449	-0.012231
-0.012806	-0.035742	-0.022719
-0.033445	0.013754	0.063842
-0.014069	-0.014925	0.016185
0.068142	0.014837	-0.022009
0.12463	0.076264	-0.045073
0.074877	-0.030468	-0.0031969
-0.0044869	0.017728	0.0028391
-0.063756	0.011563	0.025598
-0.071512	0.033863	0.077692
0.0049964	0.046483	-0.020206
-0.033685	0.037967	-0.018399
-0.031575	-0.069349	-0.010024
0.045924	0.13249	0.00030258
-0.042349	0.046322	0.011414
-0.02772	-0.0058057	-0.03258
0.044636	-0.020037	-0.030609
0.032996	0.031988	-0.064879
0.11008	0.014946	-0.021347
0.025176	-0.09185	0.0053559
-0.011357	0.055181	-0.0050297
0.10029	-0.020837	-0.041735
-0.090209	0.072498	0.014009
0.033999	-0.08114	-0.058625
-0.046719	-0.035899	-0.020416
-0.056847	-0.0041291	0.029049
-0.037445	0.019971	0.047363
-0.060742	0.045328	-0.017037
-0.055751	0.024118	0.0076943
-0.051093	0.015973	-0.01526
-0.01349	-0.0029921	-0.05931
-0.022326	-0.01073	0.026986
-0.050507	-0.0611	-0.027801
-0.06318	-0.023103	-0.043333
-0.037279	-0.055853	-0.033176
0.0411	-0.0022483	0.054686
0.13677	0.064554	-0.00056825
0.084285	-0.034407	0.025655
-0.0037171	0.05094	-0.023959
-0.065305	-0.02727	0.033266
-0.05639	-0.017037	0.066486
-0.00033461	0.013506	0.0061709
-0.04175	-0.029828	-0.01187
-0.067915	0.093958	-0.02033
-0.030913	0.016905	0.019855
-0.078448	0.0080841	-0.030383
0.035009	-0.034976	-0.0048081
-0.002493	-0.061063	0.0052677
-0.10742	-0.055971	0.041528
0.08642	0.016056	0.0060712
-0.033904	0.00010949	0.025901
0.05205	0.04565	-0.030312
0.056461	0.069682	-0.010834
-0.072631	-0.025896	0.028308
-0.058922	0.08597	-0.015189
-0.034528	0.013655	0.0047995
-0.055247	-0.039176	0.023859
-0.10168	-0.033242	0.095621
-0.076628	-0.093247	0.023756
0.038291	0.071215	0.060289
0.013123	-0.063341	0.04862
0.0065661	0.015873	0.042278
-0.012754	-0.088105	0.014922
0.0092594	0.075045	0.021241
-0.055383	-0.022842	-0.032686
0.0071031	0.044684	-0.0074593
0.036021	-0.011499	-0.010681
-0.11714	0.060431	-0.010456
-0.07949	0.061082	0.051296
-0.080509	-0.078468	-0.0779
-0.057442	0.055603	-0.016393
0.052701	0.080825	0.0087475
-0.041655	-0.016003	0.015231
-0.064589	0.015779	0.010156
0.033272	0.010354	-0.054014
0.0031335	-0.057534	-0.078173
-0.0626	0.077157	-0.0027325
-0.048532	0.05646	0.058191
-0.044394	0.062397	0.044707
0.0088415	0.027324	0.0066677
-0.028884	-0.055967	-0.046782
0.0024937	0.0041398	-0.019079
0.090909	0.015014	0.036445
0.024278	0.0032356	-0.017572
-0.0010541	0.05486	-0.022144
0.030967	0.03776	0.028359
0.0040502	0.019436	-0.052849
-0.095231	0.025495	-0.12084
0.072665	-0.023542	0.076289
-0.060991	-0.043286	-0.017954
-0.077142	-0.071177	-0.031595
-0.049975	-0.028962	0.05128
-0.037226	-0.0055769	0.014241
-0.027176	0.036223	0.0012734
-0.027772	0.020806	-0.030362
0.0075618	-0.027578	-0.022059
0.0036299	0.011401	0.034377
-0.049975	-0.049555	-0.090326
-0.0058334	-0.055498	0.012443
0.029049	0.045995	-0.0204
0.035323	0.06183	0.017416
0.051571	-0.014453	-0.050214
0.025591	-0.0012654	-0.037832
-0.019751	0.0054022	-0.0011596
-0.0035634	0.056538	-0.0068676
-0.065274	0.055493	0.0042072
-0.032702	0.073629	0.047541
0.0012699	-0.054851	0.02224
-0.054737	-0.063573	-0.013749
-0.057919	0.00068381	-0.017943
-0.0072645	0.032205	-0.019043
-0.0027708	-0.0155	-0.0083199
-0.005293	0.00025235	0.030767
-0.023071	0.13643	0.031565
-0.010685	-0.054258	-0.048199
0.062539	-0.050562	-0.0042247
0.076227	-0.026866	0.033391
0.061858	0.011763	-0.0031645
0.013933	0.00030367	-0.0087093
0.013726	0.010439	0.016962
0.068704	0.050244	-0.035254
-0.086455	-0.019726	-0.019438
0.045252	-0.055079	0.0065221
-0.060339	-0.0070411	-9.5966e-05
-0.092567	0.046659	-0.045553
-0.052831	-0.076978	-0.049838
-0.072878	0.024264	0.0074455
-0.046581	0.04811	-0.021936
-0.053922	-0.0814	0.0013767
0.021233	0.015802	-0.0399
0.0030379	0.0111	0.011223
-0.024191	0.057408	0.047704
-0.030529	-0.019042	-0.059765
-0.019392	0.037356	0.012578
0.056939	0.033546	-0.028715
0.12311	-0.024798	0.034466
0.064427	-0.013874	-0.049105
-0.017371	-0.0077052	-0.031441
-0.054558	0.012866	-0.039
-0.077937	-0.049775	-0.010639
-0.0226	-0.030488	-0.029554
-0.015437	0.0032776	0.073925
-0.021894	0.013698	0.045929
0.0094184	0.0030751	0.016561
0.016458	0.0024532	-0.068109
-0.044174	0.014636	-0.033187
0.0013466	-0.073151	-0.011752
-0.0018752	-0.065426	0.00090922
0.010766	-0.014892	-0.059189
-0.010603	0.013301	0.038068
0.016676	0.015892	0.017036
0.040144	0.023474	0.01327
0.054922	0.0024963	-0.055474
0.0037502	-0.055793	-0.060946
-0.0021518	0.032897	0.013192
0.032805	-0.027497	0.0098232
-0.08046	-0.052557	-0.0062166
0.029501	0.024936	0.033233
-0.068555	0.01252	-0.1044
-0.076869	-0.10013	-0.0020382
-0.058972	0.019725	-0.0033154
-0.033928	-0.03259	0.002983
-0.046707	0.043741	0.015145
-0.047844	0.092336	-0.024106
-0.019526	-0.025225	-0.0070619
-0.026169	-0.076925	-0.016833
-0.066193	0.00038769	0.019418
-0.056731	-0.060184	0.017347
-0.045676	-0.030221	-0.0075876
-0.01176	-0.028197	-0.028565
0.039145	-0.079582	-0.071629
0.015531	-0.028754	0.017642
-0.025828	-0.028644	0.012468
-0.070238	0.099911	0.035132
-0.080277	-0.011573	0.0081247
-0.063303	0.11224	0.032386
-0.010061	-0.017938	0.054188
-0.019499	-0.04014	0.015136
-0.022741	-0.034991	-0.010557
-0.067646	-0.04936	0.026512
-0.060767	0.11158	-0.011962
-0.031455	-0.042469	-0.00092174
-0.039333	-0.025837	0.015054
-0.019113	0.022993	0.038409
0.020514	0.01048	0.015677
-0.0055724	0.10745	0.031725
0.01201	0.033312	0.0025793
0.061333	0.060011	0.0063612
0.034946	0.0022561	0.083941
0.00050612	0.021073	0.10339
0.035919	0.023794	0.049009
0.020797	-0.059348	-0.0081816
-0.095775	-0.059947	0.051215
0.047027	-0.039516	-0.03245
-0.04964	-0.015095	-0.0080566
-0.055217	0.061668	-0.014002
-0.049109	0.10163	0.026374
-0.03174	-0.069304	-0.033041
-0.023367	0.026442	-0.019916
-0.027637	0.0016432	-0.03828
0.0081662	-0.047325	-0.035894
-0.026123	-0.0033702	0.033658
-0.0044275	-0.010755	0.022621
0.0061244	-0.065036	-0.02467
0.0074818	0.015718	0.027209
0.03902	0.068354	-0.014786
0.078905	0.057167	-0.049034
0.023201	0.066487	-0.018289
-0.025893	-0.012252	0.033768
-0.038096	-0.039423	0.00692
-0.051893	-0.016338	-0.035279
-0.044924	-0.0077777	0.078561
0.009384	0.023167	-0.01562
-0.025338	-0.001664	-0.014796
-0.025916	-0.00079673	-0.040079
-0.04236	-0.01216	-0.014492
-0.036587	0.023389	-0.00051649
-0.026309	0.0046543	-0.028795
-0.034662	-0.038019	0.0061126
0.054008	0.050051	-0.010069
-0.064795	0.038196	0.053442
0.0035679	-0.065888	-0.0055869
-0.039	-0.047599	-0.0038683
-0.083176	0.0084616	0.019093
0.10129	-0.0060648	-0.009591
-0.013346	0.026211	0.0098684
0.0033041	0.13516	-0.089098
0.063586	-0.080742	-0.028847
-0.059492	-0.0076305	-0.030187
-0.11098	-0.013962	0.012893
-0.031408	-0.017107	-0.04781
-0.010152	0.014681	0.0061064
-0.078851	0.045948	-0.05883
-0.088396	-0.029501	0.0062325
-0.0084191	-0.00057026	-0.0036114
0.0030785	0.061847	-0.04149
-0.040629	-0.045025	0.0087217
-0.035185	0.066967	-0.014182
0.0048617	0.01615	-0.024207
-0.0051771	0.029916	-0.03091
0.018454	-0.07576	-0.069105
-0.0031582	0.019173	0.063859
-0.10667	0.0074265	-0.018849
-0.058639	0.03032	-0.010669
-0.061594	0.0074593	-0.053014
-0.03872	-0.015095	0.011366
-0.0071443	-0.053671	0.036261
-0.064667	-0.067127	0.046451
-0.061539	-0.064246	-0.0054377
-0.016051	0.045759	-0.0080641
0.023484	-0.069871	0.042219
0.0037843	0.076068	0.01272
-0.039072	0.034595	0.028334
0.017575	0.05464	0.0082084
-0.010465	0.006132	-0.015784
-0.01095	-0.014827	0.012707
-0.028961	-0.041914	-0.001211
-0.033576	0.00017282	0.013938
-0.058988	0.021329	0.0043384
0.049769	-0.12094	0.01916
0.060523	0.0070618	0.010485
-0.09644	-0.017457	0.017756
0.077583	-0.023673	-0.00073698
-0.069013	0.06995	0.017332
0.023051	-0.038276	-0.01751
0.11551	0.064604	0.055291
-0.048111	0.0017436	-0.04248
0.057018	-0.065137	0.089983
-0.048557	-0.00885	0.021401
-0.031798	0.064206	0.024068
-0.02851	-0.05251	0.00071872
-0.017339	0.0025403	0.016235
0.046511	0.011517	0.016319
0.070192	0.019079	-0.010972
0.020414	0.021584	-0.0035098
0.028631	0.042701	0.010774
0.072671	0.021879	-0.022743
0.052403	0.027743	-0.00179
0.033548	0.076885	0.0063058
0.040474	0.016502	0.052396
-0.061695	-0.094424	0.0014645
-0.082339	0.0286	-0.025119
-0.10261	0.0048571	-0.0089406
-0.10455	-0.061325	0.042413
0.05077	0.012301	0.0027405
0.0022832	0.012345	0.0030872
-0.032064	-0.0049678	0.079254
0.039268	0.0024634	-0.024847
0.076191	0.061087	0.037439
0.069714	-0.063488	0.029383
0.069751	0.016274	0.024319
0.061293	-0.024232	0.020902
0.10424	0.073451	-0.033071
0.11036	0.031359	0.079619
0.029341	0.038575	-0.0065927
0.075392	-0.076292	-0.05697
0.11087	0.003372	0.058436
0.012726	-0.060222	0.037693
0.074888	0.0069411	0.072033
0.082898	-0.025263	-0.013681
-0.015583	-0.13285	-0.00027015
0.013375	0.011354	-0.018619
0.022217	0.032275	6.9164e-05
0.042312	0.087257	-0.001391
0.047337	-0.011778	-0.090416
-0.062346	0.0033719	0.04566
0.038144	0.017893	0.0056036
1.1458e-05	-0.058973	-0.03704
-0.07568	-0.013067	-0.040248
-0.068809	0.0064256	0.03005
-0.017623	-0.02583	-0.040912
-0.02973	0.027183	0.082502
-0.011726	0.012985	-0.039211
-0.027341	0.018669	-0.0055652
0.034287	0.013241	-0.027655
0.020694	0.0031829	-0.0066321
-0.036321	-0.017417	-0.0077662
-0.014303	-0.00067694	0.047666
0.041352	0.011435	-0.010441
-0.018539	0.11666	0.07047
-0.068459	-0.052714	-0.048025
-0.012459	0.021207	0.0099918
-0.035276	-0.12677	0.013574
-0.00091704	-0.0065269	0.045031
-0.047904	0.068455	-0.030718
-0.083211	-0.027182	-0.032396
0.01075	0.048119	0.015977
0.091541	-0.035521	0.022459
0.09524	-0.080183	-0.042816
0.066299	0.11494	0.00090488
0.078805	0.043949	-0.051405
0.1409	-0.021027	-0.0010563
0.092865	-0.043084	-0.032932
0.075082	0.0024298	0.016076
0.11934	-0.027771	0.0070391
0.087896	-0.010752	0.023502
0.08455	-0.027833	0.037463
-0.024879	0.040112	0.015972
0.023701	0.078353	0.0016808
0.040238	-0.055575	-0.015164
-0.019818	-0.033415	0.044552
-0.0028667	0.043246	0.031273
-0.013423	-0.0074514	-0.04006
-0.011688	-0.048406	0.005803
0.03654	-0.068424	-0.013721
-0.011801	0.048726	0.032028
0.021428	-0.036021	0.0065173
-0.046553	-0.019086	-0.012482
-0.081057	-0.003798	-0.016684
-0.055759	-0.022518	-0.015009
-0.049641	-0.07887	-0.051805
0.0031322	-0.035144	-0.032001
0.019497	-0.038735	-0.030748
0.019802	0.034741	-0.015035
-0.016005	-0.048042	-0.011854
0.0036745	0.0082048	-0.014734
-0.016628	0.014231	0.036816
-0.014605	0.038768	-0.014918
0.022244	-0.02041	-0.037883
0.030731	0.02618	-0.0040751
0.0048571	-0.0053537	0.02952
-0.029786	0.0011071	-0.064476
-0.08497	0.00046588	-0.04814
-0.0018131	0.011624	-0.032646
0.0044419	0.023826	-0.04313
-0.051122	0.0061505	0.025447
0.0043459	-0.053579	-0.0097299
0.035035	-0.020466	0.0056654
0.040102	-0.052521	0.0077554
0.035218	-0.015363	-0.024207
0.013447	-0.021461	0.020767
0.053873	0.09517	0.013828
0.052123	0.061146	0.014957
0.021493	-0.0014616	0.028403
0.02193	0.011244	0.0036064
0.022678	0.0049039	0.018896
0.07298	-0.0080545	0.037416
0.022631	-0.042634	-0.010333
0.010616	0.0027736	0.025137
0.017783	0.040909	-0.075307
0.026765	-0.06785	-0.013817
-0.02079	-0.0014265	0.00098787
-0.035312	0.05339	0.02528
0.023928	0.033436	0.014771
0.018302	0.032289	0.036054
-0.0091302	-0.0040261	0.045699
-0.029791	0.046766	0.030134
-0.0010346	-0.028394	-0.032761
-0.066881	-0.0085508	-0.036042
-0.06982	-0.002492	0.08067
-0.031256	-0.021517	-0.036535
-0.032736	0.0024006	-0.016944
-0.020648	0.029425	-0.047882
0.0028245	0.0044221	0.070129
0.0022395	0.0038068	-0.017903
-0.040636	-0.028281	-0.02619
-0.015046	0.006232	-0.046695
-0.0002292	-0.10073	-0.046447
0.011565	-0.014525	0.032443
0.023338	0.092213	0.014581
-0.0079269	0.092066	-0.035603
-0.01862	0.018692	-0.0084102
-0.025981	0.0020343	-0.040251
-0.053413	0.053741	-0.001486
-0.0005312	-0.035549	0.0072979
0.0029936	-0.029459	-0.01968
-0.056464	-0.013037	0.04678
-0.0041721	0.0065202	-0.021659
-0.040186	-0.060556	0.033059
-0.0021181	-0.03067	0.015376
0.017559	0.10059	-0.10141
0.016891	0.043013	-0.0065184
0.028222	-0.0098485	-0.10496
-0.00036405	0.010238	0.03558
-0.037568	-0.058233	0.010521
-0.0031277	0.073541	-0.038444
-0.0051374	0.065273	-0.043837
0.063919	0.021216	0.012128
0.032494	0.0012877	0.014633
0.031257	-0.092158	-0.0057058
0.031816	-0.00093764	-0.001801
0.00067987	0.0076511	-0.045102
0.0012988	-0.044452	-0.085799
0.083556	-0.027536	0.018924
-0.060397	-0.10117	0.070461
0.069899	0.039606	0.015132
-0.014689	0.08738	0.041983
-0.038695	0.0063986	-0.040525
0.085665	-0.052286	-0.0047355
-0.0068552	0.012468	0.027372
0.034524	0.045282	0.020072
-0.034383	0.035331	0.0057717
0.074763	-0.04939	0.028926
0.057365	0.029695	-0.029828
-0.068653	-0.0014819	0.038862
0.0043412	-0.011783	0.01586
0.015307	0.041899	-0.039942
0.0085535	-0.031747	-0.001353
0.0040438	0.11606	0.080251
0.049954	-0.046374	0.044678
0.01277	-0.026318	-0.0026133
-0.024156	-0.0031551	0.030979
0.054341	-0.023468	0.0053885
0.12615	0.0035604	0.015962
0.093395	0.065883	0.026453
0.041749	0.015437	0.024371
-0.021051	0.0085617	0.032142
0.0047104	0.0135	0.021802
0.034669	0.056515	-0.035439
0.041609	0.069117	-0.03221
-0.049925	-0.023101	-0.055
0.045213	-0.036113	-0.022818
0.049403	0.0049941	-0.026191
-0.046268	-0.00017104	0.033977
-0.029739	0.03102	-0.035348
0.016022	-0.033206	0.00969
0.034704	0.0069039	-0.043673
-0.009326	-5.1667e-05	-0.028564
-0.044842	-0.022763	-0.064921
-0.052374	-0.014404	0.0055473
0.0088298	0.077418	0.019138
-0.02956	0.059899	0.078064
0.020221	0.098466	0.020541
0.03175	0.0084516	-0.020296
-0.01474	0.080048	0.028114
0.0085047	0.070697	-0.018041
0.046357	0.12047	-0.0021545
0.017186	-0.083891	0.047673
0.061415	0.062838	0.0064324
-0.0061825	0.039559	-0.040966
0.015302	-0.017492	0.0043518
0.059515	0.018914	0.0076107
-0.10959	-0.027351	0.051363
0.064666	-0.02102	-0.02771
-0.040532	-0.063637	-0.083519
-0.0060487	0.011162	-0.0069995
-0.0081987	-0.0026097	-0.050843
-0.055603	-0.00071075	0.0043324
-0.049458	0.084558	-0.013127
-0.028078	0.016622	0.017995
0.0032856	0.045862	-0.012364
-0.051539	-0.019077	0.017834
-0.023645	0.010224	0.024665
-0.028232	0.018758	0.024716
-0.022186	-0.033523	0.033885
0.066868	0.044615	-0.021121
0.10238	-0.00089653	-0.043294
0.043485	-0.051077	0.012093
-0.0093861	-0.044856	-0.020214
-0.058734	0.010601	0.021301
-0.045081	-0.052177	0.016757
-0.01031	-0.041937	0.044845
-0.021664	0.001302	-0.024528
-0.031699	0.00056541	-0.00084463
0.01829	-0.0062501	0.048371
-0.021506	0.048292	-0.0022013
-0.064401	0.044072	-0.03923
-0.020932	-0.033196	0.064323
-0.0046275	-0.025358	-0.0058852
0.055358	0.035603	0.042164
-0.012165	-0.067773	0.010592
-0.030501	-0.036458	-0.078772
0.041032	0.031217	-0.026304
0.086946	-0.0087067	-0.011641
0.0013315	0.010314	-0.017682
0.021467	-0.0090342	-0.0019214
0.038291	-0.06523	0.019831
0.035999	-0.013419	0.048549
-0.054263	-0.020517	0.046716
-0.010018	0.0098757	0.028441
0.0063703	-0.022943	0.013978
0.028816	0.019097	-0.011164
0.083175	0.032758	-0.033154
0.042137	0.037673	-0.023162
-0.011647	0.055978	-0.014575
0.024332	-0.027839	0.015307
-0.088568	-0.015464	0.0016658
0.021889	-0.088611	0.098018
0.0061667	-0.036779	-0.034235
-0.033673	0.00012631	-0.013101
-0.056812	-0.00027284	0.053613
-0.035731	-0.0436	-0.033119
-0.032677	-0.016545	-0.023106
-0.0099438	-0.025849	-0.036737
-0.0472	-0.058484	0.014477
-0.038699	-0.050489	-0.0076307
-0.07728	0.019063	0.0064599
-0.024804	0.02299	0.010311
-0.020395	0.074345	-0.038511
-0.0193	-0.050648	-0.026299
0.04827	-0.011535	0.069161
0.036015	0.10902	0.047585
0.023808	0.012211	-0.034847
-0.032843	0.016438	0.059383
-0.074497	-0.090007	0.054248
-0.045838	-0.015835	0.042749
-0.030471	0.047615	-0.060035
-0.0034217	-0.019834	-0.0076473
-0.071919	0.0025804	-0.014273
-0.086864	0.0052242	-0.029728
-0.025836	-0.024696	-0.02438
-0.10024	-0.0031936	0.071053
-0.066782	0.095447	0.072173
-0.045805	0.090887	-0.034203
-0.081079	0.057953	-0.0048415
-0.028961	0.0049647	-0.03347
0.040267	0.0073608	-0.029091
0.024091	-0.069506	0.039818
-0.026865	0.020034	-0.021603
-0.033886	0.019073	0.042042
0.032127	-0.033254	0.0010576
-0.084901	0.013204	-0.056115
0.087414	0.040945	-0.027577
-0.0088788	0.023173	0.03349
0.043911	0.055792	-0.045413
0.063716	-0.055329	-0.074048
-0.023634	-0.022923	0.093268
0.10975	-0.00655	0.008978
0.025296	0.032318	-0.018992
0.013617	0.04445	-0.0075696
0.0085705	-0.0083336	-0.018034
-0.052972	-0.027782	0.0049668
0.022326	0.042344	-0.067501
-0.055301	0.0017931	0.023931
0.0022826	-0.082656	-0.033158
0.026831	0.045464	-0.023648
-0.054394	0.016813	-0.021946
-0.083805	-0.027474	0.033752
-0.062128	-0.033104	-0.10207
0.019115	0.0021005	0.0051509
-0.014027	-0.068208	-0.035933
-0.047182	0.010826	-0.042067
-0.0076283	0.054381	-0.00012562
-0.020064	-0.020582	0.017418
0.037295	0.016242	0.024253
0.058044	-0.035859	-0.023499
0.05311	0.011625	-0.0010359
-0.011517	-0.005077	0.04966
-0.065859	-0.045861	0.017502
-0.049186	-0.016999	0.0088605
-0.058232	0.063492	0.020957
0.033017	0.018543	-0.052214
0.022488	0.095151	0.072733
0.040746	0.11336	-0.0019379
0.0067997	-0.010889	0.043315
-0.045381	0.070741	0.012222
0.03516	0.02191	-0.0212
0.032802	-0.056315	-0.013041
0.067586	-0.033989	0.0069757
0.054508	-0.0034664	-0.012434
-0.027568	0.01749	-0.041377
0.021176	-0.046613	-0.0015916
0.029451	0.006777	-0.041318
0.0018146	0.086412	0.013909
0.0038138	-0.057341	-0.065632
0.066501	0.04279	0.015505
0.03503	0.049909	-0.041542
-0.051186	0.037566	0.035894
0.076826	0.032075	0.002298
0.021411	-0.057926	0.012885
0.011569	0.0013783	-0.026603
0.024109	0.0012547	-0.017376
-0.039931	0.069076	0.0009366
0.10836	-0.03044	0.023423
-0.0012806	0.014374	-0.036863
-0.041678	-0.063077	-0.047315
-0.020876	-0.02335	0.012117
-0.029953	0.020705	0.0047928
0.0023542	-0.0031295	-0.039542
-0.063176	0.015008	-0.046423
-0.01787	0.069055	-0.046104
-0.018639	0.0050887	0.039007
-0.063533	0.0042598	0.026866
-0.09459	-0.0062354	0.017543
-0.066718	-0.049007	-0.01636
0.015828	0.029721	-0.043651
-0.0051974	-0.013097	-0.014464
-0.097465	-0.012633	0.01611
0.0096966	0.10542	-0.022695
0.062132	0.017087	-0.0060549
-0.0046454	-0.034982	0.040573
-0.0059007	-0.033261	-0.014517
0.015206	-0.03609	-0.025706
0.012157	2.1624e-06	-0.055727
-0.010621	-0.011382	0.0055234
-0.056015	0.019662	0.00047769
-0.068876	0.0017494	0.014551
0.023177	0.02938	0.089293
0.022052	-0.029624	0.0022912
-0.017362	-0.025958	0.064444
-0.029115	-0.05783	-0.015879
0.037343	0.037695	0.0087903
0.034436	-0.00962	-0.011617
-0.0097921	-0.05649	0.026408
0.026327	0.024787	-0.033023
0.036112	0.00038911	0.0097323
-0.013686	0.012746	-0.01317
0.0053347	0.019512	0.02939
0.061229	0.07587	-0.022458
0.045081	0.046926	0.042028
0.039726	0.022338	-0.051595
0.071794	-0.10818	-0.013155
0.034173	-0.019455	0.028919
-0.034662	0.040529	-0.0067973
0.041894	-0.00099854	0.035285
0.054259	-0.052489	0.002791
0.039839	-0.003712	-0.027847
0.046892	-0.040241	0.010448
0.0054545	-0.02525	0.0387
-0.014809	0.016587	0.036412
0.055365	-0.0096561	-0.016575
0.012841	-0.024596	0.027729
0.054608	-0.025227	0.020387
-0.069445	0.091474	-0.00052039
0.032915	-0.064483	-0.0045663
-0.0076061	-0.10787	-0.065805
-0.033346	0.023509	-0.0070048
-0.042326	-0.038053	-0.0028618
-0.011375	0.065065	0.01144
-0.017991	0.022247	-0.016237
0.0016166	0.0041679	0.055958
-0.031048	-0.048527	-0.037172
-0.012221	0.035824	0.013488
-0.034743	0.012258	0.010903
0.0091724	-0.0073445	0.041639
0.056297	-0.052402	-0.043709
0.073839	0.037189	-0.0082013
-0.0025149	-0.045519	0.012502
-0.072967	0.0041686	-0.018493
-0.004078	-0.042005	0.07144
-0.019395	-0.02187	-0.042245
0.038209	-0.081526	-0.036112
0.017995	0.066831	0.012227
-0.066002	-0.021287	0.02308
0.05453	0.011029	0.046567
0.033977	0.032885	0.0068475
0.035212	-0.008867	0.026622
-0.0039039	-0.027356	0.044499
0.074956	0.053608	0.043729
0.080324	-0.013459	0.0020181
0.017193	0.026263	-0.037619
0.043179	0.033145	-0.0091465
0.059085	0.024535	0.026147
0.042074	0.054673	0.0093118
0.049131	0.038944	-0.028369
0.062804	-0.013087	0.029897
0.017806	-0.028012	-0.040158
0.024197	-0.048802	-0.024738
0.020854	0.063913	-0.066543
0.055684	-0.018436	0.032511
-0.020581	-0.031711	-0.0054142
0.016244	0.0098664	-0.019985
0.073976	-0.026735	0.0035173
0.043929	0.032798	-0.023588
0.045967	0.034626	0.068698
0.020041	-0.012762	-0.0044815
-0.0061311	0.020396	0.029534
-0.00024852	-0.026265	0.0074544
0.08551	-0.087647	0.024083
0.026557	0.0070823	0.014244
0.052834	-0.037506	0.018244
0.019058	-0.087757	-0.017233
-0.020406	-0.032104	-0.0059276
0.014066	0.033533	-0.015682
-0.04738	0.082103	-0.059753
0.027214	0.038207	-0.0015337
0.027857	-0.031958	-0.045449
-0.0052961	0.046224	0.027778
0.014339	-0.038231	-0.0073674
-0.012024	-0.0018545	-0.019812
-0.0016461	0.057041	0.045511
0.0040746	0.032668	0.0030295
-0.026289	0.0042919	0.0081831
0.040951	0.037605	0.04638
0.035277	-0.00075085	-0.072572
0.0053934	0.086288	-0.019641
-0.028041	-0.0054703	-0.02271
0.0053302	-0.084161	-0.039059
-0.022721	-0.003572	0.041521
0.025168	0.068615	-0.065286
-0.047702	0.072407	0.020688
-0.077463	0.047663	-0.060484
0.073247	0.077291	-0.0098266
0.044728	-0.096813	0.00045566
0.025159	0.10369	0.0047323
-0.036232	-0.015366	-0.049617
-0.0051919	-0.040743	0.072424
0.034819	-0.048683	-0.019624
0.014466	0.047774	0.065769
0.064498	-0.015088	-0.055371
0.045699	0.082022	-0.064491
-0.0058369	0.010788	-0.043405
0.023846	-0.015017	0.0073903
0.041002	0.043362	-0.020302
0.014829	0.013348	-0.007143
0.014085	-0.078517	0.018953
0.032512	0.020312	-0.017079
-0.0086152	0.00013322	-0.006491
-0.0092279	-0.02204	0.025737
-0.015732	0.068452	-0.023892
0.061073	0.03559	0.0022723
0.04689	0.045896	-0.024791
0.03097	-0.040433	0.016493
0.02736	0.0085042	-0.0072507
0.024852	-0.032957	0.055617
-0.0030692	0.028247	-0.019246
0.02358	-0.011439	0.0055126
0.028377	0.052543	-0.036605
-0.021044	-0.011726	-0.0072694
0.091461	-0.0087981	0.0072573
-0.080384	0.10146	-0.015687
0.055256	0.13097	-0.022372
0.017676	-0.029095	0.040618
0.0054201	0.080982	0.0011696
-0.014804	0.078601	0.037909
0.017029	-0.022	-0.064287
0.00029619	0.00048078	-0.035599
0.041087	0.022248	0.035461
-0.00031411	0.015514	-0.036131
0.049758	-0.039641	0.013319
0.066875	-0.025763	0.041886
0.056409	-0.015552	0.035059
0.046838	0.025698	0.056902
0.053569	0.025162	-0.0016534
0.038824	0.034306	-0.017882
0.002812	-0.06776	-0.034086
-0.036355	-0.032228	-0.085279
-0.070647	-0.023153	-0.0047245
0.0099725	-0.0045277	-0.0052723
0.0028572	0.016232	-0.00086324
-0.0336	-0.076079	0.022623
0.034627	-0.044326	-0.11467
0.062492	-0.0065151	0.062812
0.067661	-0.085832	-0.020226
0.062072	-0.054955	0.0083007
0.087432	0.04001	0.02863
0.10719	-0.024879	-0.037973
0.085411	-0.05152	0.015285
0.074276	0.018722	-0.016584
0.051584	0.026705	0.0095346
0.085529	0.064345	-0.042
0.082716	0.054478	-0.0097904
0.034689	0.011162	-0.03565
0.042197	-0.022145	0.0022568
0.055845	0.038467	0.027212
-0.011784	-0.031388	-0.016201
0.029327	-0.040948	0.038061
0.035306	0.10408	-0.036899
-0.043283	-0.040612	-0.0071734
0.013517	0.03092	0.019825
-0.018057	-0.03633	0.0027645
-0.0015336	-0.036717	0.0041096
0.012546	0.027397	0.00012719
0.027663	0.0050459	-0.0059239
0.06465	-0.0087807	0.017607
0.027069	0.060488	-0.015892
-0.021718	-0.03489	-0.046689
-0.0040657	0.030005	0.050353
-0.040584	0.078983	0.0050137
0.064815	-0.0005512	0.044786
-0.035799	-0.037307	-0.01917
0.05525	-0.0061802	0.0030732
-0.043683	0.010929	-0.070347
-0.04724	-0.017268	0.010574
0.012286	-0.034061	0.025444
0.00074963	0.055864	0.035192
-0.0082924	-0.028358	-0.023363
0.046012	0.024265	0.0055972
-0.023833	0.06265	0.002689
0.046186	0.044206	0.043606
0.052917	-0.019562	0.035288
0.051126	0.047073	0.01561
-0.025885	0.050838	-0.0087222
0.023349	-0.048177	0.021892
0.084941	-0.061415	-0.0035038
0.042546	0.0081912	-0.00069573
-0.029428	0.043995	0.015174
-0.087795	-0.017445	0.040303
-0.024958	-0.077633	0.002812
-0.016312	-0.038591	0.026075
-0.056098	0.0083084	-0.024729
0.018	0.038574	-0.021469
0.038078	-0.0031815	-0.055144
0.11248	-0.1001	-0.028913
0.12091	0.044641	0.019158
0.042022	-0.0066882	0.0093225
0.12566	0.0067834	0.023535
0.11917	-0.012869	0.046169
0.054159	-0.041567	-0.029886
0.040069	-0.030484	0.027472
0.045849	0.017943	-0.03824
0.022855	-0.032257	0.0031213
0.023147	0.0051722	-0.02064
0.083598	-0.013736	-0.041953
0.07477	0.017338	-0.023454
-0.0076687	0.025466	-0.030673
0.041037	0.021038	-0.0042398
0.083591	0.015199	-0.031162
0.011486	0.023958	0.0098583
0.028284	0.03169	0.052672
-0.019392	-0.044388	-0.018823
0.020097	-0.028686	-0.055132
0.00068124	0.011572	-0.061679
-0.038763	0.013502	0.010524
0.023128	0.12167	0.083669
0.02279	0.0061055	0.0019546
-0.017623	0.047724	0.040492
0.078436	-0.019953	0.054433
0.00995	-0.063248	-0.014515
0.013857	0.01834	0.016521
0.031285	0.040972	0.0029014
0.020419	0.016323	0.050458
-0.076874	-0.042695	-0.042895
0.0325	-0.023523	0.032779
-0.057139	-0.034929	-0.022841
-0.081148	0.028148	-0.041289
-0.069209	0.071595	0.036219
-0.040134	-0.059649	-0.055402
-0.023947	0.021578	0.017234
-0.0148	0.0414	-0.0026631
-0.018665	-0.027687	-0.021413
0.0038769	0.070737	0.00026048
-0.012574	-0.00125	-0.0034739
0.0027496	-0.007723	-0.032843
0.040248	-0.021439	0.009856
-0.022204	0.078922	0.013155
0.056188	0.030086	0.022026
-0.0036383	-0.0074551	-0.028654
-0.029255	0.015003	0.013813
0.0022896	-0.078837	0.019443
-0.057164	0.0090962	-0.0037985
-0.058221	0.002533	0.011663
-0.009247	-0.028527	-0.0032501
0.011732	0.00066153	0.0062023
6.4117e-05	-0.0077486	0.010979
-0.056603	-0.012266	0.027194
-0.0031218	0.013722	0.020723
-0.039816	0.010616	-0.032211
-0.021506	-0.011334	0.015925
0.025131	-0.012587	0.0076821
0.035349	-0.0096672	0.010752
-0.022458	-0.036101	-0.015805
0.085434	-0.0039619	0.029056
0.12552	-0.080701	0.014144
0.058574	-0.0008059	-0.015483
0.015204	-0.010571	0.021868
-0.011628	0.082602	0.011055
0.035401	-0.005418	0.055105
0.0034763	-0.041288	0.014408
0.087183	-0.057867	0.020957
0.046534	-0.0033427	-0.014421
0.073283	-0.0026055	-0.027533
0.062049	0.008154	0.0076864
0.073022	-0.042815	-0.02827
0.075241	0.0065582	-0.052469
0.012829	-0.0010656	0.0026339
0.09104	-0.04773	-0.041436
-0.043241	-0.052946	0.031707
0.016122	-0.013658	-0.0076266
-0.0040699	-0.051542	-0.0049404
0.056708	0.023014	0.087339
0.011993	-0.02632	-0.013026
0.012314	-0.0066149	-0.00035002
0.039491	-0.090018	-0.018046
-0.076569	-0.028231	0.024368
0.010959	0.0037787	0.010552
-0.025641	0.045784	-0.014017
-0.0078749	-0.0087074	0.010709
0.011425	0.095296	0.047258
-0.061396	-0.084517	0.037036
-0.038953	-0.010719	-0.058978
-0.074015	-0.017347	-0.005743
0.028277	-0.0051262	-0.034388
-0.0012314	0.00026125	-0.006039
-0.022775	-0.013135	0.030522
0.016009	-0.087538	0.011547
0.0039917	0.080603	0.012941
0.013035	0.0097624	-0.013723
0.06943	0.022318	-0.038105
0.0052196	0.059017	0.0042969
-0.039516	-0.056794	-0.052599
-0.0088224	-0.086445	0.013286
-0.021838	-0.024302	0.015403
-0.019628	-0.072079	-0.007883
0.061574	-0.05135	-0.03086
-0.013016	0.0181	-0.046645
0.015239	-0.00016655	-0.01244
-0.026558	0.05134	0.042307
-0.032495	-0.0072869	-0.0063865
-0.0008837	-0.049328	-0.0044379
0.0028575	0.0062674	0.018046
0.02955	0.0052323	-0.018329
0.012667	-0.044576	0.050694
-0.027068	-0.065697	-0.05097
0.050542	0.07767	0.022097
0.14946	-0.036139	0.018094
0.092207	-0.031153	0.03612
0.10211	0.065871	0.030437
0.040926	-0.10432	0.0069138
0.016749	-0.081634	-0.0083791
-0.07892	-0.00088852	0.02995
0.061927	-0.012713	-0.0043259
0.065599	0.0049728	-0.014871
0.11416	0.069905	0.040825
0.056953	0.024752	0.022522
0.057985	0.0010145	-0.015841
0.094286	-0.0083504	-0.078168
-0.0058153	0.068902	-0.03852
0.018119	-0.014698	0.01704
0.044244	-0.038579	0.042997
0.015771	-0.01499	-0.0060777
0.016545	-0.053604	-0.065367
-0.015832	-0.05659	0.017521
0.049981	-0.0081574	0.045903
0.009999	-0.0051215	0.017101
0.050883	-0.051234	-0.018373
-0.068076	0.04472	-0.031278
-0.00096367	-0.0051564	0.022505
-0.033362	-0.031001	-0.062326
-0.035098	-0.05873	0.020258
-0.0037437	0.11262	0.079205
0.021695	0.014034	0.066118
-0.011991	-0.040848	-0.0071173
-0.0085853	-0.026904	0.050807
-0.015654	-0.030688	-0.0052663
0.01043	0.027007	0.063501
0.026678	0.026525	0.010337
0.0038699	-0.070239	0.084776
0.037664	0.051553	0.018534
0.030272	-0.031552	0.091858
0.0036924	0.05421	0.07793
0.025651	-0.020621	-0.037508
-0.029644	-0.060586	-0.086797
-0.053002	0.060487	-0.0025493
0.023249	-0.051202	-0.047876
0.012185	-0.054914	0.048711
-0.033993	-0.0026692	0.058863
0.086115	-0.081894	0.04511
0.023556	0.021823	-0.026771
0.052827	-0.062577	0.0097453
0.026294	0.025391	-0.026839
0.01754	0.043628	-0.028926
0.066371	0.0021027	0.040405
0.044415	0.023879	-0.11095
0.067683	0.039612	0.0055328
0.026974	-0.0053476	-0.0070847
0.049682	-0.029258	-0.015603
0.048696	0.071109	-0.049551
0.067704	-0.02027	0.070333
0.051544	-0.067253	-0.018006
0.086396	0.014895	0.017174
0.044361	-0.020555	-0.00077748
0.0043684	0.022798	0.035447
-0.045611	-0.00057244	0.014628
-0.0097568	0.0073829	-0.0088782
0.059806	0.026356	0.038737
0.065575	-0.087374	0.041508
0.032554	0.04333	0.00074428
-0.027313	0.040223	0.0023245
0.047331	-0.058277	-0.0037314
0.053812	-0.0098593	0.07546
0.064777	0.019084	-0.01783
0.043465	0.10562	0.025764
0.048725	-0.0085058	-0.016714
0.021333	0.028791	-0.014764
0.076685	-0.0054645	-0.0081339
-0.013658	0.010381	-0.038731
0.093213	0.13809	0.064903
-0.0013162	0.026944	-0.056845
0.013789	0.10667	-0.032516
-0.044336	-0.062748	0.053505
-0.056855	0.072997	0.085652
0.0013566	0.056691	-0.027509
-0.049773	0.0030162	0.0049875
0.0060367	0.05437	0.061784
0.015174	0.042253	0.016345
-0.070621	0.028172	0.011783
-0.054797	0.017432	0.01171
-0.093757	-0.011622	0.01028
-0.0061339	-0.047746	-0.021706
-0.0068179	-0.13964	-0.034113
-0.010439	0.077921	0.027313
-0.0050425	0.0033938	-0.04402
-0.0054524	0.098301	0.0087238
0.081231	-0.048287	0.072314
0.048748	-0.014339	0.038111
0.024722	-0.073212	0.002564
-0.021001	-0.03433	-0.012925
-0.024309	0.038564	0.030649
-0.023678	0.015291	0.071624
-0.060133	-0.011228	-0.033514
0.014784	0.12479	-0.056619
0.019194	0.11419	-0.0037986
0.056736	0.043446	-0.024049
0.032244	-0.037407	0.013084
-0.042236	-0.0076261	-0.0068779
0.044225	0.031254	-0.04993
0.044721	0.024547	0.023117
0.055248	0.045309	-0.02659
0.025309	-0.0084387	-0.020516
-0.013654	0.00054995	0.0045075
0.047318	0.089238	-0.037872
0.075195	0.020167	-0.017379
0.040199	-0.076946	-0.028664
0.030145	-0.06064	0.027835
0.041645	0.0099402	-0.083055
0.0039223	0.0050886	-0.05076
-0.050512	-0.035889	-0.070084
0.0077946	0.0057177	0.04864
0.035128	0.0077573	-0.065172
0.049809	0.037271	-0.015483
0.0015493	-0.0070071	0.020832
0.0027575	0.075962	-0.026494
0.038073	-0.015933	0.031291
0.069418	0.068793	-0.011608
0.099438	-0.02263	-0.03184
0.030826	0.020199	0.0021514
0.015879	0.0017523	-0.045003
0.004868	0.058125	0.019405
0.0085066	-0.033828	-0.065283
-0.0053179	-0.0436	-0.048919
0.070178	0.010334	-0.027489
0.053874	-0.051824	0.0065161
0.00048943	0.032352	0.012819
0.049422	0.0021043	0.057943
0.020442	0.029998	-0.018892
-0.09092	0.028696	0.046514
0.039364	0.015235	-0.011485
-0.048737	-0.037566	-0.0031482
-0.04437	-0.037241	-0.0092736
-0.031293	0.027773	0.056334
-0.046569	-0.099348	0.022799
-0.016561	0.091344	0.074019
-0.028884	0.042852	-0.06028
-0.01069	-0.017957	0.0094765
0.011818	0.062356	-0.031822
-0.017949	0.045956	-0.036366
0.017761	0.032777	-0.021431
0.012659	-0.067912	0.0030109
0.01983	-0.01043	0.021273
-0.01416	-0.064455	0.0045728
-0.020566	0.029564	0.020425
-0.054393	0.028313	0.01522
-0.017403	-0.008318	-0.014319
-0.072158	-0.015994	0.069607
-0.06682	0.013496	-0.037671
0.00046956	-0.053659	0.042275
-0.0069366	0.0075867	-0.02169
-0.01815	-0.02449	-0.07704
-0.048248	-0.016879	0.033697
-0.035398	0.092453	0.016864
-0.02543	-0.014322	0.033905
-0.011446	0.017865	0.010295
0.030333	-0.0030527	-0.052438
-0.0059947	0.0097706	-0.0098305
-0.0076586	0.062125	0.021333
0.07694	0.062041	-0.0082098
0.10066	-0.013506	0.010874
-0.0036369	-0.02948	0.035786
0.016526	0.0037201	0.037933
-0.0025713	-3.6535e-05	0.042684
-0.018663	-0.052798	-0.011852
-0.063126	-0.040996	-0.032111
0.030744	0.033066	-0.010237
0.030507	-0.033299	0.061396
0.049254	-0.091621	0.00211
0.02456	0.0047364	0.0044256
0.079248	0.05239	-0.011673
0.059891	-0.022578	-0.023238
0.029551	0.067187	0.012691
0.017408	-0.002287	0.010405
0.047089	0.040854	0.035051
0.024747	-0.066617	0.060732
0.063688	-0.0069885	0.0044297
0.004879	-0.01489	-0.014726
0.0025664	0.05752	-0.0049646
0.054755	-0.073255	0.064591
0.028882	-0.070539	0.10454
0.072315	-0.058776	-0.045934
-0.042431	-0.020738	-0.025414
0.0089615	-0.019288	0.025108
0.064013	-0.016267	0.036808
-0.105	-0.065834	0.035426
0.050232	0.019396	0.068582
-0.030729	0.010593	-0.019671
-0.0087876	-0.086219	0.023496
0.011572	-0.0083877	0.0010037
-0.057877	0.01848	0.068423
-0.048342	-0.0010956	-0.026031
-0.065513	-0.043651	0.015426
0.010983	0.054316	-0.069733
-0.041892	0.022487	-0.014764
-0.029153	-0.08519	-0.024925
-0.033593	0.042253	-0.050785
-0.021953	0.027242	-0.007485
0.060623	0.025189	-0.041788
0.091132	0.055048	-2.7596e-05
0.042267	0.028219	-0.0053451
-0.013318	0.015101	0.041238
-0.043118	-0.015139	0.0083329
-0.034947	0.048242	0.042205
-0.02931	-0.071249	0.0039685
-0.0055714	-0.038203	-0.038895
-0.0181	0.0056438	0.028936
0.024242	-0.041248	0.010607
-0.0066122	0.0302	0.023121
-0.081032	-0.079312	-0.031588
-0.0081193	0.0064722	0.05809
0.0038668	0.06222	-0.017623
0.043156	0.051905	0.037332
0.021456	-0.0074295	-0.02478
-0.033828	-0.1272	-0.051551
0.053541	-0.0070292	0.032038
0.10445	0.020187	-0.060209
0.020028	0.035034	0.036156
0.015323	-0.0090836	0.001091
0.04271	0.024779	0.063304
-0.0074544	0.080902	0.052634
-0.10968	-0.030142	-0.035725
0.04842	-0.044915	0.090826
0.01214	-0.039198	-0.014791
0.042673	0.035085	0.050156
0.013119	-0.0053269	-0.053501
0.033743	0.013212	0.052865
0.039714	-0.0053074	-0.046736
0.046581	-0.0015103	-0.0096534
0.020337	-0.02973	0.04672
0.0087645	0.037748	-0.0044809
0.018489	0.033324	-0.0056165
-0.017953	-0.022249	0.054082
-0.0086337	-0.037767	0.036635
0.0054547	-0.091052	-0.020855
-0.022102	0.012543	0.046412
0.020766	0.0052281	-0.046343
0.054611	-0.15283	0.010911
0.047339	0.0074315	0.0064836
-0.0044206	0.047113	-0.0045016
0.033587	-0.049875	0.028929
0.04077	0.014075	0.034692
-0.12292	-0.033735	0.023229
0.019936	0.034126	0.0062032
-0.038271	0.035539	-0.0069638
-0.048505	-0.039225	-0.050495
-0.035894	-0.015357	-0.030788
-0.038213	0.06093	-0.022789
-0.016711	-0.044986	0.044454
-0.03191	-0.0012098	0.0039631
-0.00075465	0.050673	0.0097023
-0.032176	0.012258	-0.015326
-0.0023074	0.027169	-0.02606
-0.02408	0.036811	0.030674
-0.0094939	-0.002667	-0.02026
0.019876	0.012214	0.0086945
0.070177	0.022363	0.0076118
0.027339	-0.036438	-0.0018978
-0.029478	-0.12819	-0.01161
-0.06331	-0.020492	0.022239
-0.053382	0.025568	-0.07169
-0.057687	0.0014228	0.049587
-0.0074405	-0.083216	-0.029583
-0.027886	0.040776	-0.0236
-0.029576	0.013686	0.012739
-0.049217	-0.011146	-0.062203
-0.039852	-0.011741	0.025309
-0.030514	-0.041385	-0.015638
-0.030873	-0.029402	0.066844
0.028384	0.066042	-0.024063
0.053515	-0.029061	0.041072
-0.050299	-0.00070434	-0.028683
0.058879	-0.0019421	-0.013961
0.1189	-0.012861	0.069289
0.056801	0.023577	0.0015876
0.012353	0.0056518	-0.017114
0.0078111	0.029508	-0.028815
0.019636	0.0036418	-0.020772
-0.10142	-0.087266	0.026384
0.062731	0.067563	-0.041956
0.026471	0.069977	-0.04827
0.073535	-0.11078	0.00032804
0.026327	-0.063848	-0.0064085
0.070312	0.049657	-0.0067663
0.048727	0.03925	-0.013441
0.012005	-0.065523	-0.028856
0.025347	0.02412	0.057527
0.03509	-0.047077	0.023826
0.027995	0.022661	0.059372
-0.015399	-0.0043563	0.0038281
0.028355	0.088799	0.042394
-0.012083	0.014048	0.016687
0.057867	-0.002604	-0.027867
0.067055	0.037476	-0.00043526
0.0022468	0.023732	0.027529
0.051453	0.017486	0.01707
-0.019928	0.027775	-0.053012
-0.0038601	-0.028242	-0.02416
0.029474	-0.02772	-0.012507
0.037415	-0.031243	-0.029486
0.046888	-0.0028819	0.022258
0.026479	-0.02338	-0.035012
-0.041127	-0.013673	-0.020845
-0.027978	0.02328	-0.055147
0.016917	-0.12523	-0.036333
-0.0025747	-0.086562	-0.0096808
-0.010626	0.036796	0.025505
-0.042502	0.041664	-0.026225
0.046051	0.040525	-0.013407
0.01283	-0.04464	-0.049135
-0.029169	-0.034563	-0.06936
-0.0043789	0.026083	0.042588
0.034619	0.046466	0.0029851
0.035139	-0.0057253	-0.0055476
0.016104	-0.087025	0.034212
-0.041599	-0.059003	-0.10509
-0.04094	0.015296	0.033762
0.010298	0.020182	-0.055412
-0.018741	-0.061608	0.0033664
-0.0038666	0.018116	-0.018752
0.017922	0.0031209	-0.047039
0.078148	-0.0010277	0.027976
0.088731	-0.020943	-0.02554
0.053765	-0.028642	0.048399
0.026198	-0.02561	-0.027352
0.075909	0.0080004	0.047796
0.092736	0.050434	0.025969
0.07807	-0.045911	0.0060731
0.065981	-0.015534	-0.025734
0.061653	0.054995	0.043178
0.017607	0.05182	0.039505
0.023636	0.040995	-0.0017436
0.014494	0.012346	-0.0092455
0.018824	0.0041869	-0.012324
-0.0013978	0.051967	-0.046468
0.061133	0.03151	-0.027933
0.073423	0.019421	-0.07917
0.081074	0.014346	0.057609
0.059493	0.037759	-0.04154
0.053111	0.10137	-0.00039643
0.080814	0.052195	0.022916
0.052041	-0.020899	-0.012538
0.017683	0.014695	-0.03479
0.056374	0.044223	0.034065
0.061616	-0.013801	0.020653
0.029468	-0.038876	-0.025701
0.1024	-0.039413	0.018963
0.089246	-0.016322	0.046222
0.065108	0.070757	-0.012682
0.069832	-0.0017953	0.032763
0.0066515	0.013605	0.0078739
0.055542	0.014091	-0.0054671
0.0059534	0.027205	-0.0094779
-0.0080567	-0.0094794	0.026345
0.037306	0.016772	0.076144
-0.012934	-0.065726	0.0080422
-0.012378	-0.043432	0.02127
0.024346	-0.065027	-0.0318
-0.033285	-0.051009	0.010032
0.022678	0.018556	-0.024645
0.02481	-0.00034318	-0.021468
-0.042564	0.038892	-0.047429
0.028824	-0.036212	0.035618
0.048444	0.026907	0.021806
0.052896	-0.017788	0.02319
0.016395	-0.010203	-0.010575
-0.01019	0.0098679	0.047249
0.043097	-0.016334	0.03045
0.0090306	-0.046061	0.016115
-0.0096224	-0.066485	0.020438
-0.018607	-0.00029524	0.029764
0.01654	0.033551	0.016991
0.016826	0.0053485	-0.010296
-0.0044528	0.0061516	-0.0072022
-0.029417	0.072909	0.010002
-0.029182	0.015089	0.0507
0.0041315	-0.026334	-0.021708
-0.0020176	-0.0065608	-0.040307
-0.037928	-0.087517	0.041665
0.0072692	0.051107	0.0029786
0.060074	-0.026442	-0.04414
0.070258	-0.091367	-0.033764
0.010438	0.0445	-0.03438
-0.0057754	0.050629	0.0087236
0.070261	-0.013543	-0.0038363
0.069545	-0.039802	-0.071894
0.032265	-0.008324	-0.022784
0.055243	0.00096487	0.034144
0.010663	0.085303	0.089808
-0.0025943	0.036594	-0.087766
0.030434	-0.061785	-0.028145
0.067965	0.084497	-0.021197
0.056498	-0.0078198	-0.053295
0.021608	-0.024558	0.013779
0.038697	0.036534	-0.010516
0.052788	-0.084457	0.051597
0.019108	-0.04463	0.0036443
0.04045	-0.0054112	0.029936
0.066928	-0.049753	0.042286
0.044791	-0.064008	0.0019619
0.062495	-0.042961	-0.011
0.014566	-0.0086208	-0.014134
0.0020677	0.016651	0.00019345
0.063293	0.021068	0.040232
0.033108	0.00107	0.0281
0.070757	-0.022871	-0.020536
0.064092	-0.034163	0.040667
0.045688	0.033677	0.0052555
0.044304	-0.01012	0.038785
0.039556	-0.014483	-0.0035001
-0.028105	-0.032675	-0.010606
0.097042	0.015216	-0.072066
0.078166	-0.062037	-0.025154
0.040875	-0.035405	0.087369
0.082772	-0.11636	-0.0052475
-0.051294	0.029938	0.023513
-0.04664	-0.010544	0.015466
0.086807	-0.06787	0.034522
0.035556	0.050388	0.037573
0.035374	-0.044716	-0.0058244
0.11403	-0.04093	-0.0087739
-0.072798	-0.047646	-0.054881
-0.0088092	0.025579	0.013616
0.045033	0.033538	-0.037994
0.0044274	-0.088211	0.0033277
0.028161	0.060363	-0.057287
0.012823	0.05354	0.033909
0.0028116	0.015828	-0.0050119
0.025259	0.051011	-0.0019978
0.057236	0.1097	0.0095197
-0.04352	-0.0149	-0.05392
0.042179	0.020474	-0.0085836
0.13164	0.10398	-0.0015749
0.029097	-0.049472	-0.0057738
-0.023183	-0.014348	0.0010489
-0.066256	-0.025629	0.0063355
-0.0071015	0.026052	0.029135
-0.0046074	0.081547	-0.053988
0.0069826	-0.014447	-0.018106
0.045326	0.0021271	0.010739
0.11627	0.044669	0.0053361
0.14732	-0.041006	0.03493
0.11111	0.055187	0.0025123
0.030175	0.023601	0.088593
0.087873	0.0060962	0.02214
0.14064	0.037329	0.003436
0.091032	0.028463	-0.061505
0.11467	-0.057483	0.0040229
0.027085	0.0081908	0.041151
-0.014199	-0.045379	0.021949
0.065099	0.04313	-0.0065538
0.02435	0.0029203	-0.091543
0.019171	0.0087419	-0.030607
0.025192	0.0329	-0.0030814
0.1278	-0.093886	-0.019904
0.083324	0.01645	-0.012568
0.11204	-0.076	-0.025476
0.1102	0.012053	-0.054232
0.07878	0.009709	-0.031943
0.10372	-0.042777	0.072178
0.030218	-0.020371	-0.01306
-7.1762e-05	-0.055949	-0.014445
0.072444	-0.018146	-0.024803
0.042201	-0.019755	0.019486
0.031865	-0.021508	0.041142
0.095371	-0.026244	0.037336
0.11445	-0.00041715	-0.050099
0.10598	-0.0041769	0.01995
0.10937	-0.043125	-0.050322
0.018096	0.017132	-0.01549
-0.015652	-0.067879	-0.0076793
-0.023947	0.056273	0.028396
0.00017643	-0.027006	-0.048879
-0.027179	0.025013	-0.00035257
-0.055504	0.035265	0.022735
0.0041782	-0.039853	-0.063798
-0.044467	0.0054413	-0.030547
0.064732	0.028248	0.042254
0.023832	0.018071	-0.047444
-0.037645	-0.0097729	0.070429
-0.0048213	0.064078	-0.046007
-0.062054	-0.027929	0.036281
0.015725	0.0073864	-0.047293
-0.0061038	-0.0078847	0.038884
-0.023386	0.0011218	-0.0025148
0.066265	0.028554	-0.0044641
0.02972	0.08479	0.014337
0.027004	-0.017059	0.019839
0.0082598	-0.034363	-0.02906
0.044934	-0.046209	-0.041401
0.016898	0.022317	-0.043665
-0.011928	0.010201	-0.0085684
0.0066045	-0.081158	0.034758
-0.093052	-0.037203	0.018057
-0.073617	0.015447	-0.067197
-0.049	-0.029836	0.062408
-0.033924	-0.0033787	-0.04284
0.033124	-0.0047862	0.014346
-0.017721	-0.060045	0.0091008
-0.062751	-0.019697	0.010662
0.0015423	-0.011042	0.099104
0.033355	-0.010328	0.06242
0.01706	0.058179	0.019191
0.00081766	0.0086012	-0.056415
0.024662	0.021241	-0.025039
0.019907	-0.012564	0.022548
0.016743	0.0027707	0.0061984
-0.02153	-0.032862	0.053092
0.021872	0.019498	0.04839
0.009611	0.0098357	0.0095947
-0.077128	0.033991	-0.0073253
-0.030939	0.073384	-0.02236
0.03721	0.06644	-0.020215
0.10063	-0.017809	-0.01689
0.033571	-0.022568	-0.016738
0.011018	-0.059138	-0.020828
0.01921	0.0096085	0.0034923
-0.022289	-0.015718	0.014208
-0.0042583	-0.033255	0.006274
0.034903	0.11737	-0.044393
-0.0057576	-0.022821	0.0043812
0.016903	-0.0084806	0.001222
0.016625	0.046212	-0.036763
-0.020392	-0.0049815	0.056317
-0.032262	-0.043656	-0.018629
0.017196	-0.049826	0.059416
-0.016025	0.018039	-0.011539
-0.021424	0.0072773	-0.00377
-0.035746	0.044891	-0.0087942
0.0059588	0.031368	0.039726
-0.024445	0.018295	0.035707
-0.028857	0.048628	0.031073
-0.072819	0.075458	0.053763
-0.077536	0.036473	-0.0077965
0.040868	-0.07222	0.044608
-0.011582	0.038831	0.010337
-0.095663	-0.00025149	0.038441
0.077927	0.094143	0.014467
-0.08857	-0.084089	-0.014413
0.094006	-0.072005	-0.051526
0.032007	-0.040047	0.031029
-0.078048	-0.080723	-0.035305
0.022438	-0.069744	-0.046255
-0.041923	-0.031342	-0.0091758
-0.029112	0.050873	0.0072632
-0.064289	-0.0080586	-0.0066664
-0.053992	-0.0223	0.0034076
0.014096	-0.01209	-0.019793
-0.022036	9.6081e-05	0.038005
-0.015317	0.034997	0.054806
-0.03842	0.019728	-0.024306
0.049108	-0.041652	-0.001349
-0.026022	-0.0043454	0.014452
0.011602	0.022308	0.057035
0.064636	0.023657	0.049989
-0.054116	0.044415	-0.027727
-0.067238	-0.017999	0.072521
-0.10641	0.071541	0.050496
-0.064046	-0.012342	-0.023699
0.047803	0.0033426	-0.031474
-0.049695	0.022854	0.042457
-0.05833	-0.011942	0.031039
0.041463	-0.026805	-0.0014535
0.08664	0.023404	0.051285
0.032672	-0.050887	0.035282
0.0044798	-0.028898	0.034975
0.094351	0.035279	0.01739
0.061034	-0.043889	-0.023759
0.040575	0.030204	0.040903
0.037354	-0.051119	0.035863
0.058891	0.00072241	-0.037304
0.059215	0.025512	0.048756
0.055494	0.064699	-0.018743
0.068732	-0.096774	0.018926
0.030497	-0.019964	-0.079976
0.039067	-0.031545	0.0042242
-0.043649	0.04396	0.026228
0.032072	-0.044959	0.024038
0.046606	0.086947	0.047174
[truncated: 53,279 more rows]
