# Supplementary material for: Reproducible brain-wide association studies require thousands of individuals
Source: Nature. 2022 Mar 16;603(7902):654–60. doi: 10.1038/s41586-022-04492-9 (PMC8991999; doi:10.1038/s41586-022-04492-9)
Supplement: Supplementary file 6 — Source Data Fig. 3 [file 41586_2022_4492_MOESM6_ESM.xlsx]

## Sheet: Type 1 Mean
2.13734e-05	0.000173724	0.00144254	0.0125724	0.113202	1.05239	5.09623		rows are sample sizes
2.44851e-05	0.000191744	0.00153408	0.012992	0.115708	1.06641	5.13061		columns are pvalues (10-7 to 0.05)
2.35986e-05	0.000202496	0.00161138	0.0135463	0.119417	1.08785	5.18849
3.27473e-05	0.00022007	0.00172091	0.0142236	0.124134	1.11167	5.23618
3.63563e-05	0.000261044	0.00195218	0.0159196	0.134054	1.16006	5.35459
4.04758e-05	0.000297105	0.00222512	0.0174716	0.142616	1.19975	5.42939
0.000109894	0.000524862	0.00326286	0.022996	0.170537	1.32604	5.71591
0.000101181	0.000608548	0.00387701	0.0262806	0.188358	1.39976	5.85296
0.00024216	0.00112533	0.00596467	0.0354342	0.228256	1.55073	6.14828
0.000614239	0.002252	0.0099457	0.0512432	0.291086	1.77514	6.5677
0.00183126	0.00556093	0.0202599	0.0857476	0.412179	2.16099	7.26725
0.00528826	0.0134498	0.0405496	0.144497	0.590036	2.66278	8.1137
0.0163172	0.0362526	0.0920747	0.272961	0.923857	3.47319	9.35899
0.0472435	0.0947506	0.211908	0.535059	1.51379	4.71113	11.0999
0.119696	0.223622	0.454267	1.01289	2.46727	6.48246	13.4279
0.29776	0.508743	0.930894	1.83595	3.88433	8.74724	16.1308

## Sheet: Type 1 standard dev
2.7465e-05	0.000132473	0.000637634	0.00316511	0.0138087	0.0484136	0.105037
3.12742e-05	0.000145628	0.000646517	0.00287777	0.0122132	0.0445072	0.114082
4.05633e-05	0.000178517	0.000697867	0.00316715	0.0137054	0.0522891	0.125057
6.64754e-05	0.000185276	0.00073668	0.00313915	0.01456	0.0631676	0.163831
4.31852e-05	0.000173796	0.000769478	0.00370544	0.017498	0.0744013	0.176961
4.02494e-05	0.000186403	0.000888656	0.0044522	0.0218684	0.0917592	0.223503
0.000225909	0.000619121	0.00222728	0.00929467	0.0387307	0.14461	0.324524
0.000333641	0.00116399	0.00437247	0.0162304	0.0596795	0.200805	0.414292
0.000890508	0.00256291	0.0084941	0.0280282	0.0924137	0.281224	0.553167
0.00324383	0.00792192	0.0211851	0.0583739	0.163996	0.429422	0.759744
0.0102089	0.0222823	0.0513761	0.120035	0.287362	0.640458	1.02071
0.0310103	0.058553	0.114642	0.229296	0.467784	0.911426	1.3491
0.0922233	0.156541	0.268323	0.465903	0.816585	1.36791	1.81783
0.225265	0.344854	0.532541	0.830128	1.29359	1.89747	2.26476
0.448701	0.636597	0.907773	1.29832	1.83061	2.37235	2.56665
0.864773	1.14426	1.52475	2.02968	2.63108	3.08655	3.08311

## Sheet: Type 2 Mean
100	99.9996	99.9933	99.9728	99.8309	98.7464	94.4788
100	99.9978	99.9958	99.979	99.8229	98.6799	94.3266
99.9995	99.999	99.9969	99.9563	99.7679	98.4941	93.9692
99.998	99.9978	99.9651	99.936	99.693	98.2441	93.4835
99.9982	99.9979	99.9566	99.8624	99.5528	97.8682	92.8208
99.9944	99.9905	99.954	99.8403	99.4423	97.4717	92.1001
99.9921	99.9557	99.8981	99.6701	99.0543	96.5492	90.5626
99.9835	99.9107	99.8187	99.4485	98.6171	95.586	89.0911
99.9568	99.8448	99.6615	99.161	97.8992	94.0469	86.8117
99.8102	99.6762	99.3227	98.4269	96.5554	91.5937	83.5259
99.283	98.9488	98.3399	96.8819	94.0897	87.8034	78.9371
98.2676	97.5737	96.5939	94.1222	90.0449	82.5624	73.1664
94.1644	93.4761	91.7198	87.9729	82.5875	74.0704	64.7947
84.1395	83.2729	81.1188	76.155	70.1051	62.0388	54.1563
63.2963	63.811	61.9603	57.553	52.9968	47.5429	42.3894
33.0417	36.6632	37.7008	36.5634	35.0096	33.1764	31.1438

## Sheet: Type 2 standard dev
0	0.00148814	0.0293587	0.0492995	0.0730541	0.132547	0.220847
0	0.0149996	0.0148055	0.023531	0.0551287	0.112397	0.221716
0.00331064	0.00300417	0.0073606	0.111003	0.085542	0.173608	0.324457
0.0124786	0.00693428	0.136	0.0723983	0.107645	0.240418	0.457966
0.00620292	0.00584743	0.278393	0.318555	0.343071	0.471736	0.669999
0.0191057	0.0235747	0.160945	0.260841	0.28446	0.466346	0.776157
0.0188468	0.152832	0.398962	0.790353	0.668579	0.857598	1.16905
0.0630773	0.315709	0.543168	1.14364	1.03133	1.28635	1.63895
0.178573	0.516641	1.06341	1.31624	1.42089	1.77604	2.15211
0.644422	0.921818	1.45894	2.08347	2.11393	2.51331	2.84023
1.67464	2.02377	2.56342	3.27255	3.2328	3.49247	3.66003
3.68484	4.01873	4.12431	4.36691	4.2463	4.23873	4.16414
7.07621	6.84687	6.15263	6.01146	5.48521	5.13717	4.80951
10.4638	9.49245	8.49529	7.55814	6.68344	5.93891	5.32135
11.8012	10.4553	8.72841	7.38731	6.28669	5.39953	4.79421
8.2364	8.95493	7.64092	6.22257	5.43692	4.80632	4.40628

## Sheet: Type M mean 
100	100	100	100	100	100	99.9998		Uncorrected
100	100	100	100	100	100	99.9983		99.999
100	100	100	100	100	99.9976	99.9789		99.971
100	100	100	100	99.9947	99.979	99.9041		99.5122
100	100	100	99.944	99.9392	99.8811	99.597		96.1241
100	100	99.668	99.7723	99.7835	99.5961	98.7831		82.8988
98.0464	97.9377	98.2672	98.8101	98.8437	98.0507	95.4604		67.979
88.3889	89.5581	94.9941	96.6515	96.502	94.3577	89.5501		49.303
78.2724	76.7669	84.8939	85.3363	84.97	80.7684	74.4238		37.0143
16.259	24.3797	33.1617	37.4228	42.8118	45.8465	47.1737		24.2249
0.253489	2.48775	3.28962	4.43652	9.06548	15.6081	22.696		14.3848
0.027216	0.333531	0.153331	0.85694	1.79664	4.56946	9.74661		9.40815
0.00330119	0.0166292	0.0408442	0.0588868	0.153177	0.767698	2.93303		5.95037
0.00185857	0.00983757	0.00693644	0.0124051	0.0260282	0.12912	0.773222		3.72008
0	0.00564007	0.00353339	0.00641899	0.0122867	0.0411697	0.19102		2.62657
0	0.00571429	0.00316513	0.00525399	0.00985457	0.0298899	0.0786331		1.68114
								1.14917

## Sheet: Type M standard dev
0.05	0.05	0.05	0.05	0.05	0.05	0.00153506
0.05	0.05	0.05	0.05	0.05	0.000151247	0.00907164
0.05	0.05	0.05	0.05	0.05	0.0122254	0.0864003
0.05	0.05	0.05	0.05	0.0322785	0.0897044	0.319867
0.05	0.05	0.05	0.266124	0.240969	0.409487	0.979552
0.05	0.05	1.14222	0.801992	0.767438	1.06231	2.0811
4.81251	5.48766	4.39896	3.09619	2.61553	3.1008	4.63156
20.2826	16.5569	9.03798	6.4446	5.26034	5.66921	7.03637
25.7162	22.0466	18.0372	13.128	10.5049	9.45836	9.37434
17.7528	24.9394	29.0307	16.7159	10.6484	8.54297	7.62543
0.916217	10.5622	6.77529	3.56078	2.9339	3.55845	4.30596
0.153957	2.03669	0.880136	2.15075	2.00772	1.82694	2.11544
0.0203499	0.122199	0.267924	0.327631	0.458458	0.695752	1.03221
0.011457	0.0729574	0.0604705	0.112333	0.190179	0.450525	0.784363
0.05	0.0418279	0.0308034	0.0581264	0.111201	0.316074	0.613067
0.05	0.0423783	0.027593	0.0475769	0.0892369	0.261209	0.535259

## Sheet: Type S Mean
0	0	1.54617e-05	0.000892953	0.0197404	0.265191	1.60595		Uncorrected
0	0	2.16614e-05	0.000673973	0.0161869	0.238859	1.49479		47.0891
0	0	1.16461e-05	0.000501329	0.0115865	0.197135	1.31437		46.7389
0	0	0	0.000121076	0.00946926	0.159046	1.13769		45.9044
0	0	0	0.000487021	0.00748667	0.130385	0.993282		45.0852
0	0	0	8.89323e-05	0.00611836	0.106594	0.839925		44.2606
0	0	0	0.000784003	0.00493267	0.0791045	0.675027		43.2133
0	0	0	1.99234e-06	0.0020251	0.0577675	0.533578		41.8992
0	0	0	0.000329598	0.00359815	0.0438216	0.407545		40.5974
0	0	0	0	0.00453708	0.0414428	0.308554		39.0959
0	0	0	0	0.00640258	0.0405919	0.24045		37.3482
0	0	0	0	0.00853321	0.0439929	0.195651		35.361
0	0	0	0.000659196	0.0167057	0.0612701	0.183656		33.4463
0	0	0	0.000659196	0.0211305	0.0651295	0.157766		31.0893
0	0	0	0.00164799	0.0277311	0.077427	0.153518		28.5494
0	0	0	0.00131839	0.0309246	0.0816301	0.141134		26.211
								23.996

## Sheet: Type S standard dev
0	0	0.000451047	0.0141211	0.131579	0.517903	1.28463
0	0	0.000754631	0.0122263	0.116311	0.489175	1.23986
0	0	0.000677345	0.00858388	0.0961457	0.444583	1.16925
0	0	0	0.0036741	0.0829717	0.3973	1.09477
0	0	0	0.00489979	0.0671147	0.356648	1.02743
0	0	0	0.00296889	0.0553986	0.321305	0.953518
0	0	0	0.00448388	0.040585	0.271798	0.864526
0	0	0	0.000155874	0.0214334	0.224934	0.771588
0	0	0	0.00200487	0.0221537	0.183647	0.680209
0	0	0	0	0.0185437	0.163655	0.596813
0	0	0	0	0.025407	0.139258	0.525337
0	0	0	0	0.0349339	0.135356	0.465855
0	0	0	0.00279565	0.0568046	0.145603	0.429308
0	0	0	0.00279565	0.0692304	0.149637	0.370809
0	0	0	0.00653079	0.0951024	0.171046	0.334453
0	0	0	0.00628689	0.0933548	0.169632	0.284371

## Sheet: Percent Rep (Fig1E)
p < 0.05	5.17189	5.29083	5.23471	5.53312	4.98271	5.17337	5.14131	5.29618	5.24207	5.321	5.12725	5.07422	5.00147	5.00215	5.18803	5.08721	5.38204	5.13763	5.03524	5.25178	5.27117	5.19997	5.08412	5.24196	5.16461	5.13824	5.24895	5.14912	5.0712	5.20358	5.13194	5.47064	4.94499	5.16363	5.07004	5.09786	5.18825	5.05255	5.00354	5.41168	5.09793	5.13207	5.04984	5.20978	5.32022	5.20726	5.08286	5.19911	4.88702
	5.26375	5.2131	5.24862	5.10618	5.30457	5.22694	5.26934	5.29889	5.24785	5.40327	5.47618	5.11349	5.35216	5.12309	5.44311	5.29244	5.24761	5.30435	5.30996	5.22359	5.12368	5.41922	5.19579	5.06925	5.25983	5.23013	5.35476	5.34534	5.38867	5.16552	5.36992	5.37801	5.34186	5.29194	5.15565	5.31653	5.50845	5.16792	5.27996	5.38149	5.36024	5.19001	5.25795	5.37648	5.21244	5.37883	5.37	5.38011	5.34985
	5.5316	5.36422	5.47947	5.24296	5.31748	5.51374	5.60199	5.55142	5.64864	5.463	5.52141	5.19977	5.2496	5.26212	5.28669	5.28568	5.46407	5.30109	5.55507	5.45963	5.32577	5.24767	5.17078	5.37558	5.27503	5.70339	5.53485	5.72326	5.3412	5.85395	5.55809	5.21037	5.52239	5.48363	5.46269	5.46254	5.52945	5.19129	5.18561	5.5937	5.51495	5.30262	5.47267	5.29394	5.49234	5.3155	5.42415	5.4064	5.28393
	5.57783	5.5521	5.67914	5.69539	5.5126	5.44806	5.76139	5.7247	5.76345	5.4781	5.61217	5.50726	5.57751	5.49432	5.44984	5.57789	5.66156	5.68086	5.56442	5.65576	5.48495	5.90295	5.8371	5.48522	5.55798	5.43097	5.47683	5.46869	5.38134	5.5394	5.82314	5.6814	5.57176	5.43578	5.50128	5.57103	5.70679	5.88721	5.45223	5.63426	5.56236	5.33555	5.98638	5.61219	5.68413	5.74483	5.57182	5.7605	5.56949
	5.90359	5.94746	5.94697	5.55944	5.72181	5.91197	5.89227	5.87221	5.82624	5.63614	5.92114	5.7502	5.82887	6.00486	5.89135	5.91805	6.08254	5.96202	5.8407	5.97076	5.74318	5.9352	5.96003	5.74903	5.59247	5.65416	5.7903	5.98932	5.69183	5.95049	5.60404	5.71685	5.90281	5.50925	5.66157	5.64313	6.02668	5.76808	5.70194	5.9089	6.0408	5.86689	5.89373	5.76495	5.64971	5.85334	5.75122	5.86414	5.96982
	6.14382	5.74618	6.09334	6.17053	5.94558	6.01463	6.28937	5.9872	6.16292	5.96146	5.95843	6.29159	5.89108	6.22984	5.9368	6.13008	5.95806	6.13582	6.30746	6.1294	5.69024	6.00781	5.98246	5.81485	5.93678	5.98209	6.23235	6.094	6.08373	6.10331	5.76995	5.97925	5.72786	6.12539	5.88658	5.93517	6.0093	6.12623	6.1685	5.906	6.08609	6.19279	6.25652	6.36949	6.0133	6.43337	6.03202	6.07134	5.88076
	6.69056	6.94459	6.74267	6.62319	6.59265	6.56973	6.79496	6.68109	6.73767	6.80505	6.47464	6.75268	6.37738	6.35832	6.7906	6.67864	6.70741	6.6492	6.56849	6.44291	6.55489	6.58302	6.41694	6.62962	6.51869	6.75726	6.46397	6.57951	6.60778	6.40191	7.16385	6.56998	6.47853	6.78258	7.05359	6.64345	6.52976	6.75964	6.62622	6.73355	6.86786	6.48446	6.43019	6.29968	6.537	6.74099	6.77741	6.91253	6.88867
	7.21674	7.03122	7.17138	6.99266	7.54849	7.27604	7.31052	7.55808	7.44368	7.5336	7.25469	7.28722	7.14352	7.39045	7.33294	7.55595	6.98322	7.4286	7.65985	6.92491	7.0203	7.32344	7.07912	7.2408	7.04941	7.14556	7.43187	6.91053	6.81251	7.41563	7.15013	7.38809	7.26121	7.28565	7.51457	6.90067	7.34038	7.15659	7.49426	7.30167	7.26144	7.61443	7.22623	7.06133	7.17215	7.51996	7.14144	7.27297	6.89119
	8.13044	8.05667	8.08832	8.27057	8.11232	7.7668	8.25738	8.26013	8.20687	8.09031	7.67134	8.45581	7.84739	7.99993	8.07749	8.19959	8.42744	8.52694	8.1495	8.07731	8.10826	8.03743	8.01115	8.23415	8.20046	8.42917	8.10176	8.42574	7.80776	8.18329	7.90668	8.17929	8.30793	7.94499	8.13385	8.06091	8.07256	8.3418	8.16213	8.29836	8.23026	8.20375	8.53774	8.45242	8.14732	8.08619	8.06718	8.66555	8.4834
	9.00985	9.45658	9.53274	9.02726	9.39066	9.59758	9.54508	9.77932	9.46553	8.93303	9.35088	9.16259	9.21343	9.60633	8.89815	9.35404	9.24987	9.21163	9.21585	9.76251	9.64084	9.36913	9.58747	9.4423	9.33408	9.77815	9.73864	9.42408	9.47809	9.22479	9.47979	9.623	9.26154	9.20248	9.92763	9.26019	9.54281	9.67598	8.89548	9.46716	9.27386	9.11674	9.74786	9.31015	9.20542	9.30777	9.55265	9.87338	9.44038
	10.817	11.3825	10.728	10.9407	10.727	10.9611	10.9871	11.1544	10.4538	10.6483	10.7558	11.3556	11.2813	10.6271	11.0761	10.3777	11.403	10.6206	10.5626	10.919	11.3509	10.7396	10.9144	11.3742	10.6938	11.2927	11.1884	10.5985	11.0205	11.0383	11.2641	11.5317	10.9041	10.9899	11.1988	10.9159	11.0103	10.4158	10.907	11.4834	10.8574	10.7238	11.1084	10.5971	11.069	10.8083	11.086	11.3661	11.1216
	13.2998	12.841	12.6727	12.62	12.5855	13.0501	12.8647	12.9423	12.9022	13.0001	13.0185	12.8036	13.0793	12.9297	12.5805	12.8952	12.8241	13.3597	12.299	12.9886	12.5936	12.8455	12.4592	12.7026	13.1004	12.4894	12.3997	12.7746	12.7521	13.05	12.5887	12.819	13.0205	12.7956	12.883	13.1272	12.776	12.6556	13.5311	12.5673	12.4037	12.9726	13.0439	12.8176	12.6937	12.7679	12.7541	13.2493	13.0272
	15.9779	15.3768	15.7126	16.0015	16.3546	15.4382	15.6047	15.8761	15.2439	15.698	15.6426	15.1576	15.9566	15.6408	15.6801	16.0293	16.0466	15.7202	15.0694	15.6626	15.6945	15.7995	15.7397	16.1506	16.0549	15.1675	15.5694	15.7576	16.1159	14.9426	15.3852	15.2663	15.8801	16.0395	15.9524	15.556	15.7861	14.9329	16.2432	15.2628	16.2309	15.5317	15.8366	15.7572	15.4424	15.8339	15.6735	16.1222	15.4975
	18.8491	19.1491	19.8216	19.8263	18.7224	18.8031	18.7334	19.3022	18.806	19.0662	18.4291	18.9854	19.4196	19.0443	18.7557	18.9387	18.6856	18.9948	19.3745	18.8505	19.1176	18.8782	19.1044	18.3256	18.8338	18.0324	18.7979	19.2081	18.1816	19.0429	19.1156	18.4334	18.7264	19.6459	18.1483	19.3332	19.4145	19.0977	18.4339	18.4776	18.9285	18.9554	18.9158	18.9454	18.007	19.5041	19.2136	18.9952	19.1287
	22.793	22.8424	22.5835	21.9406	21.9505	22.5942	22.8922	22.6913	22.538	23.7353	22.9271	23.4603	22.1286	23.7448	22.8682	22.018	22.1379	22.4369	23.1709	21.4358	22.8396	22.0336	22.4727	22.574	23.4173	21.6265	22.6925	22.0445	23.4316	24.0874	22.8323	23.1637	22.7734	23.2732	23.1241	22.6337	22.6528	23.0528	23.5862	22.7475	22.9226	22.7047	23.1344	21.6726	22.6698	21.7255	21.6362	22.5373	22.3428
	25.6503	25.8974	27.1134	27.1643	25.3784	26.7406	25.8081	26.7373	26.1349	26.1926	26.8014	25.9878	26.777	26.7528	25.7273	25.072	26.6758	25.9547	25.2256	26.075	26.1171	26.7706	25.7	25.3821	26.581	26.3466	25.5371	26.2226	25.4212	26.5374	25.8527	26.834	24.9515	27.0608	26.7508	26.3992	26.0282	26.0016	25.6855	26.9852	26.7518	26.3677	25.5408	25.7351	26.5114	27.3227	25.9177	26.5132	25.7074
p < 0.01	1.04437	1.10292	1.03651	1.16792	1.02468	1.06928	1.03881	1.07626	1.07258	1.2375	1.15105	1.03464	1.03805	1.06228	1.16305	1.0177	1.03596	1.18151	1.02394	1.15878	1.06858	1.1046	1.02533	1.08139	1.15246	1.15341	1.09019	0.95594	1.02754	1.09706	0.988052	1.10132	0.983618	1.05094	0.95658	1.10756	1.1531	1.07256	1.05916	1.13311	1.05422	1.0948	0.99467	1.08575	1.06561	1.02939	1.03088	1.09777	1.06044
	1.16192	1.0734	1.06325	0.966633	1.12131	1.08511	1.09476	1.17405	1.08751	1.13259	1.23361	1.06275	1.06714	1.13916	1.27877	1.09866	1.09301	1.14838	1.15977	1.11042	1.00732	1.16193	1.0469	0.962764	1.07832	1.19261	1.15815	1.22609	1.23155	1.09616	1.22813	1.21054	1.11441	1.11925	1.0689	1.17373	1.23597	1.00403	1.11272	1.14128	1.22833	1.10683	1.1134	1.08242	1.24436	1.12647	1.12663	1.18919	1.12827
	1.21031	1.0674	1.24874	1.06137	1.14427	1.11154	1.27219	1.10962	1.30412	1.23751	1.25358	1.12163	1.04317	1.01386	1.11262	1.09975	1.1966	1.07708	1.17417	1.22515	1.15026	1.10483	1.08809	1.2348	1.21939	1.29903	1.15501	1.21536	1.18147	1.35067	1.21113	0.98856	1.15883	1.15455	1.12722	1.09729	1.21109	1.03443	1.18149	1.25604	1.21621	1.05073	1.06386	1.14341	1.21068	1.11116	1.2077	1.2145	1.08283
	1.22247	1.30453	1.32527	1.27473	1.2393	1.08678	1.35432	1.25205	1.28676	1.12173	1.25923	1.19481	1.27786	1.0762	1.13591	1.25729	1.18041	1.2368	1.23835	1.30107	1.2126	1.30155	1.23065	1.24504	1.1315	1.08265	1.07005	1.12032	1.09903	1.11987	1.35209	1.20358	1.14433	1.12426	1.25298	1.18028	1.28148	1.25189	1.1328	1.3405	1.24899	1.05568	1.35427	1.18485	1.26547	1.27677	1.2019	1.33473	1.23333
	1.37174	1.33012	1.41641	1.33695	1.325	1.40105	1.36222	1.18325	1.38891	1.23324	1.33999	1.27007	1.27317	1.4296	1.31971	1.35834	1.41307	1.3871	1.39366	1.37101	1.19484	1.34571	1.29963	1.27313	1.21681	1.27567	1.38008	1.3486	1.29475	1.2663	1.2672	1.28201	1.30184	1.20905	1.25453	1.29278	1.48527	1.43751	1.27523	1.30179	1.42007	1.36541	1.3499	1.25583	1.31892	1.27459	1.2169	1.28795	1.34383
	1.4429	1.23512	1.31252	1.53261	1.46312	1.37192	1.46363	1.318	1.4733	1.22188	1.32464	1.58611	1.36697	1.55746	1.30284	1.52377	1.39242	1.46643	1.52879	1.45674	1.25756	1.39933	1.23863	1.29639	1.45646	1.38751	1.47239	1.3895	1.42808	1.38968	1.36525	1.36452	1.19881	1.45438	1.37779	1.28917	1.36155	1.46348	1.53543	1.37399	1.38934	1.30293	1.44031	1.55451	1.45996	1.50687	1.40617	1.48831	1.31165
	1.7059	1.74964	1.88848	1.66386	1.66089	1.68925	1.65635	1.71083	1.63351	1.75026	1.50805	1.73337	1.68562	1.63146	1.73598	1.64464	1.60126	1.58744	1.53938	1.54103	1.54379	1.61958	1.52929	1.64695	1.67293	1.67338	1.57502	1.54648	1.67587	1.61082	1.88044	1.6031	1.57593	1.64449	1.76692	1.59058	1.68361	1.68761	1.55414	1.63247	1.69082	1.60922	1.60513	1.50157	1.65004	1.57678	1.77054	1.77409	1.79558
	1.8445	1.91568	1.93881	1.78196	2.03119	1.91359	2.1354	2.12366	2.05175	2.08153	1.87081	1.86751	1.81504	1.96548	1.89715	2.09778	1.69427	2.08795	2.19733	1.72675	1.86836	2.06864	1.85985	1.98256	1.94698	1.92997	2.06893	1.73755	1.73598	2.00551	1.88974	2.00496	1.8627	1.93839	2.09682	1.7399	2.04361	1.84025	2.13395	1.97921	1.91503	2.08562	1.86937	1.72877	1.86114	2.06703	1.90404	2.04074	1.75278
	2.41846	2.28521	2.30954	2.38541	2.41022	2.19203	2.52468	2.50643	2.48078	2.34367	2.01793	2.61202	2.28891	2.36293	2.34401	2.43081	2.56668	2.65451	2.36799	2.36819	2.40298	2.23472	2.26463	2.40069	2.35048	2.64916	2.45248	2.46575	2.38514	2.40324	2.26962	2.58195	2.50679	2.29753	2.24615	2.35277	2.41772	2.3775	2.31907	2.52698	2.55247	2.51267	2.64342	2.52453	2.28686	2.37613	2.44165	2.75213	2.48889
	2.99149	3.19056	3.0874	2.79472	3.00446	3.1762	3.37187	3.4359	3.11098	2.746	3.04312	2.74191	2.94186	3.26498	2.80817	3.20922	2.92538	3.16643	3.06445	3.34791	3.14902	2.88169	3.19854	3.141	3.15427	3.17922	3.30404	3.19466	3.20604	2.96014	3.15074	3.23407	3.11218	2.86486	3.39123	3.0792	3.17604	3.2682	2.85358	3.07995	3.00556	2.96461	3.35013	3.06017	3.09042	3.03744	2.95588	3.30452	3.08378
	3.9313	4.25966	4.0308	4.01183	3.91111	4.10658	4.12223	4.06339	3.66359	3.82837	3.9159	4.10694	4.27929	3.93432	4.35377	3.63564	4.31366	3.82711	3.74829	3.98226	4.2595	4.11238	4.15645	4.24856	3.92198	4.22438	4.14137	3.9013	4.12531	4.21475	4.34025	4.2716	3.91047	4.02177	4.24818	4.01938	4.21768	3.67729	3.97398	4.39013	3.9985	4.10082	4.10433	3.8462	4.07081	3.90979	4.12699	4.41864	4.17923
	5.61879	5.25355	5.26868	5.23057	5.18042	5.51378	5.24354	5.3753	5.48288	5.48105	5.34413	5.34366	5.32594	5.55014	5.1841	5.24713	5.28923	5.57781	5.01287	5.30005	5.10952	5.47188	4.98971	5.07007	5.51488	5.08287	4.95285	5.19397	5.03894	5.37204	5.25952	5.30318	5.36124	5.16849	5.21251	5.37375	5.36926	5.09479	5.63811	4.9789	5.13167	5.42943	5.50749	5.26322	5.23157	5.28414	5.30779	5.64453	5.33497
	7.51381	7.11482	7.35764	7.6432	7.70643	7.28533	7.21511	7.3317	7.15208	7.36116	7.23336	6.97488	7.49935	7.28092	7.3078	7.6169	7.69548	7.34103	6.95374	7.14492	7.3147	7.54451	7.23112	7.55623	7.48277	6.95268	7.30502	7.43081	7.61856	6.80827	6.9097	6.89903	7.31475	7.44048	7.43553	7.22231	7.25167	6.73718	7.73573	6.84537	7.74964	7.43318	7.32521	7.39353	7.14558	7.3782	7.33456	7.5889	7.23858
	9.64672	9.88493	10.3983	10.4224	9.47274	9.72334	9.51511	10.0945	9.63286	9.82225	9.41032	9.68492	10.1554	9.65938	9.55495	9.85102	9.44019	9.85361	10.0568	9.70475	9.85978	9.60916	9.84936	9.27692	9.89658	8.8988	9.7392	10.0866	9.38465	9.74361	9.9829	9.25336	9.77907	10.2561	9.24992	9.81112	10.2626	9.81133	9.31046	9.25246	9.73175	9.87165	9.72536	9.78086	9.06036	10.1361	10.1122	9.7214	9.94601
	12.7127	13.0668	12.8839	12.3474	12.2249	12.7672	13.0117	12.6492	12.7116	13.4959	12.8345	13.2395	12.3442	13.3516	12.7726	12.1772	12.4518	12.7464	13.014	11.8437	12.9424	12.2944	12.6258	12.481	13.4543	12.0408	12.7812	12.3225	13.3902	13.7725	12.7343	12.9604	12.9801	13.2882	12.7695	12.6185	12.5505	13.0532	13.4609	12.723	12.81	12.7472	13.0496	12.0253	12.8175	12.1862	11.9676	12.8169	12.4208
	15.2181	15.5339	16.2275	16.4687	15.0688	15.9754	15.2753	16.1493	15.6763	15.6843	16.0773	15.4365	15.9997	16.2896	15.174	14.9399	15.986	15.7008	14.9183	15.5177	15.6514	16.1431	15.397	14.9113	15.9685	15.8091	15.2049	16.0093	15.1458	16.0145	15.5759	16.2592	14.6936	16.4453	16.1648	15.9046	15.4978	15.7129	15.1795	16.237	16.1251	15.8028	15.3109	15.3259	15.8593	16.4467	15.4182	16.0681	15.3151
p < 10-3	0.148662	0.0818641	0.17843	0.147067	0.0922862	0.0546217	0.24583	0.127559	0.151878	0.290113	0.0723738	0.0644703	0.0515019	0.233557	0.131999	0.0427317	0.0100442	0.278202	0.166473	0.0197258	0.0646355	0.0809277	0.0312695	0.138679	0.172486	0.135478	0.0908877	0.0219298	0.127301	0.16037	0.144176	0.266275	0.117355	0.0375094	0.0979363	0.211591	0.224527	0.0881783	0.0713536	0.0740644	0.122899	0.0845475	0.0201329	0.134563	0.104636	0.0543451	0.134438	0.0797134	0.114187
	0.162815	0.17889	0.0994339	0.105888	0.0816813	0.137019	0.196544	0.19165	0.108796	0.132003	0.110506	0.123124	0.0977013	0.0925344	0.191262	0.160144	0.0713201	0.155474	0.0882768	0.130469	0.0636397	0.179869	0.179118	0.120876	0.10506	0.0623002	0.232962	0.138687	0.173345	0.0352626	0.139052	0.153678	0.167441	0.0951942	0.147085	0.0971034	0.10063	0.0710215	0.161542	0.0957691	0.0668063	0.0909684	0.195418	0.12989	0.331657	0.124953	0.117056	0.118256	0.152841
	0.092004	0.0381544	0.110993	0.0478529	0.313869	0.143071	0.0796192	0.190504	0.184905	0.136085	0.20897	0.100076	0.138371	0.0566751	0.165358	0.0302276	0.132649	0.141044	0.151438	0.143427	0.242445	0.122256	0.212554	0.152506	0.0724502	0.281641	0.095677	0.148858	0.152021	0.17579	0.12759	0.101787	0.154242	0.246895	0.134769	0.108362	0.169343	0.0891674	0.290752	0.0962471	0.202038	0.145641	0.109399	0.111795	0.185651	0.14222	0.121232	0.241308	0.113683
	0.131872	0.157307	0.100138	0.150144	0.172185	0.103952	0.0901833	0.0535461	0.0989171	0.113133	0.111784	0.0494001	0.109449	0.151009	0.234109	0.0618824	0.159713	0.0840088	0.185955	0.145877	0.0896797	0.135033	0.121608	0.144117	0.100011	0.0555668	0.128826	0.182028	0.0903223	0.109853	0.211241	0.0297965	0.0435949	0.100572	0.163111	0.169066	0.255647	0.144157	0.0775628	0.218343	0.103376	0.117713	0.161546	0.10582	0.128501	0.148407	0.056389	0.198385	0.169061
	0.17091	0.164742	0.184993	0.272978	0.149976	0.154997	0.179377	0.0863082	0.159311	0.101965	0.181531	0.192679	0.232365	0.420777	0.107387	0.155665	0.193875	0.150732	0.263074	0.0947181	0.122479	0.146713	0.189527	0.0822549	0.161855	0.172014	0.110408	0.0846481	0.243544	0.0832907	0	0.205333	0.121563	0.123145	0.0559635	0.203686	0.0773819	0.200656	0.143074	0.16068	0.106991	0.209374	0.116511	0.148301	0.184201	0.171074	0.127048	0.146971	0.127601
	0.132874	0.0855436	0.223094	0.241296	0.207199	0.167158	0.204309	0.18832	0.228425	0.072333	0.22455	0.211856	0.218944	0.295738	0.108743	0.29675	0.110253	0.203698	0.175903	0.16785	0.126864	0.146434	0.161652	0.175405	0.119963	0.218289	0.120606	0.17874	0.236745	0.226327	0.193629	0.133142	0.0975253	0.246916	0.188204	0.293194	0.148338	0.212934	0.321682	0.153026	0.10605	0.0913044	0.133743	0.169747	0.37464	0.280971	0.185065	0.297059	0.138931
	0.209685	0.212784	0.394297	0.30798	0.246915	0.231242	0.339382	0.273798	0.284131	0.388802	0.297159	0.310727	0.187689	0.354271	0.237577	0.226392	0.301172	0.26812	0.127266	0.226829	0.177019	0.23199	0.207986	0.277955	0.295236	0.290699	0.13044	0.156845	0.259142	0.275902	0.418316	0.231179	0.173828	0.231542	0.311197	0.240672	0.436753	0.257259	0.22498	0.192425	0.306437	0.233862	0.271643	0.212339	0.285475	0.180811	0.296851	0.335491	0.275624
	0.379997	0.339568	0.338452	0.250094	0.383774	0.329344	0.39185	0.389255	0.411992	0.323753	0.352399	0.391198	0.207853	0.345347	0.361372	0.242543	0.232324	0.470833	0.428627	0.30166	0.224047	0.378871	0.302515	0.439102	0.290443	0.35188	0.407887	0.230331	0.325656	0.30779	0.290627	0.319474	0.353592	0.35489	0.324597	0.18942	0.38677	0.289453	0.337296	0.555757	0.312232	0.348875	0.230189	0.20992	0.257613	0.332608	0.388362	0.340291	0.379222
	0.494483	0.471746	0.348674	0.52017	0.581597	0.507356	0.602074	0.476208	0.435036	0.482212	0.265461	0.619126	0.38039	0.474496	0.425416	0.52178	0.47227	0.570924	0.505698	0.530438	0.452887	0.404497	0.524452	0.499981	0.524871	0.599257	0.583308	0.477872	0.471574	0.55116	0.403052	0.671968	0.504954	0.410818	0.425697	0.548622	0.520237	0.495125	0.456074	0.571618	0.536772	0.454631	0.538877	0.457493	0.470895	0.44498	0.472786	0.657758	0.584458
	0.766323	0.908218	0.772703	0.668757	0.721452	0.958242	1.11544	1.1365	0.758661	0.596902	0.813486	0.710678	0.614225	0.799176	0.681838	0.928177	0.671031	0.811101	0.853585	0.760795	0.773817	0.80753	0.90197	0.818033	0.834058	0.708118	0.806776	0.779862	0.972736	0.614503	0.746482	0.728731	0.850308	0.587556	0.99031	0.702194	0.741476	0.893967	0.700223	0.791122	0.795811	0.714434	0.854425	0.639537	0.720803	0.762111	0.697719	0.88348	0.749204
	1.29194	1.173	1.13154	1.21466	1.17227	1.1905	1.34955	1.28119	0.992894	1.05186	1.0967	1.22756	1.40941	1.23643	1.53435	1.05258	1.52756	1.11615	1.15941	1.1608	1.30788	1.34837	1.4068	1.3336	1.10666	1.2826	1.37369	1.1615	1.48005	1.40886	1.49159	1.29107	1.04606	1.32704	1.2304	1.10762	1.51972	1.04724	1.21665	1.41507	1.17888	1.49168	1.31961	1.24803	1.37091	1.23666	1.37231	1.56924	1.26311
	2.08123	1.83857	1.96338	1.8873	1.85969	2.06798	1.73192	2.02746	2.03128	2.00652	1.86504	2.02037	1.9639	2.24684	1.95737	1.91632	1.86003	1.92655	1.80432	1.75637	1.93851	2.15184	1.74444	1.74138	2.0771	1.81146	1.65705	1.8766	1.61228	1.95943	1.9502	1.99792	1.98836	1.78945	1.76097	1.91867	2.00951	1.84808	1.94188	1.54678	1.72032	1.91321	2.13337	1.92231	1.95365	1.77906	1.99657	2.25652	1.97645
	3.21569	2.94616	3.12395	3.47386	3.29295	3.22865	3.01587	2.92579	3.13293	3.31899	3.04834	2.85217	3.12752	3.13533	3.23044	3.31164	3.49274	3.01439	2.74383	3.0607	3.12641	3.49243	3.04534	3.16948	3.09386	2.92348	3.09529	3.15194	3.30968	2.80921	2.73358	2.79145	3.0542	3.21501	3.24276	2.98921	3.13821	2.80226	3.39175	2.66765	3.45203	3.22879	3.02876	3.24544	3.00301	3.26766	3.19291	3.29923	3.15417
	4.67466	4.85856	5.00174	5.21758	4.38506	4.518	4.52701	4.904	4.61415	4.60336	4.36067	4.70251	4.98115	4.45384	4.44354	4.76267	4.45404	4.86917	4.89346	4.67094	4.77998	4.65514	4.69482	4.34601	4.84953	4.02309	4.67577	4.86595	4.5317	4.74826	4.85716	4.24586	4.84266	5.0083	4.40378	4.5072	5.06016	4.8847	4.4126	4.20715	4.67549	4.71946	4.66026	4.7117	4.27275	5.12256	5.18804	4.69028	4.89302
	6.61466	7.1435	6.98392	6.51179	6.34107	6.71766	6.97427	6.57994	6.77479	7.04886	6.77492	6.96471	6.43017	6.98093	6.65863	6.28048	6.59362	6.90457	6.70871	6.1286	6.92498	6.46744	6.68064	6.61869	7.35162	6.33613	6.68348	6.39264	7.09602	7.31035	6.71027	6.80257	6.93023	7.11063	6.52679	6.55762	6.46688	6.89857	7.28835	6.771	6.69661	6.61255	6.74502	6.3194	6.73635	6.39305	6.19585	6.84431	6.72757
	8.36278	8.864	9.03736	9.47791	8.38678	8.8928	8.43886	9.14523	8.8277	8.68681	9.05531	8.48093	8.8284	9.37524	8.2934	8.29023	8.9604	9.09154	8.20472	8.53245	8.75931	9.0803	8.7461	7.99217	9.05958	8.99906	8.50624	9.13915	8.37842	9.05651	8.67369	9.28879	8.01554	9.40193	9.23389	8.98104	8.47415	9.01464	8.42961	9.03574	9.13549	8.78361	8.57714	8.46946	8.88409	9.28908	8.67563	9.1798	8.50445
p < 10-4	0	0	0	0	0	0	0	0	0.0127486	0.337838	0	0	0	0	0	0	0	0.0643501	0	0	0	0	0	0	0	0	0	0	0.320513	0	0	0.600601	0	0	0	0	0	0	0	0	0	0	0	0	0	0	0	0	0
	0	0.27027	0	0	0	0	0	0	0.0822368	0.00088308	0	0	0	0	0	0	0	0	0.0793651	0	0	0	0	0	0	0	0	0	0	0	0	0	0	0	0	0	0	0	0	0	0	0	0	0	0	0	0	0	0
	0	0	0	0	0.900901	0	0	0	0.10395	0	0	0.0822368	0	0	0	0	0.0626566	0	0	0	0	0	0	0	0	0	0	0	0	0	0	0	0	0	0	0	0	0	0	0	0	0	0	0.0254972	0	0	0	0	0
	0	0	0	0	0	0.093985	0	0	0	0.0877193	0	0	0	0	0	0	0	0	0	0.0822368	0	0	0	0	0	0	0	0	0	0	0	0	0	0	0	0	0.0526316	0	0	0	0	0	0	0	0	0	0	0.181231	0
	0	0	0	0	0	0	0	0	0	0	0	0.338915	0	0	0	0	0	0	0	0	0	0.119617	0.263158	0	0	0	0	0	0.164474	0	0	0.119617	0	0.0548246	0	0	0	0	0	0	0	0	0	0.0822368	0.1001	0	0.147059	0.0263158	0.219298
	0	0	0	0	0	0.101215	0.131814	0	0.0773994	0	0	0	0.0822368	0	0	0	0.131579	0.0692521	0	0	0	0	0	0.0773994	0	0	0	0	0	0	0	0	0	0.0487329	0	0	0.0424448	0	0.093985	0.0139978	0	0	0	0.0877193	0.46627	0	0	0.0411184	0
	0	0.195802	0.226608	0	0	0	0	0	0	0.0711238	0.0556713	0.0773994	0.0585953	0.18797	0.0190694	0	0	0	0.0202429	0.0373575	0.120937	0.491228	0	0.0730994	0.328947	0.023084	0	0	0	0.0208855	0.0818398	0	0.01755	0.0844595	0	0	0	0.0645303	0	0.0626566	0.0822368	0.0538702	0.0328947	0.0198728	0.15015	0	0.0780048	0.0243665	0.0740605
	0	0	0.118319	0	0.159118	0.0768548	0.120364	0.0158529	0.043592	0	0	0.0320924	0.058165	0.220557	0.0874876	0	0.0398724	0.107734	0.0817902	0.0607287	0.0506073	0.115389	0.035658	0.045045	0.0215703	0.0158983	0.104178	0.02145	0.00730994	0.107952	0.0286041	0.00668986	0.0082905	0.10414	0.0539161	0.0243665	0.0507318	0	0.0439984	0.0601284	0	0.118218	0.068395	0.0158529	0.0422297	0.0372226	0.0551723	0.01365	0
	0.176896	0.0512236	0.126678	0.239168	0.122273	0.124549	0.0553688	0.108638	0.13858	0.144424	0.0438915	0.110277	0.131265	0.0731985	0.0232992	0.0955929	0.103527	0.299828	0.153767	0.124203	0.144953	0.114078	0.102436	0.127742	0.142827	0.275602	0.09748	0.0921376	0.0608923	0.134267	0.175759	0.14613	0.11024	0.0979246	0.154033	0.297803	0.137812	0.253868	0.0430264	0.167146	0.118327	0.0915412	0.169287	0.0832489	0.105907	0.144709	0.0638731	0.226446	0.0903789
	0.145736	0.327747	0.320742	0.275703	0.215946	0.316431	0.5592	0.497239	0.378772	0.176272	0.265757	0.294588	0.113917	0.257286	0.190956	0.314649	0.195486	0.350385	0.282875	0.318955	0.212196	0.221494	0.189592	0.351692	0.180622	0.203484	0.170275	0.228165	0.388029	0.22639	0.157091	0.207546	0.303562	0.12133	0.336248	0.213621	0.371944	0.29588	0.236423	0.180803	0.272738	0.164085	0.445436	0.19645	0.237034	0.231367	0.2131	0.162115	0.109016
	0.702644	0.54936	0.407047	0.334676	0.382119	0.455732	0.546142	0.603043	0.325627	0.343308	0.363235	0.408715	0.611717	0.481246	0.637318	0.345624	0.726594	0.486256	0.469327	0.427907	0.49586	0.508811	0.687946	0.582546	0.380423	0.576699	0.542775	0.457988	0.652608	0.659812	0.729326	0.435877	0.326186	0.497909	0.668231	0.471974	0.813034	0.373827	0.362216	0.570315	0.467452	0.717085	0.557199	0.43152	0.690383	0.49793	0.544142	0.663279	0.481133
	0.92723	0.844295	0.917276	0.901167	0.878807	0.982531	0.651762	1.00303	1.11516	1.22886	0.699274	0.939929	0.910809	1.09902	0.920407	0.879242	0.842944	0.862096	0.888062	0.709886	0.924341	1.17086	0.834502	0.756717	0.985905	0.775746	0.750777	0.811948	0.686081	0.917806	0.837288	0.906844	0.913981	0.815567	0.791448	0.763358	1.01272	0.836117	0.906444	0.577594	0.87281	0.99688	1.10869	1.00326	0.856543	0.851762	0.905749	0.997264	1.00619
	1.76878	1.41507	1.77218	1.97611	1.92883	1.74064	1.68644	1.51309	1.8676	1.86483	1.60007	1.51138	1.79946	1.79073	1.91859	1.83717	1.88455	1.65667	1.45766	1.85331	1.77124	2.0627	1.41202	1.59576	1.4526	1.63573	1.59087	1.65192	1.70498	1.50261	1.28345	1.55575	1.55239	1.70621	1.75525	1.47673	1.70876	1.61886	1.81558	1.30016	1.9991	1.85973	1.38791	1.73158	1.62083	1.82169	1.89776	1.76663	1.80953
	2.78751	3.02046	2.99632	3.06402	2.42559	2.68994	2.67598	2.87572	2.41161	2.63672	2.43266	2.57937	2.87458	2.22974	2.57298	2.91838	2.62096	2.92343	2.81497	2.69669	2.75998	2.71163	2.70794	2.48842	3.00094	2.14639	2.79587	2.85522	2.59361	2.65497	2.78286	2.47696	2.9551	2.98458	2.50681	2.66601	3.13392	2.97165	2.48971	2.27825	2.77857	2.73939	2.62798	2.86081	2.55287	3.22064	3.2075	2.75763	3.05466
	4.02839	4.66678	4.53825	4.06495	4.06077	4.21948	4.21382	4.07749	4.19204	4.22279	3.98254	4.34445	3.85982	4.19249	4.07348	3.78947	4.08909	4.38307	4.12183	3.75767	4.12655	4.08817	4.1809	4.05427	4.68423	3.92666	4.14211	4.00846	4.61449	4.48706	4.19978	4.20871	4.45164	4.30975	3.93306	3.96998	3.93592	4.26704	4.75514	4.29853	4.24537	4.09669	4.28099	3.99386	4.16382	3.9957	3.73929	4.29849	4.23515
	5.26259	5.72643	5.7627	6.21783	5.47292	5.65718	5.44471	5.89677	5.72219	5.56209	5.74215	5.32412	5.69011	6.08285	5.33148	5.43378	5.8983	6.01518	5.17476	5.44479	5.61245	5.83676	5.76579	5.0351	5.93783	5.81435	5.44445	6.07853	5.4139	5.9006	5.52599	6.15269	5.01529	6.31937	6.03365	5.89403	5.24268	5.9167	5.45175	5.68035	6.01269	5.70176	5.61296	5.46503	5.91316	5.96171	5.62492	6.11205	5.46689
p < 10-5	0	0	0	0	0	0	0	0	0	0.833333	0	0	0	0	0	0	0	0	0	0	0	0	0	0	0	0	0	0	0	0	0	0	0	0	0	0	0	0	0	0	0	0	0	0	0	0	0	0	0
	0	0	0	0	0	0	0	0	0	0	0	0	0	0	0	0	0	0	0	0	0	0	0	0	0	0	0	0	0	0	0	0	0	0	0	0	0	0	0	0	0	0	0	0	0	0	0	0	0
	0	0	0	0	0	0	0	0	0	0	0	0	0	0	0	0	0	0	0	0	0	0	0	0	0	0	0	0	0	0	0	0	0	0	0	0	0	0	0	0	0	0	0	0	0	0	0	0	0
	0	0	0	0	0	0	0	0	0	0	0	0	0	0	0	0	0	0	0	0	0	0	0	0	0	0	0	0	0	0	0	0	0	0	0	0	0	0	0	0	0	0	0	0	0	0	0	0	0
	0	0	0	0	0	0	0	0	0	0	0	0	0	0	0	0	0	0	0	0	0	0	0	0	0	0	0	0	0	0	0	0	0	0	0	0	0	0	0	0	0	0	0	0	0	0	0	0	0
	0	0	0	0	0	0	0	0	0	0	0	0	0	0	0	0	0	0	0	0	0	0	0	0	0	0	0	0	0	0	0	0	0	0	0	0	0	0	0	0	0	0	0	0	0	0	0	0	0
	0	0	0.26738	0	0	0	0	0	0	0	0	0.115207	0	0	0	0	0	0	0	0	0	0.37037	0	0	0	0	0	0	0	0	0	0	0	0	0	0	0	0	0	0	0	0	0	0	0	0	0	0	0
	0	0	0	0	0	0	0	0	0	0	0	0	0	0.31746	0	0	0	0	0	0	0	0.138889	0	0	0	0	0	0	0	0.11655	0	0	0	0	0	0	0	0	0.0291375	0	0	0	0.183824	0	0	0	0	0	0
	0	0.0492611	0	0.0434028	0.089245	0.0965251	0	0	0	0	0	0	0	0.112613	0	0.0283447	0	0.567889	0.0127551	0	0.0992063	0	0.0462963	0.02079	0.0397456	0	0	0	0	0.151489	0.060415	0.0267023	0	0.026738	0.0735884	0.123745	0.134621	0.0822368	0	0.126263	0.0277778	0	0.140868	0.0224014	0.0232919	0	0	0	0.0438596
	0	0.219658	0.0079584	0.276413	0.0705757	0.0468165	0.202854	0.390425	0.0329598	0.119212	0.221949	0.350896	0.0400641	0.100984	0.0849841	0.155674	0.0575043	0.13572	0.00696185	0.10387	0.00958405	0.0715421	0.0885305	0.112243	0.0908347	0.0428571	0.0429	0.0375375	0.138758	0	0.085861	0.0588994	0.124307	0	0.116668	0.0563063	0.301367	0.0182565	0.0494268	0.153714	0.0849348	0.0241313	0.0841751	0.0809077	0.0844595	0.0227118	0.0556002	0	0
	0.347095	0.259587	0.196545	0.208851	0.105599	0.0910618	0.283987	0.16507	0.106892	0.178616	0.373605	0.0480082	0.332338	0.212707	0.455355	0.0916109	0.34033	0.184114	0.222565	0.208627	0.272113	0.271675	0.516646	0.347665	0.221262	0.224259	0.207712	0.462012	0.376494	0.434231	0.444593	0.130597	0.222009	0.169305	0.234249	0.48558	0.333825	0.200609	0.104332	0.235837	0.274293	0.597673	0.135143	0.137637	0.16932	0.189151	0.30277	0.154381	0.217202
	0.597953	0.40042	0.748146	0.436365	0.461261	0.509626	0.348486	0.636314	0.570221	0.650426	0.331791	0.378536	0.471803	0.645639	0.418614	0.534232	0.492018	0.511067	0.707615	0.402822	0.524709	0.894446	0.389114	0.375756	0.734627	0.427097	0.55359	0.489507	0.325678	0.479413	0.424677	0.431933	0.343099	0.535095	0.311721	0.423367	0.400341	0.441128	0.566875	0.328636	0.50899	0.657884	0.963151	0.615647	0.54009	0.395569	0.491933	0.477446	0.671156
	1.21252	1.03065	1.1874	1.31464	1.30981	1.04128	1.00091	1.02999	1.21256	1.23124	0.915705	0.890425	1.32729	1.25948	1.04735	1.27583	1.08699	1.00474	0.867725	1.26684	1.03401	1.51054	0.860438	1.05289	0.841538	0.991962	0.978978	1.04222	1.11825	0.837496	0.697111	0.922735	0.865414	0.91679	0.989624	0.922034	1.05682	1.16472	1.28656	0.878873	1.36866	1.2017	0.74915	1.24126	1.04952	1.36371	1.36614	1.1166	0.963553
	1.78012	2.11552	2.06016	2.09986	1.44786	1.76437	1.81328	2.08248	1.572	1.83461	1.55166	1.67861	1.74605	1.35718	1.72253	1.97006	1.93118	2.05359	1.87358	1.83849	1.93434	1.91835	1.83575	1.69601	2.0481	1.44974	2.02925	1.8913	1.74966	1.86112	1.89046	1.50461	2.05269	2.00724	1.71665	1.90645	2.24234	2.15632	1.68794	1.51436	1.91841	1.92787	1.72052	2.13199	1.81027	2.2446	2.25362	1.76591	2.17824
	2.84541	3.50547	3.40123	3.03986	2.83523	2.89824	2.93597	2.8093	2.97085	3.10066	2.95406	2.96251	2.54088	2.98021	2.96682	2.55318	2.96018	3.23715	2.89921	2.68336	3.0078	2.90038	3.03026	2.88214	3.47883	2.68692	2.97737	2.88029	3.4469	3.20897	3.11539	2.99057	3.15732	3.10147	2.75428	2.80523	2.67336	3.0412	3.47747	3.06092	3.07087	2.95969	2.87603	2.91524	3.03362	2.80474	2.52601	3.08586	3.07221
	3.68669	4.00443	4.15703	4.53496	3.99661	4.11538	3.96675	4.25767	3.89495	4.09802	4.23347	3.64522	4.03518	4.61698	3.84709	3.81811	4.20991	4.40531	3.55287	3.86274	4.04478	4.29493	4.0985	3.56106	4.32122	4.17259	3.88954	4.4286	3.88284	4.23781	3.97641	4.52385	3.61079	4.33444	4.52776	4.10436	3.88458	4.26982	4.01109	4.05713	4.34767	3.98131	4.11506	3.97324	4.41195	4.46461	3.90217	4.54668	3.94503
p < 10-6	0	0	0	0	0	0	0	0	0	4.16667	0	0	0	0	0	0	0	0	0	0	0	0	0	0	0	0	0	0	0	0	0	0	0	0	0	0	0	0	0	0	0	0	0	0	0	0	0	0	0
	0	0	0	0	0	0	0	0	0	0	0	0	0	0	0	0	0	0	0	0	0	0	0	0	0	0	0	0	0	0	0	0	0	0	0	0	0	0	0	0	0	0	0	0	0	0	0	0	0
	0	0	0	0	0	0	0	0	0	0	0	0	0	0	0	0	0	0	0	0	0	0	0	0	0	0	0	0	0	0	0	0	0	0	0	0	0	0	0	0	0	0	0	0	0	0	0	0	0
	0	0	0	0	0	0	0	0	0	0	0	0	0	0	0	0	0	0	0	0	0	0	0	0	0	0	0	0	0	0	0	0	0	0	0	0	0	0	0	0	0	0	0	0	0	0	0	0	0
	0	0	0	0	0	0	0	0	0	0	0	0	0	0	0	0	0	0	0	0	0	0	0	0	0	0	0	0	0	0	0	0	0	0	0	0	0	0	0	0	0	0	0	0	0	0	0	0	0
	0	0	0	0	0	0	0	0	0	0	0	0	0	0	0	0	0	0	0	0	0	0	0	0	0	0	0	0	0	0	0	0	0	0	0	0	0	0	0	0	0	0	0	0	0	0	0	0	0
	0	0	0	0	0	0	0	0	0	0	0	0	0	0	0	0	0	0	0	0	0	0	0	0	0	0	0	0	0	0	0	0	0	0	0	0	0	0	0	0	0	0	0	0	0	0	0	0	0
	0	0	0	0	0	0	0	0	0	0	0	0	0	0	0	0	0	0	0	0	0	0	0	0	0	0	0	0	0	0	0	0	0	0	0	0	0	0	0	0	0	0	0	0	0	0	0	0	0
	0	0	0	0	0.170068	0	0	0	0	0	0	0	0	0	0	0	0	0	0	0	0	0	0	0	0	0	0	0	0	0	0.114943	0	0	0	0.107759	0	0	0	0	0	0.170068	0	0	0	0.0618429	0	0	0	0
	0	0	0	1.66667	0	0	0	0.10395	0	0.151515	0	0	0.0270563	0.0514403	0	0	0	0.128205	0	0	0	0	0	0	0.109991	0	0	0	0.130208	0	0	0	0.312188	0	0.107143	0	0	0.0157629	0	0	0.137363	0	0	0.0740741	0	0.0465983	0.0255102	0	0
	0.226402	0.253554	0.102899	0.107955	0.0372024	0.0773994	0.254121	0.0510204	0.0728908	0.0151607	0.0947895	0	0.0729688	0.210667	0.352596	0.0661376	0.0932874	0.0510527	0.204239	0.130222	0.093254	0.100026	0.369048	0.437206	0.0631313	0.143229	0.0459559	0.387113	0.2433	0.173686	0.532891	0.0595724	0.121212	0.0395519	0.196455	1.01381	0.21978	0.11655	0.0945273	0.139652	0.29226	0.310379	0.0201694	0.0365097	0.0459137	0.0587084	0.189632	0.0628019	0.282565
	0.342835	0.266107	0.536876	0.253756	0.243293	0.383401	0.188213	0.506064	0.322253	0.540226	0.332879	0.21285	0.290845	0.377029	0.281835	0.266553	0.297452	0.376338	0.251754	0.258846	0.545847	0.972407	0.156022	0.215539	0.65344	0.129957	0.176401	0.229519	0.233184	0.221675	0.285052	0.32625	0.191792	0.232134	0.2809	0.273891	0.254187	0.417388	0.265378	0.156726	0.260876	0.189739	0.419582	0.334019	0.429431	0.183005	0.354731	0.297832	0.409778
	0.662959	0.91183	0.821627	0.966295	1.26044	0.64181	0.710144	0.789077	0.647636	0.843552	0.552488	0.745838	0.8929	0.919931	0.684898	0.900621	0.796735	0.795201	0.371042	0.780762	0.726922	1.0663	0.434576	0.670792	0.564707	0.638216	0.729902	0.537495	0.833066	0.680344	0.331305	0.564219	0.622812	0.572463	0.925557	0.610417	0.612523	0.777412	0.92269	0.59612	0.914089	0.760453	0.459024	1.0549	0.732638	0.852609	1.23623	0.730773	0.480662
	1.28453	1.53549	1.47119	1.42686	0.863656	1.48389	1.28138	1.55346	1.06854	1.57709	0.979639	1.13348	1.22562	0.884522	1.2368	1.34923	1.48831	1.45359	1.35934	1.45349	1.33443	1.39901	1.33501	1.32264	1.46928	1.10735	1.49352	1.43861	1.41578	1.43378	1.42579	1.06547	1.58516	1.41284	1.12867	1.36453	1.74544	1.77218	1.35617	0.953596	1.39804	1.49675	1.20836	1.69009	1.39543	1.75711	1.72607	1.32139	1.49993
	2.0629	2.81311	2.8655	2.33303	2.18482	2.10734	2.23668	2.06655	2.31628	2.21075	2.28718	2.38307	1.78043	2.14547	2.20988	1.93547	2.1872	2.69278	2.2153	2.10743	2.34244	2.20559	2.40551	2.25624	2.81557	1.98984	2.40002	2.15534	2.76884	2.3649	2.41178	2.1841	2.51799	2.53754	2.22701	2.16919	1.90154	2.35691	2.78421	2.38497	2.25951	2.21305	2.17	2.30776	2.34733	2.10972	1.89028	2.34122	2.36682
	2.71727	3.11655	3.35458	3.55192	3.11355	3.13084	3.04306	3.33188	3.0752	3.17698	3.16987	2.81072	3.09732	3.54585	2.91419	2.99082	3.20344	3.39279	2.73193	3.02642	3.09161	3.37425	3.23484	2.8094	3.32453	3.18375	2.89964	3.49857	3.1176	3.27933	2.99384	3.53235	2.80349	3.44219	3.56612	3.22628	3.06605	3.32366	3.21966	3.14081	3.50597	3.0797	3.31907	3.17499	3.45643	3.45264	3.05467	3.65477	3.03387
p < 10-7	0	0	0	0	0	0	0	0	0	0	0	0	0	0	0	0	0	0	0	0	0	0	0	0	0	0	0	0	0	0	0	0	0	0	0	0	0	0	0	0	0	0	0	0	0	0	0	0	0
	0	0	0	0	0	0	0	0	0	0	0	0	0	0	0	0	0	0	0	0	0	0	0	0	0	0	0	0	0	0	0	0	0	0	0	0	0	0	0	0	0	0	0	0	0	0	0	0	0
	0	0	0	0	0	0	0	0	0	0	0	0	0	0	0	0	0	0	0	0	0	0	0	0	0	0	0	0	0	0	0	0	0	0	0	0	0	0	0	0	0	0	0	0	0	0	0	0	0
	0	0	0	0	0	0	0	0	0	0	0	0	0	0	0	0	0	0	0	0	0	0	0	0	0	0	0	0	0	0	0	0	0	0	0	0	0	0	0	0	0	0	0	0	0	0	0	0	0
	0	0	0	0	0	0	0	0	0	0	0	0	0	0	0	0	0	0	0	0	0	0	0	0	0	0	0	0	0	0	0	0	0	0	0	0	0	0	0	0	0	0	0	0	0	0	0	0	0
	0	0	0	0	0	0	0	0	0	0	0	0	0	0	0	0	0	0	0	0	0	0	0	0	0	0	0	0	0	0	0	0	0	0	0	0	0	0	0	0	0	0	0	0	0	0	0	0	0
	0	0	0	0	0	0	0	0	0	0	0	0	0	0	0	0	0	0	0	0	0	0	0	0	0	0	0	0	0	0	0	0	0	0	0	0	0	0	0	0	0	0	0	0	0	0	0	0	0
	0	0	0	0	0	0	0	0	0	0	0	0	0	0	0	0	0	0	0	0	0	0	0	0	0	0	0	0	0	0	0	0	0	0	0	0	0	0	0	0	0	0	0	0	0	0	0	0	0
	0	0	0	0	0	0	0	0	0	0	0	0	0	0	0	0	0	0	0	0	0	0	0	0	0	0	0	0	0	0	0	0	0	0	0.227273	0	0	0	0	0	0	0	0	0	0	0	0	0	0
	0	0	0	0	0	0	0	0	0	0	0	0	0	0	0	0	0	0	0	0	0	0	0	0	0	0	0	0	0	0	0	0	0	0	0	0	0	0.11655	0	0	0	0	0	0	0	0	0	0	0
	0.347222	0	0.18315	0	0	0	0.37037	0	0	0	0.0496032	0	0	0.529101	0.108696	0	0.0868056	0	0	0.093985	0.0639386	0.162338	1.02041	0.122549	0.125	0	0	0.491308	0.744048	0.416667	0.5	0.198413	0.14881	0	0	0.213675	0	0	0	0	0.144928	0.315355	0	0	0	0	0.257829	0	0.360187
	0.243146	0.263786	0.0975828	0	0.319203	0.321082	0.211301	0.403033	0.195225	0.493301	0.0194099	0.14637	0.240469	0.251712	0.204991	0.0328947	0.193246	0.364303	0.112531	0.161064	0.16129	0.249675	0.0732422	0.193169	0.191626	0.0364431	0.0678335	0.206212	0.17156	0.128205	0.205808	0.445366	0.1069	0.0936803	0.177859	0.20775	0.412907	0.19989	0.202429	0.0224014	0.129462	0.27311	0.513181	0.16914	0.41259	0.137073	0.143541	0.324675	0.221146
	0.327424	1.2354	0.596365	0.763501	0.646146	0.552617	0.58175	0.597273	0.507865	0.658771	0.439991	0.51377	0.70777	0.767887	0.448267	0.647973	0.591103	0.684488	0.251247	0.58694	0.456196	0.827046	0.49045	0.448797	0.237233	0.620106	0.692994	0.324861	0.646848	0.514476	0.16011	0.372346	0.637852	0.366082	0.759475	0.475643	0.486769	0.671177	0.742658	0.483172	0.710971	0.451257	0.240747	0.828683	0.522754	0.630981	0.59476	0.520494	0.282461
	0.8931	1.20034	1.13387	1.10343	0.623254	1.30775	1.03332	1.19726	0.596672	0.951191	0.755181	0.968866	0.936805	0.667894	0.991206	1.10077	1.43167	0.995512	0.987023	1.18628	1.01368	1.08435	0.936291	1.37954	1.18768	0.839762	1.36917	1.21913	1.16633	1.21414	1.11495	0.783753	1.18527	1.18393	0.779087	0.876511	1.4524	1.72635	1.07004	0.67243	0.882297	1.18306	0.90843	1.29293	1.22627	1.37064	1.45204	1.00887	1.25918
	1.80938	2.2962	1.95894	1.80544	1.75676	1.7313	2.02109	1.58699	1.89568	1.68553	1.78148	1.79344	1.36137	1.74766	1.73031	1.51155	1.7015	2.24052	1.78192	1.74049	2.07293	1.97526	1.85328	1.79377	2.06908	1.55646	1.86244	1.75903	2.33732	1.84586	2.02903	1.72058	1.95914	2.13207	1.73297	1.73448	1.39023	1.8311	2.34129	2.26418	1.68956	1.85882	1.76922	1.87668	1.74365	1.69643	1.61573	2.06862	1.98556
	2.0768	2.418	2.71155	2.98505	2.44565	2.55313	2.44096	2.77152	2.45318	2.50575	2.60601	2.27678	2.44714	2.8739	2.59115	2.50619	2.53115	2.72654	2.16611	2.41602	2.59082	2.79223	2.66257	2.29896	2.67819	2.79608	2.35815	2.84519	2.58068	2.59564	2.36651	2.83789	2.22531	2.93886	2.79774	2.65314	2.5547	2.79244	2.5956	2.4562	2.94093	2.55789	2.55117	2.43927	2.8738	2.85881	2.40549	3.1125	2.46208
[truncated: 51 more columns]
