# Supplementary material for: Reproducible brain-wide association studies require thousands of individuals
Source: Nature. 2022 Mar 16;603(7902):654–60. doi: 10.1038/s41586-022-04492-9 (PMC8991999; doi:10.1038/s41586-022-04492-9)
Supplement: Supplementary file 7 — Source Data Fig. 4 [file 41586_2022_4492_MOESM7_ESM.xlsx]

## Sheet: Disc  CCA,RSFC,TLBX
0.808378	0.810588	0.786445	0.643086	0.718745	0.676672	0.755618	0.7651	0.72953	0.739598	0.651168	0.854072	0.594732	0.845315	0.641163	0.669091	0.774558	0.768464	0.845437	0.870025	0.798115	0.729525	0.702931	0.749436	0.712876	0.694199	0.774152	0.642929	0.587465	0.830653	0.630433	0.674094	0.902655	0.727273	0.796701	0.686949	0.803627	0.732904	0.831705	0.824291	0.621043	0.759911	0.641558	0.69362	0.817461	0.836657	0.766913	0.712727	0.771861	0.853237
0.672077	0.747462	0.630161	0.651741	0.786476	0.708595	0.762643	0.771657	0.694194	0.482524	0.821623	0.72835	0.644246	0.717113	0.76645	0.764674	0.682514	0.741953	0.537349	0.799946	0.661975	0.719071	0.583322	0.83111	0.620547	0.822299	0.671286	0.753827	0.699068	0.683008	0.696162	0.576126	0.689843	0.585802	0.713833	0.764047	0.713583	0.741449	0.734209	0.605814	0.620374	0.504157	0.821299	0.673691	0.799288	0.792	0.807837	0.732996	0.541756	0.734103
0.601168	0.654097	0.75664	0.61973	0.623047	0.650888	0.543324	0.688036	0.687849	0.551256	0.695908	0.662766	0.68457	0.616638	0.591193	0.697219	0.535334	0.644489	0.416645	0.785809	0.700596	0.686298	0.671666	0.762552	0.576138	0.714541	0.667437	0.550576	0.626548	0.61364	0.624621	0.62637	0.592313	0.630145	0.702235	0.682148	0.500098	0.76067	0.578739	0.713624	0.666091	0.713284	0.536195	0.680752	0.678977	0.558419	0.640561	0.6418	0.579691	0.608336
0.614163	0.582951	0.68533	0.576698	0.656181	0.55597	0.592198	0.687852	0.699148	0.64985	0.659673	0.648757	0.652339	0.605477	0.469717	0.698566	0.639302	0.524934	0.675607	0.557328	0.604492	0.517053	0.677756	0.594267	0.567031	0.568568	0.650773	0.651316	0.762279	0.653607	0.550274	0.544949	0.621376	0.574906	0.62794	0.589706	0.561399	0.586895	0.556825	0.708532	0.632998	0.60941	0.649659	0.569588	0.560108	0.601055	0.691576	0.612976	0.608777	0.681481
0.534355	0.664202	0.561991	0.527766	0.622962	0.616443	0.619149	0.524546	0.619841	0.556064	0.637139	0.608096	0.518697	0.387278	0.551051	0.574898	0.599301	0.648231	0.595217	0.54117	0.603594	0.597646	0.572835	0.503454	0.544184	0.562721	0.697945	0.503277	0.588114	0.606021	0.560216	0.522857	0.712368	0.566014	0.533221	0.635926	0.608966	0.611147	0.510634	0.666864	0.614139	0.666175	0.504788	0.599068	0.592988	0.663094	0.596059	0.630249	0.535856	0.604906
0.647387	0.59363	0.600597	0.528507	0.591503	0.570214	0.633205	0.509502	0.597676	0.621028	0.542396	0.449749	0.591728	0.635679	0.478576	0.524591	0.480686	0.522996	0.463017	0.583436	0.51646	0.599152	0.60137	0.520815	0.52535	0.627587	0.560872	0.685199	0.46971	0.550576	0.529685	0.558839	0.639223	0.463102	0.518455	0.572411	0.599192	0.489764	0.515314	0.528784	0.573543	0.528544	0.645147	0.575937	0.612301	0.608927	0.602646	0.550257	0.587951	0.59058
0.533818	0.545202	0.519868	0.512286	0.563445	0.593228	0.587381	0.485677	0.57248	0.563543	0.561829	0.523483	0.544295	0.53473	0.492738	0.471044	0.567502	0.535697	0.454943	0.516613	0.498212	0.532443	0.524988	0.608498	0.567998	0.46515	0.582467	0.46013	0.471703	0.540905	0.491713	0.548149	0.529601	0.431335	0.615321	0.517806	0.504729	0.513406	0.568232	0.601639	0.465626	0.407834	0.553935	0.477185	0.595255	0.667445	0.4507	0.558967	0.520244	0.437228
0.542821	0.547144	0.560994	0.534379	0.475447	0.542298	0.566406	0.588831	0.520345	0.468021	0.491555	0.47155	0.546948	0.508916	0.483508	0.545012	0.427675	0.488274	0.539302	0.528803	0.501214	0.469064	0.516895	0.45811	0.454171	0.489103	0.462992	0.502712	0.511472	0.509003	0.455939	0.47446	0.452337	0.488774	0.53879	0.453194	0.541337	0.535838	0.482331	0.518638	0.510887	0.518406	0.650013	0.552957	0.541495	0.492502	0.55159	0.523379	0.52792	0.512046
0.456317	0.42549	0.502639	0.478319	0.530469	0.556366	0.454962	0.412166	0.461078	0.425482	0.490737	0.518593	0.479949	0.484237	0.438637	0.432815	0.492956	0.441144	0.54437	0.45138	0.44459	0.482193	0.504262	0.417522	0.535187	0.523371	0.558045	0.512161	0.461359	0.464993	0.530077	0.478088	0.486097	0.437502	0.517479	0.495997	0.465329	0.462829	0.471418	0.426765	0.477297	0.400817	0.448476	0.501995	0.513754	0.451277	0.528388	0.439327	0.478429	0.464732
0.481877	0.443654	0.424239	0.415017	0.437186	0.407354	0.500681	0.456627	0.437986	0.449384	0.413825	0.508157	0.420984	0.505669	0.411052	0.508316	0.451325	0.451128	0.503803	0.457228	0.51827	0.405506	0.449128	0.457787	0.475096	0.472929	0.43087	0.396661	0.486835	0.487643	0.464498	0.509235	0.48383	0.464094	0.448392	0.420308	0.506471	0.391645	0.468311	0.537814	0.450091	0.458209	0.391067	0.472347	0.521144	0.435227	0.534507	0.390497	0.40967	0.463912
0.419124	0.47326	0.413092	0.454796	0.479241	0.467229	0.502654	0.46075	0.408004	0.454502	0.38124	0.411397	0.485162	0.459335	0.455401	0.426422	0.406292	0.482567	0.452522	0.398726	0.484307	0.531098	0.513744	0.433414	0.461484	0.477536	0.420164	0.46189	0.543907	0.469932	0.43192	0.442903	0.414854	0.45234	0.453778	0.56629	0.436622	0.410912	0.411696	0.453315	0.425961	0.461132	0.422253	0.438061	0.472743	0.429747	0.469782	0.467335	0.466617	0.394162
0.469305	0.502918	0.430037	0.517962	0.465367	0.485138	0.425047	0.456543	0.507075	0.463965	0.490556	0.367331	0.436253	0.410842	0.43117	0.46381	0.46251	0.464433	0.416277	0.414863	0.413073	0.490202	0.421561	0.54709	0.388005	0.489095	0.412888	0.466139	0.439767	0.391769	0.442157	0.519027	0.475778	0.457544	0.434089	0.490124	0.386389	0.43645	0.435502	0.473492	0.481274	0.424324	0.422197	0.434847	0.489268	0.432357	0.451498	0.469052	0.444727	0.457889
0.372824	0.448539	0.409053	0.448744	0.402004	0.425252	0.441809	0.440631	0.420624	0.444445	0.510314	0.447003	0.490147	0.467397	0.373774	0.434075	0.455517	0.400976	0.406896	0.382007	0.430498	0.440731	0.41682	0.340853	0.435533	0.434871	0.42624	0.442487	0.465253	0.452487	0.386594	0.420909	0.447636	0.388814	0.40309	0.476719	0.519605	0.442153	0.373949	0.425007	0.461749	0.439023	0.448777	0.401887	0.436045	0.404649	0.422258	0.469663	0.414479	0.480831
0.485056	0.418486	0.431126	0.472161	0.50108	0.438927	0.523913	0.438472	0.427928	0.483527	0.377808	0.491015	0.474838	0.423076	0.445552	0.423192	0.447455	0.45829	0.406938	0.413161	0.45236	0.470653	0.441013	0.422746	0.389759	0.406626	0.437193	0.41641	0.432248	0.384922	0.391156	0.441549	0.405319	0.385962	0.457048	0.431949	0.428548	0.41976	0.430991	0.422708	0.420285	0.426883	0.456611	0.432769	0.471454	0.457744	0.422982	0.405208	0.378719	0.435822
0.439573	0.45456	0.430891	0.408059	0.460992	0.435221	0.441997	0.447538	0.425974	0.469138	0.451557	0.434173	0.432711	0.428656	0.421228	0.432328	0.414738	0.462582	0.4189	0.433723	0.423044	0.423486	0.416452	0.388471	0.417814	0.435478	0.436289	0.47183	0.395632	0.40796	0.444929	0.464808	0.394642	0.435933	0.418396	0.472106	0.421667	0.416877	0.45465	0.390423	0.405857	0.420275	0.455269	0.363799	0.420173	0.435352	0.408803	0.4309	0.433965	0.509286
0.400041	0.44157	0.458166	0.46886	0.430822	0.408685	0.439913	0.447387	0.436806	0.435017	0.412243	0.492753	0.443616	0.407611	0.441408	0.458888	0.434916	0.426202	0.427249	0.413484	0.417211	0.45412	0.404779	0.42035	0.396823	0.423148	0.425777	0.43908	0.466122	0.434005	0.46427	0.463051	0.421727	0.411235	0.477542	0.423454	0.43686	0.460048	0.422852	0.409391	0.429757	0.420421	0.407269	0.422416	0.467049	0.415531	0.458675	0.410687	0.398158	0.425083
** Note **
For all sheets
Rows are sample size bins
Columns are bootstraps
[truncated: 50 more columns]

## Sheet: Rep CCA,RSFC,TLBX
-0.0170359	0.0694011	0.00359226	0.0475434	-0.0211658	0.087681	0.0237906	0.0295977	0.0541184	0.101	0.0495312	0.0274289	-0.106566	0.0891052	0.0475749	-0.0160451	-0.0191359	0.0341591	0.00254367	0.0124068	0.00582647	0.0537851	0.00197279	-0.0702153	-0.0465754	0.0849469	0.000488331	-0.0244999	0.0420707	0.0527114	-1.67022e-06	0.0279704	0.0306414	0.0664681	0.0824002	0.0429178	0.119249	0.037671	0.0329455	0.0693107	0.104191	0.0829702	0.0331673	0.0657279	-0.00134763	-0.00742648	0.0139942	0.0590285	-0.00295655	0.0850487
-0.00840349	0.119863	-0.00618275	0.0130069	-0.0620791	0.117168	0.136766	0.109366	0.00449265	0.0613237	0.0662586	0.147327	-0.0460517	0.0545679	0.0757783	0.0838784	0.0454097	-0.0412801	-0.038306	0.151698	-0.0208976	0.132917	-0.136668	0.0991275	-0.0508658	0.014614	0.0663666	-0.0620665	0.0576237	0.0497803	0.131106	0.0341311	0.176688	-0.0345875	0.0170698	-0.0127203	0.0807799	0.127531	0.0482253	-0.00958732	0.0345343	-0.0116615	-0.00872269	0.00578367	0.0458085	0.0164076	-0.00717534	-0.00894679	-0.0197941	0.0242459
0.0923325	0.18736	0.123136	-0.0262204	0.00267947	0.00697869	0.103918	0.0844631	0.10539	-0.032177	0.00895122	0.141553	0.0805325	0.0268719	0.123954	-0.0120649	0.0320195	0.149088	-0.0459195	0.13881	0.0884806	0.0489836	0.047377	0.124901	-0.00238196	0.0383518	0.00501191	-0.0172121	-0.0339881	0.00655928	0.0644285	0.0452685	0.0706435	0.0443618	0.104522	0.0325282	-0.0416209	0.0724453	-0.0283852	0.0920132	0.0862479	0.060037	0.0829684	0.0573687	-0.00327905	0.0695631	0.114754	0.134814	0.139293	0.0968214
-0.0175241	0.00880707	0.0465388	0.0136867	0.105626	0.0583407	0.0939436	0.0400354	0.162155	0.0848798	0.0840232	0.109037	0.130929	0.10774	-0.0213731	0.093204	0.0575826	0.115916	0.108149	0.0530159	0.153995	0.0306075	0.0488405	0.00555763	0.0569289	0.0330215	0.129261	0.0374371	0.12227	0.0126154	-0.0576406	0.0668705	-0.00427365	0.0261533	0.0341046	-0.0360288	0.000718078	0.00171659	0.116864	0.037519	0.0219742	0.126864	-0.0249271	0.190807	0.126369	0.0142767	0.0820831	0.0404396	0.0792941	0.0897919
0.0825044	0.137987	0.114097	0.0443112	0.0598492	0.0547249	-0.0129025	0.140849	0.0449301	0.153017	0.0161439	0.135086	0.0304658	0.13438	0.100966	0.031746	0.180747	0.116101	0.102917	0.0347389	0.160386	0.0656561	0.0239854	0.147421	0.0326383	0.118874	0.190265	0.0931289	0.0970191	0.0932261	-0.0102087	-0.0128829	0.0522957	0.143851	-0.0344492	-0.01643	0.0890684	0.145499	0.121657	0.0504195	0.0584956	0.0562444	0.11167	0.0263067	0.0621334	0.0648657	0.0273323	0.0818476	-0.00557445	0.0956285
0.135691	0.215669	0.116798	-0.0307905	0.0530897	0.0666377	0.0326935	0.103651	0.135006	0.0491185	0.161646	-0.000170996	0.024416	0.138128	0.0841105	0.0244807	0.0474719	0.045737	0.0696742	0.170504	0.0101604	0.0746289	0.0916028	0.104911	0.16987	0.0329082	0.0349921	0.1569	0.0937249	0.176462	0.0247624	0.00465725	-0.00541345	0.173546	0.195686	0.024805	0.071215	0.136021	0.0887412	0.0731779	0.14074	0.214363	0.0729222	0.0923892	0.105475	0.0188198	0.145445	0.142753	0.111993	0.000882057
0.08862	0.0635885	0.182065	0.024696	0.228123	0.147637	0.0229403	0.0418231	0.0583269	0.0418246	0.115302	0.105914	0.197643	0.153988	0.0375689	0.119876	0.170636	0.0367208	0.0993661	-0.000492028	0.112313	0.0403116	0.0387367	0.207987	0.0253601	0.157327	0.0501955	0.0239307	0.152259	0.0412711	0.174643	0.16651	0.0354614	0.0168394	0.0477045	0.033736	0.038565	0.157477	0.143739	0.103529	0.152098	0.0436795	0.0721394	0.0525141	0.121856	0.0727251	0.0331335	0.208632	0.106224	0.00561356
0.170372	-0.0144672	0.120953	0.247887	0.0739703	0.0712738	0.0902846	0.230864	0.170411	0.191541	0.154317	0.0829634	0.0389797	0.039662	0.0980038	0.117163	0.200745	0.0395945	0.0621073	0.192831	0.115267	0.0418148	0.127075	0.137016	-0.0140009	0.196651	0.00460938	0.147961	0.200933	0.183145	0.104609	0.137732	0.0809615	0.0695447	0.16101	0.189217	0.187838	0.0407587	0.0177804	0.114609	0.13012	0.087226	0.0527643	0.220588	0.02115	0.204611	0.137069	0.151512	0.0308856	0.103635
0.181825	0.06762	0.162479	0.246381	0.24699	0.142198	0.102717	0.07952	0.238646	0.130619	0.187617	0.167239	0.0877623	0.0785943	0.182407	0.188026	0.106353	0.0921656	0.171319	0.064948	0.125222	0.204216	0.206217	0.0636382	0.146095	0.190481	0.15159	0.103042	0.0650236	0.0619968	0.108862	0.121834	0.137296	0.164492	0.0925231	0.201683	0.191153	0.101536	0.269831	0.139602	0.090589	-0.00622273	0.088213	0.0939306	0.201721	0.0854733	-0.0284373	0.0318011	0.0948533	0.15361
0.214898	0.0375661	0.249698	0.201302	0.219742	0.187968	0.212208	0.171968	0.223182	0.127685	0.0373441	0.154409	0.240377	0.269147	0.225529	0.195167	0.143083	0.138075	0.247526	0.0109045	0.139094	0.132493	0.143672	0.198639	0.171509	0.12235	0.170262	0.128902	0.154402	0.158719	0.259294	0.224353	0.25029	0.167899	0.177925	0.08693	0.245455	0.127017	0.194047	0.196135	0.0548934	0.226686	0.239682	0.107686	0.172707	0.224436	0.0843726	0.25383	0.150042	0.120254
0.254248	0.263448	0.274047	0.254597	0.297614	0.0380679	0.287614	0.273644	0.195506	0.155147	0.215456	0.254846	0.249533	0.24156	0.193338	0.104986	0.224594	0.259562	0.264796	0.199105	0.127845	0.166074	0.185454	0.257971	0.177365	0.037703	0.179787	0.301161	0.12607	0.257929	0.153277	0.211577	0.268194	0.24569	0.2661	0.277814	0.196506	0.233749	0.25455	0.243011	0.0368451	0.191976	0.117521	0.221433	0.242406	0.256903	0.324343	0.157431	0.22423	0.145448
0.216536	0.275833	0.254705	0.318102	0.270812	0.302881	0.222616	0.278045	0.215021	0.185996	0.316906	0.212172	0.274828	0.251671	0.20498	0.211666	0.192893	0.24764	0.303735	0.23461	0.242003	0.309667	0.28247	0.23791	0.0576291	0.231513	0.0734043	0.184346	0.262911	0.258234	0.272087	0.284132	0.302821	0.210481	0.250182	0.255511	0.294905	0.206853	0.302297	0.292829	0.295574	0.272135	0.199902	0.279817	0.290928	0.240392	0.27537	0.269543	0.262502	0.228722
0.288418	0.314259	0.246978	0.270989	0.262979	0.276943	0.282708	0.291061	0.240175	0.284348	0.268262	0.282547	0.305251	0.319808	0.320789	0.288956	0.330286	0.260899	0.275648	0.236062	0.290796	0.239737	0.179318	0.240518	0.296944	0.290731	0.237091	0.286194	0.252299	0.249985	0.315963	0.234764	0.280798	0.333631	0.294458	0.301365	0.253947	0.27387	0.226156	0.305602	0.168774	0.329369	0.235507	0.288163	0.280736	0.295323	0.276849	0.317666	0.241204	0.312828
0.367241	0.272669	0.288856	0.311177	0.33653	0.318778	0.342164	0.29609	0.31913	0.305207	0.30905	0.343929	0.305408	0.285741	0.313317	0.243479	0.302133	0.3369	0.288693	0.29901	0.305818	0.327953	0.276273	0.286987	0.304118	0.300033	0.268829	0.305584	0.318271	0.288819	0.270956	0.294659	0.30408	0.317975	0.316948	0.319916	0.260051	0.308835	0.305597	0.277307	0.293928	0.280447	0.27167	0.262859	0.342221	0.281018	0.324256	0.301953	0.325973	0.294364
0.326961	0.282277	0.321311	0.285039	0.301685	0.335392	0.300823	0.283946	0.316269	0.321266	0.310775	0.308452	0.281644	0.30606	0.342506	0.292753	0.304743	0.348249	0.315108	0.322087	0.292937	0.295795	0.328952	0.333408	0.331688	0.262183	0.331652	0.335744	0.252439	0.285213	0.354523	0.325464	0.30868	0.313084	0.339399	0.291115	0.30852	0.310789	0.304135	0.309882	0.300199	0.309436	0.300454	0.300462	0.325054	0.309244	0.286997	0.318903	0.326878	0.325585
0.329974	0.318877	0.33796	0.327293	0.323494	0.319436	0.328718	0.342198	0.318125	0.328108	0.332291	0.354033	0.331626	0.326979	0.341709	0.327362	0.342926	0.325232	0.358628	0.318833	0.330619	0.331768	0.335035	0.314207	0.294709	0.312929	0.333783	0.335803	0.334208	0.339065	0.332208	0.341538	0.331506	0.322362	0.334473	0.359022	0.313361	0.357943	0.33053	0.287603	0.342551	0.329297	0.3285	0.313383	0.298179	0.343211	0.332434	0.296726	0.332094	0.345758
[truncated: 50 more columns]

## Sheet: Disc CCA,RSFC,CBCL
0.74766	0.566211	0.746143	0.942914	0.841931	0.946199	0.791056	0.793617	0.67865	0.731621	0.942752	0.701371	0.825038	0.744236	0.816996	0.741728	0.876379	0.879368	0.871328	0.820484	0.810552	0.838583	0.820724	0.86061	0.850061	0.831697	0.827254	0.883466	0.739818	0.967096	0.855306	0.586114	0.795674	0.695318	0.809833	0.817799	0.595044	0.770334	0.80225	0.633087	0.704585	0.791704	0.71317	0.702001	0.956518	0.927221	0.503773	0.861542	0.786685	0.790389
0.769896	0.637309	0.575259	0.709101	0.802057	0.893238	0.64518	0.781793	0.455317	0.734859	0.695751	0.92328	0.77047	0.693201	0.80786	0.71386	0.817972	0.814143	0.648059	0.737927	0.735352	0.718451	0.757113	0.794183	0.643138	0.888496	0.85499	0.46339	0.851492	0.768778	0.882745	0.55535	0.688976	0.844114	0.751808	0.836442	0.772559	0.704211	0.797025	0.837036	0.844179	0.837211	0.628059	0.757449	0.735466	0.941463	0.679985	0.948057	0.755119	0.659882
0.694711	0.722534	0.829293	0.58113	0.670873	0.763038	0.742977	0.554621	0.806373	0.643641	0.648511	0.724607	0.679514	0.594861	0.666715	0.637724	0.60261	0.632258	0.727113	0.746643	0.568649	0.617231	0.611648	0.695724	0.721565	0.748454	0.731753	0.681359	0.779514	0.657546	0.683878	0.630894	0.708853	0.675336	0.669413	0.81855	0.434936	0.751916	0.63802	0.735314	0.738806	0.584534	0.529213	0.588889	0.747268	0.7245	0.786458	0.814395	0.679	0.744689
0.621066	0.622857	0.593536	0.632388	0.617584	0.57793	0.571299	0.743278	0.651093	0.566138	0.726452	0.613203	0.630962	0.68288	0.696067	0.556191	0.594684	0.784983	0.53693	0.638412	0.655038	0.781849	0.673456	0.578412	0.650788	0.561194	0.636562	0.716427	0.615426	0.593729	0.678714	0.758386	0.635011	0.567465	0.667034	0.560982	0.662525	0.570319	0.498237	0.761307	0.666857	0.751278	0.67375	0.707835	0.536794	0.709852	0.603445	0.501025	0.650706	0.674442
0.636773	0.795222	0.618472	0.553144	0.623714	0.605246	0.553755	0.669577	0.598777	0.632346	0.476079	0.739528	0.679458	0.750159	0.597337	0.628898	0.807973	0.7317	0.760683	0.628231	0.576299	0.485422	0.693088	0.566575	0.547278	0.574715	0.731115	0.470487	0.580233	0.542827	0.659735	0.661469	0.605228	0.669274	0.589169	0.591191	0.636083	0.685358	0.56203	0.530809	0.626075	0.539352	0.789981	0.593039	0.641442	0.598806	0.682158	0.562882	0.488154	0.537858
0.736767	0.486819	0.517295	0.531947	0.667986	0.488378	0.578895	0.542285	0.555241	0.664568	0.583861	0.538548	0.535759	0.513804	0.417048	0.522699	0.541453	0.479633	0.467183	0.553636	0.636329	0.647469	0.682668	0.638951	0.513127	0.492175	0.52034	0.820632	0.615787	0.425814	0.737502	0.536689	0.655233	0.505165	0.536184	0.513999	0.539648	0.467862	0.519356	0.48142	0.560386	0.642225	0.477952	0.514683	0.484321	0.61098	0.507328	0.635004	0.512342	0.625123
0.474715	0.477503	0.64865	0.787083	0.562669	0.511158	0.657592	0.435687	0.443081	0.528696	0.604394	0.458463	0.512955	0.613104	0.413388	0.620907	0.46532	0.64282	0.561084	0.580703	0.408758	0.582196	0.468101	0.471539	0.61289	0.552185	0.49308	0.444511	0.553127	0.47754	0.512839	0.525235	0.486787	0.478277	0.685388	0.521414	0.671851	0.506258	0.5413	0.512727	0.467761	0.715103	0.586584	0.638499	0.616775	0.426031	0.518296	0.487802	0.510372	0.558352
0.488802	0.497565	0.460249	0.501155	0.518079	0.607525	0.545533	0.501782	0.487898	0.553962	0.389168	0.628221	0.527939	0.434942	0.488251	0.393648	0.578171	0.509302	0.453322	0.608054	0.440948	0.509124	0.431906	0.638962	0.528674	0.573816	0.488838	0.567883	0.480928	0.418923	0.57053	0.469889	0.57052	0.542308	0.664435	0.528696	0.437692	0.463403	0.593303	0.554294	0.604117	0.63009	0.501444	0.47551	0.507011	0.347412	0.532283	0.33103	0.550217	0.543083
0.466625	0.584548	0.443596	0.638703	0.522001	0.501769	0.432449	0.525141	0.505539	0.463058	0.483795	0.493282	0.4433	0.390565	0.45972	0.518444	0.419395	0.431418	0.531662	0.430662	0.537659	0.498138	0.56713	0.584851	0.572429	0.503809	0.58061	0.617124	0.463991	0.365206	0.467135	0.478645	0.496357	0.476616	0.591336	0.494335	0.409267	0.548346	0.499354	0.527544	0.559324	0.556668	0.517019	0.458671	0.456232	0.567632	0.418058	0.379338	0.495111	0.494575
0.440399	0.400306	0.521182	0.443881	0.471442	0.696612	0.493757	0.431453	0.503455	0.433247	0.419523	0.579301	0.404649	0.383371	0.429682	0.44681	0.42031	0.428902	0.499572	0.451318	0.414996	0.414264	0.488617	0.436177	0.548132	0.387943	0.437843	0.461387	0.497829	0.511006	0.498462	0.553254	0.450365	0.460498	0.488365	0.459956	0.472533	0.446969	0.421151	0.536612	0.471028	0.39098	0.492273	0.55861	0.396218	0.409195	0.481806	0.375587	0.398669	0.404399
0.502496	0.476622	0.548886	0.398275	0.364657	0.450022	0.430976	0.529672	0.404694	0.449343	0.414004	0.476366	0.409315	0.387142	0.3883	0.399599	0.415936	0.408117	0.441671	0.368217	0.418428	0.34463	0.473948	0.470538	0.390882	0.580156	0.404204	0.474998	0.486317	0.427595	0.423129	0.394526	0.491408	0.556995	0.367774	0.348298	0.444566	0.503307	0.341394	0.390803	0.433438	0.518029	0.445642	0.387716	0.434494	0.417558	0.450714	0.383203	0.483333	0.371449
0.409371	0.461413	0.354067	0.431003	0.478632	0.40352	0.367335	0.6014	0.361176	0.389211	0.433246	0.32491	0.384846	0.404179	0.41286	0.42796	0.376248	0.395799	0.408577	0.416261	0.357883	0.339433	0.383138	0.553372	0.38626	0.364303	0.3938	0.392118	0.359076	0.409846	0.428573	0.473261	0.374316	0.382292	0.369403	0.454356	0.474128	0.477422	0.374006	0.388246	0.469416	0.374784	0.424816	0.437103	0.350364	0.368125	0.354302	0.379479	0.383455	0.465762
0.381146	0.388944	0.324292	0.376889	0.417389	0.296914	0.440967	0.368744	0.351819	0.366241	0.352274	0.426137	0.413487	0.375602	0.346384	0.388314	0.357661	0.442027	0.388854	0.387778	0.428548	0.408935	0.368188	0.360479	0.370471	0.411134	0.346247	0.413026	0.346015	0.437682	0.36882	0.396184	0.325175	0.380143	0.455902	0.371584	0.422174	0.367926	0.409352	0.378578	0.351614	0.395315	0.352846	0.380522	0.355163	0.394682	0.376779	0.359692	0.33124	0.354806
0.336312	0.324908	0.337704	0.319159	0.298549	0.372461	0.361522	0.312935	0.405358	0.336918	0.371003	0.374213	0.364373	0.3031	0.385097	0.380056	0.368505	0.361554	0.301967	0.379417	0.389945	0.351641	0.363421	0.567425	0.373831	0.332403	0.342146	0.356878	0.36628	0.360141	0.38215	0.374848	0.386779	0.383241	0.326935	0.348147	0.444646	0.392207	0.336313	0.332392	0.307926	0.378631	0.374824	0.376863	0.292754	0.369283	0.378775	0.345493	0.431872	0.277383
0.323569	0.451955	0.334451	0.335187	0.345123	0.356579	0.330355	0.372131	0.32048	0.352472	0.315732	0.348134	0.369984	0.331301	0.336742	0.31556	0.333892	0.348415	0.29533	0.36504	0.349021	0.296901	0.360257	0.328438	0.370753	0.331568	0.32758	0.409445	0.375063	0.305646	0.372843	0.386754	0.348622	0.347687	0.307142	0.335555	0.36528	0.38345	0.320185	0.314196	0.325923	0.347147	0.353936	0.368423	0.367809	0.369582	0.389574	0.31741	0.3445	0.325336
0.330476	0.324293	0.322637	0.365847	0.359772	0.35714	0.293481	0.320348	0.372143	0.306686	0.294774	0.309571	0.32884	0.301077	0.328579	0.303806	0.298227	0.29309	0.358467	0.290827	0.362602	0.3639	0.307485	0.337094	0.315193	0.341297	0.277311	0.33481	0.314436	0.304796	0.308101	0.306078	0.381443	0.33798	0.366686	0.35863	0.360412	0.303753	0.328729	0.298586	0.323314	0.292356	0.313238	0.312569	0.374967	0.27453	0.334281	0.337239	0.31225	0.344407
[truncated: 50 more columns]

## Sheet: Rep CCA,RSFC,CBCL
0.0255932	0.0741045	0.0388969	-0.0260794	-0.0710299	0.0422776	-0.00805429	0.0282017	0.0101612	0.0488331	0.0368889	-0.0410878	0.0271293	0.00387538	-0.0237411	0.0654562	0.0198695	-0.0182761	-0.000148742	-0.00172742	0.0721455	0.0288732	-0.0459546	-0.0318202	-0.018441	-0.0546764	-0.00955974	-0.0193838	0.0675401	-0.0121905	-0.000458345	0.0263057	0.0287369	-0.0125982	0.00383785	-0.00572861	0.0674197	0.0493529	0.034984	0.0652689	0.00297943	0.0497997	0.000591406	0.01421	-0.00224549	0.0240128	0.0134794	0.0389188	0.0028498	-0.0236796
0.00929287	0.0697843	0.0151686	0.0958387	-0.0408875	0.00764334	0.00474115	-0.040132	0.0453108	-0.0717949	0.09247	-0.028546	0.0531977	0.0388025	-0.0163657	0.056316	0.0146622	0.0486708	-0.0558519	-0.0198143	-0.0109326	-0.00743018	0.0129365	0.0178486	-0.0375752	-0.0385935	-0.00982087	0.0149974	-0.00595079	0.0788093	-0.0337014	-0.0327264	-0.00673299	0.047209	0.0548142	-0.0213069	-0.0569777	0.00471729	0.0989443	0.0384634	0.101249	-0.00366511	0.0235981	0.0430544	-0.018358	-0.00940037	0.0105936	0.090406	0.0106058	0.0283907
0.0593263	0.0163398	0.0761351	0.0246602	0.0186673	0.0490298	-0.0190243	0.0138514	-0.0156039	-0.0432412	0.0539664	-0.00548443	0.0244166	-0.0363691	0.0462618	0.0383984	0.0659944	-0.0201224	-0.013169	0.0279504	-0.0332401	0.0231056	0.0455303	0.0156702	-0.0479077	-0.0309586	-0.0663863	0.0656228	0.00252414	-0.0141632	0.0351132	0.0579606	0.106107	0.0398579	0.00565177	-0.00571732	-0.0329501	0.0306054	0.100653	0.00311651	0.0385289	-0.0253305	0.0613791	0.0344213	0.032222	-0.00747547	0.0375303	0.0150113	0.0500069	0.0110826
0.0460617	0.0242078	-0.00852444	-0.00550235	0.0965441	0.00871415	0.055518	0.0708397	0.050543	0.0479781	0.014079	0.0266718	-0.00807829	-0.0110662	0.047265	0.0258992	-0.0559879	-0.0255407	0.0123153	-0.0215034	0.0643594	0.120201	0.0722923	0.0161262	0.00015332	0.0134042	0.0255646	0.0707648	0.0520539	0.00685544	0.10827	0.0274774	-0.0429294	-0.0116897	-0.0640708	0.0108169	0.0185297	0.0389217	0.0972538	-0.00716078	0.011737	-0.0403918	-0.00159883	-0.00553159	0.0860721	0.0715384	0.0227332	-0.0260785	0.00160556	0.0857417
0.0564908	0.0217819	0.0855592	-0.0339854	0.0573741	0.02527	0.00713301	0.0691143	-0.0548732	0.0773411	-0.0480477	-0.000371825	0.0162328	-0.0189974	0.0514301	0.0350444	0.0284817	-0.015644	-0.00958507	0.0449517	-0.0310409	0.0113839	-0.000642981	0.0188109	0.0988655	0.027809	0.0205881	0.0358152	0.0280124	0.0712035	0.0163832	0.030754	0.110438	0.0457518	0.0339127	0.0371643	0.0708868	0.0462027	0.00969593	0.00628335	-0.0170234	-0.0113046	0.0521807	0.0252879	0.054533	-0.000486399	0.0987731	0.0248012	0.0858819	0.0780627
0.025815	0.0294119	0.0797866	0.0410633	-0.00819862	0.0726064	0.0155574	0.0519358	0.00629221	-0.0347008	-0.0268941	0.0255227	0.0622712	0.0427457	0.066086	0.0407515	0.0244211	0.0108403	-0.0218526	-0.00458089	0.0770431	0.0610851	0.00214614	0.0262286	0.00890954	0.110095	-0.0330328	0.00559852	-0.0220987	0.0372162	0.0498053	0.0337268	0.0250486	0.0286821	0.0612203	0.020998	0.0940542	0.126045	0.0422085	0.0398783	-0.0149711	0.0628553	-0.0145379	0.0186846	0.0600881	0.0749492	0.0528954	0.0468566	0.00238028	0.062853
0.0390977	0.0560294	0.00281096	-0.00100774	0.0186983	0.0227369	-0.0197727	0.0124063	0.122578	-0.00297749	0.0403923	0.0747521	0.110274	0.0601614	0.0229519	-0.0027763	0.115625	0.0513571	0.0260318	0.0437162	0.00457173	0.0126685	0.0182864	-0.0140416	-0.00664082	-0.00622935	0.0297449	0.0138636	-0.00699808	0.0360481	0.0353193	0.0414681	0.038041	0.0101737	-0.0114872	0.0372593	-0.0116275	0.12635	0.0417855	-0.0159445	0.0136528	0.0690125	0.102663	-0.0316688	0.0116582	0.0724516	0.0468818	-0.0142258	0.0733968	0.0503468
0.0233821	0.0132852	0.0722795	0.119225	0.00322117	0.0242658	0.0657279	0.142591	0.0871524	0.0857198	0.0512593	-0.00676862	-0.00943454	0.0700218	0.0331145	0.0107455	0.00509553	0.0342664	0.00832178	-0.0122404	-0.0182322	0.0451236	-0.013859	-0.0120376	0.0869402	0.0354931	0.0706191	0.0676834	0.0935895	0.01844	-0.0109174	-0.0181716	-0.00883296	0.081566	0.065176	0.0076289	-0.0108598	-0.0156085	-0.0294582	0.0327915	0.0244818	0.0406083	0.102951	0.0943182	0.0257964	0.0346572	0.0309713	-0.0251733	0.0401736	0.0674835
0.0651468	0.0433132	0.060062	-0.0181742	0.0144782	-0.00879892	0.0577301	0.0207217	0.023526	0.030171	0.0110138	0.0650092	0.0791856	0.0491518	-0.0174362	-0.0446219	0.115278	-0.0284458	0.0277512	0.0169529	0.0723264	0.00339492	-0.0153832	0.0917585	0.0456241	-0.0107552	0.0553221	0.0625302	0.0251256	0.0608145	0.0160314	0.0844375	0.0579318	0.044446	0.0194707	0.037502	0.0809345	0.0220192	0.117975	0.0403054	-0.02074	0.0152366	0.0250531	0.109025	0.0645303	-9.85644e-05	0.0284029	0.027965	0.00295362	0.0545876
-0.00604668	0.0283095	-0.00620857	-0.0154875	0.0261355	0.00798346	0.02048	0.0359254	0.0883262	-0.0132982	-0.0195092	0.0197121	0.0154766	0.02171	0.0528605	0.105468	0.0713787	0.102951	0.0309446	0.0107688	-0.00465886	0.011837	0.021876	0.0586492	0.111954	0.0839333	0.113946	0.00373876	-0.0061125	0.0291544	0.10858	0.0369591	-0.0211259	0.0937447	0.0289471	0.0584061	-0.0170233	0.0667047	0.113043	0.120902	0.00826096	-0.00893176	0.0250517	0.0253311	0.0248915	0.00352372	0.029709	0.0560346	-0.00638394	0.018623
0.0145405	0.0102967	0.00941238	0.0118282	0.120208	0.0811587	0.0351782	0.00509659	0.0318097	0.0465242	0.117859	0.0983798	0.0686828	0.0368649	0.0316342	0.00502508	0.0294273	0.0377392	0.080313	0.124237	0.0195341	0.0224288	-0.042912	-0.0131051	0.0465425	0.11316	0.0485535	0.078112	0.101164	0.0334036	-0.000748905	0.0211299	-0.0471199	0.0464234	0.0868106	0.0963454	0.0463501	0.0353644	0.0636545	0.100332	0.0238262	0.110689	0.0252264	0.0402643	0.0833604	0.0546624	0.0226372	0.062114	0.00792107	0.0774026
0.0702356	0.105042	0.0598228	0.124154	0.154419	0.144503	0.0354465	0.0340676	0.0187223	0.0884665	0.040197	0.0388364	0.0255735	0.104955	0.0311732	0.0407159	0.078936	0.0228459	0.0861587	0.104836	0.0346187	0.0777724	0.0538889	0.0966577	0.0121114	0.0459399	0.0347144	0.00104929	0.0302873	-0.00696018	0.0444577	0.0486894	0.126337	0.0907232	0.0191681	0.0433296	0.0263018	0.0488936	0.0719535	0.0148061	0.02944	0.040645	0.0862739	0.0353697	0.0438221	0.034017	0.0822098	0.0499936	0.105098	0.121845
0.0781001	-0.00126227	0.0927223	0.044622	0.0818484	0.0182233	0.0918945	-0.0117311	0.0603795	0.157482	0.0390224	0.0280485	0.100048	0.106941	0.0448961	0.0784949	0.13037	0.124699	0.137012	0.0488767	0.0791012	0.092849	0.111713	0.0476583	0.00263069	0.109786	0.0791786	0.0260291	0.0276202	0.0736276	0.128325	0.111628	0.0948236	0.0387675	0.0993454	0.0609805	0.0622644	0.129219	0.0331842	0.0481516	0.0447579	0.0380016	0.0441539	0.0355984	-0.000420248	0.0630918	0.0411672	0.0084022	0.030318	0.0742816
0.14361	0.04975	0.0713033	0.111492	-0.0206605	0.0874184	0.0632046	0.11174	0.0661954	0.0779843	0.0825945	0.100605	0.0896838	0.119937	0.040684	0.113526	0.142306	0.120152	0.105526	0.0593027	0.0669083	0.151857	0.133598	0.0880457	0.116643	0.0646862	0.168026	0.0270339	0.0559067	0.0607741	0.0546916	0.0149576	0.0679194	0.0487022	0.052315	0.0431847	0.02619	0.149082	0.15481	0.088114	0.0519008	0.0484506	0.064239	0.0334932	0.100702	0.0683933	0.0103993	0.0685792	0.0510508	0.0496647
0.092572	0.0269295	0.00987566	0.155128	0.100898	0.130851	0.12744	0.117181	0.0862658	0.131796	0.138079	0.0872509	0.0588059	0.106925	0.112191	0.0176976	0.13739	0.0848111	0.048315	0.0173539	0.0936959	0.0706496	0.107236	0.0494342	0.137246	-0.00798355	0.136884	0.0761685	0.0504038	0.109518	0.0640394	0.102265	0.0334098	0.149835	0.0487704	0.0982862	0.0419264	0.0194309	0.132409	0.0574704	0.0526663	0.0514662	0.0574733	0.0834038	0.136389	0.0655525	0.139967	0.103274	0.0847818	0.00487765
0.124976	0.126823	0.150327	0.13294	0.0283638	-0.00716403	0.0823785	0.161623	0.158376	0.124102	0.134066	0.0015748	0.152708	0.170971	0.122769	0.0170257	0.111179	0.0712625	0.0114563	0.0674526	0.192281	0.155229	0.0872173	0.0609102	0.0748415	0.12127	0.0228141	0.102935	0.102226	0.0300802	0.132645	0.123055	0.116139	0.0584006	0.144791	0.150667	0.143917	0.0801253	0.0243674	0.0710112	0.141803	0.0131898	0.107926	0.108475	-0.00604075	0.0873717	0.16097	0.112912	0.157301	0.143761
[truncated: 50 more columns]

## Sheet: Disc CCA,CT,TLBX
0.824596	0.739658	0.653324	0.791323	0.687859	0.700694	0.738067	0.642672	0.663422	0.84446	0.779804	0.74686	0.768899	0.730171	0.706073	0.655771	0.831963	0.747218	0.661776	0.63887	0.744349	0.725848	0.869836	0.750622	0.699313	0.795577	0.847684	0.778976	0.805626	0.897457	0.855741	0.715285	0.789257	0.624059	0.609137	0.863979	0.787483	0.761969	0.79649	0.878553	0.677918	0.722717	0.845412	0.673514	0.76724	0.653718	0.820267	0.904596	0.741211	0.49209
0.723818	0.737636	0.555543	0.580559	0.621454	0.834938	0.84313	0.686431	0.747242	0.761896	0.689919	0.734714	0.809309	0.568078	0.784198	0.716843	0.699044	0.93149	0.598209	0.782991	0.770025	0.858705	0.735804	0.755519	0.669835	0.666109	0.745203	0.711981	0.585924	0.665246	0.595487	0.711419	0.637255	0.636161	0.745919	0.643323	0.796192	0.714247	0.598064	0.687773	0.592635	0.680402	0.664155	0.617576	0.827945	0.887806	0.775772	0.72027	0.796878	0.668847
0.55785	0.663777	0.609208	0.616574	0.606496	0.642471	0.66643	0.595506	0.632349	0.71223	0.657387	0.632747	0.694604	0.765371	0.583357	0.684435	0.668144	0.559012	0.665026	0.493843	0.587566	0.669302	0.595993	0.594281	0.696065	0.534692	0.625738	0.767142	0.673507	0.634952	0.463723	0.696793	0.62531	0.623069	0.586182	0.608307	0.616525	0.769205	0.665053	0.603354	0.662661	0.639386	0.588746	0.699438	0.695425	0.554906	0.578981	0.59617	0.632787	0.618416
0.594775	0.496633	0.518613	0.687605	0.581397	0.64493	0.544199	0.623192	0.644974	0.645588	0.565913	0.58854	0.630353	0.560333	0.664819	0.588753	0.701554	0.676917	0.520296	0.506334	0.58747	0.55355	0.615162	0.549704	0.623971	0.616554	0.658171	0.627405	0.658587	0.749432	0.693553	0.537194	0.687432	0.524452	0.640114	0.598547	0.700546	0.51445	0.590292	0.72871	0.60354	0.609587	0.584949	0.561185	0.695348	0.821243	0.689585	0.652411	0.628591	0.742162
0.680379	0.535029	0.587545	0.629383	0.621851	0.501498	0.588276	0.53023	0.491748	0.556038	0.599502	0.665516	0.554479	0.66196	0.534887	0.64597	0.627533	0.668668	0.711443	0.679933	0.593102	0.548054	0.581338	0.583819	0.644702	0.605964	0.541233	0.501209	0.584798	0.570379	0.58954	0.561352	0.527262	0.58405	0.646218	0.56344	0.607444	0.469671	0.547334	0.56087	0.515646	0.625076	0.665521	0.690514	0.594501	0.642084	0.52374	0.622488	0.537823	0.705153
0.5166	0.457862	0.563432	0.580289	0.545555	0.528913	0.53541	0.679372	0.521972	0.551257	0.570093	0.506418	0.587428	0.617103	0.581679	0.703173	0.597072	0.621754	0.579824	0.538817	0.545765	0.525953	0.640742	0.604077	0.545927	0.534809	0.503076	0.599704	0.484991	0.569217	0.575379	0.531915	0.678309	0.569368	0.571329	0.498485	0.516923	0.53677	0.639504	0.610019	0.648867	0.529346	0.58273	0.741808	0.537383	0.59095	0.554237	0.613909	0.617353	0.605026
0.550641	0.540027	0.482428	0.602497	0.648625	0.572377	0.626272	0.483544	0.611383	0.553858	0.625401	0.57947	0.563082	0.566933	0.537695	0.540562	0.532978	0.708156	0.63818	0.514147	0.615098	0.545529	0.54178	0.569348	0.620369	0.495162	0.584963	0.630109	0.557523	0.529714	0.492629	0.500214	0.529302	0.52913	0.527983	0.512946	0.667588	0.441652	0.488949	0.634768	0.441666	0.556166	0.439796	0.518121	0.586234	0.546142	0.56722	0.551645	0.583618	0.501075
0.53079	0.504625	0.515681	0.475208	0.467695	0.438288	0.510034	0.497321	0.507774	0.653667	0.54775	0.480457	0.464335	0.522271	0.389236	0.488889	0.51024	0.492833	0.573552	0.504142	0.510596	0.615402	0.469853	0.471266	0.529647	0.501975	0.54946	0.516259	0.51103	0.477158	0.432128	0.573037	0.507271	0.457823	0.517898	0.500077	0.5579	0.498544	0.558743	0.598376	0.496883	0.514532	0.49461	0.501514	0.585296	0.483781	0.536709	0.62745	0.61001	0.571302
0.585876	0.531954	0.564036	0.517942	0.466403	0.478688	0.549462	0.458112	0.528726	0.48669	0.463427	0.51494	0.505009	0.470284	0.477171	0.47498	0.544264	0.580857	0.552638	0.54056	0.48626	0.49592	0.459808	0.462827	0.492229	0.506068	0.507764	0.424946	0.457783	0.53048	0.499772	0.495403	0.46466	0.446273	0.489513	0.48162	0.468817	0.474806	0.454775	0.538688	0.523584	0.543134	0.509595	0.540619	0.506914	0.502606	0.484453	0.469607	0.498744	0.502084
0.488904	0.487075	0.482578	0.463601	0.471871	0.470106	0.477853	0.472915	0.523202	0.463985	0.495218	0.502649	0.49753	0.485481	0.505647	0.485259	0.439717	0.494224	0.406104	0.538407	0.425765	0.448769	0.483704	0.481793	0.470453	0.498	0.471709	0.467146	0.466333	0.448372	0.422876	0.574243	0.465213	0.47824	0.482567	0.433428	0.507781	0.445562	0.473012	0.394332	0.46495	0.540342	0.51041	0.521833	0.451529	0.474663	0.40227	0.54363	0.452905	0.440857
0.474158	0.4847	0.474473	0.435104	0.429222	0.525461	0.466692	0.422157	0.485472	0.420287	0.48723	0.440855	0.473552	0.435528	0.45651	0.497702	0.471772	0.480041	0.45739	0.536549	0.476725	0.438035	0.400144	0.476644	0.490256	0.478806	0.443902	0.397653	0.442	0.464744	0.4392	0.479218	0.503803	0.434653	0.489158	0.427833	0.402689	0.453892	0.494278	0.407284	0.522198	0.431316	0.425263	0.463287	0.497035	0.485937	0.499343	0.434013	0.476512	0.420803
0.419997	0.393278	0.473819	0.506374	0.477825	0.471696	0.532597	0.471198	0.433619	0.412345	0.452857	0.467503	0.408732	0.452356	0.39767	0.388869	0.405791	0.421461	0.43795	0.42159	0.451863	0.431988	0.437567	0.395053	0.442771	0.440085	0.44959	0.441107	0.419484	0.454939	0.479153	0.397959	0.441616	0.453148	0.443019	0.47435	0.471783	0.416911	0.375814	0.443983	0.387694	0.462271	0.428407	0.438974	0.478927	0.418015	0.452292	0.449468	0.468089	0.481071
0.426132	0.442199	0.447382	0.429792	0.445988	0.448345	0.375052	0.464381	0.463928	0.437835	0.445444	0.436315	0.467273	0.405121	0.410858	0.43455	0.441351	0.457403	0.401284	0.458175	0.434273	0.469825	0.439741	0.379083	0.45969	0.46549	0.417044	0.356536	0.350949	0.438171	0.414733	0.413009	0.388123	0.418155	0.432957	0.425954	0.465437	0.436913	0.424046	0.405948	0.436693	0.438061	0.4026	0.403699	0.417692	0.480474	0.462031	0.412981	0.408057	0.397154
0.410845	0.461709	0.450941	0.445571	0.417992	0.440047	0.40815	0.428555	0.433198	0.394915	0.382372	0.387228	0.446567	0.40933	0.404	0.422828	0.435914	0.458609	0.445653	0.409766	0.424298	0.425443	0.377937	0.41465	0.436149	0.408715	0.42673	0.421918	0.383589	0.438266	0.352283	0.43541	0.421333	0.404694	0.408512	0.468367	0.454584	0.416449	0.433609	0.410688	0.407448	0.392794	0.417886	0.444024	0.406537	0.446683	0.450638	0.45217	0.427216	0.396072
0.455416	0.432007	0.429018	0.40286	0.393424	0.4105	0.354068	0.434112	0.432242	0.396652	0.419599	0.379174	0.450789	0.398201	0.420485	0.446457	0.444772	0.445001	0.420158	0.451715	0.399231	0.450776	0.412201	0.416854	0.424804	0.373786	0.375617	0.357671	0.430886	0.411053	0.398411	0.366165	0.396586	0.447909	0.392846	0.425196	0.379481	0.438056	0.382071	0.392941	0.437402	0.394763	0.366458	0.398188	0.404163	0.409894	0.39176	0.424724	0.407692	0.389672
0.391635	0.422379	0.399721	0.433134	0.42056	0.400127	0.37464	0.43375	0.430949	0.390218	0.417604	0.382303	0.427297	0.406831	0.381971	0.375095	0.397214	0.400747	0.451765	0.434043	0.412082	0.400979	0.406911	0.399531	0.382554	0.347653	0.413029	0.390138	0.416176	0.414124	0.393545	0.392384	0.375198	0.429915	0.394012	0.413033	0.375733	0.413509	0.398177	0.39953	0.385195	0.406548	0.407627	0.402712	0.429736	0.39349	0.41686	0.383172	0.43234	0.416414
[truncated: 50 more columns]

## Sheet: Rep CCA,CT,TLBX
0.00411037	0.0341231	0.00105173	0.0414126	0.0463251	0.0229672	0.0180449	-0.00353516	0.118106	-0.0239717	0.0695769	0.00618425	0.00050256	0.0373892	-0.0156188	0.0649566	0.0211947	-0.0133534	-0.015297	0.0661914	0.0338297	0.0205327	0.0176545	0.0378165	0.0581961	-0.0311231	0.00716365	0.0200904	-0.0164651	-0.022939	-0.0206054	0.00522528	0.00761868	0.0325717	0.0146481	0.00874646	-0.0227623	0.0179041	0.00519769	0.0343079	-0.00463224	0.0286851	0.0210822	0.0253153	0.0377697	-0.00742638	0.0135654	0.0123591	0.0286776	0.0200405
0.0124372	0.0095	0.0289711	-0.00691526	0.0151066	0.00555336	0.0146713	0.0141791	-0.0212577	0.00578898	-0.0302481	-0.0317994	-0.0107568	-0.0156404	0.0674694	-0.00334851	-0.0312525	0.0205711	-0.00700706	0.0458683	0.0224597	0.065535	-0.00216346	0.00569547	-0.0339994	-0.0145391	0.0634006	-0.00461627	0.0394987	0.053895	-0.0100133	-0.00458328	-0.0112373	0.00504285	0.0104186	-0.00942049	0.0184336	0.062774	0.0221958	0.0429087	-0.0128601	-0.00388949	0.0127515	0.0011842	0.028673	0.00914225	0.0294178	0.00656802	0.014435	0.0254767
-0.0069839	0.00995921	0.0714835	0.0864222	-0.00683799	0.0128287	0.0246259	-0.0171363	0.012947	0.0220033	0.0805529	0.00798145	-0.0114968	0.0547368	0.0273203	0.0297367	0.00287501	0.0497072	0.0175076	0.0236116	0.0490243	0.00252934	0.0248533	0.0113802	0.0400409	0.029664	0.0678848	0.0362392	0.00116288	0.000528448	0.0297855	0.0340209	0.04098	0.0199222	0.0344405	0.0418885	-0.00707106	0.00639888	0.0542623	0.0201545	0.00824427	-0.00329445	0.00780408	0.0553012	0.0324011	0.00596315	0.0207094	0.0459426	0.0280143	-0.00140614
0.0247135	0.0288719	0.00454501	0.0358115	0.0245962	0.0130454	0.0343662	0.00497757	0.0336973	0.00739468	0.0452728	0.0488786	0.00490922	0.0181753	0.0452921	0.0219536	-0.0158871	0.0289595	-0.00782792	0.0600763	0.0157326	0.0205322	0.0341804	0.0385168	0.0167127	0.000291283	0.0307033	-0.000441118	0.0628055	0.00536287	0.0187242	0.0612923	0.0177645	0.0117014	-0.00711598	-0.0157328	-0.00251204	-0.0152885	0.0614599	0.0838054	-0.0235759	0.0312275	0.000674034	0.024854	-0.0118368	0.0922897	-0.0120929	0.0372916	0.0268648	0.0854295
0.0170901	0.0430247	0.0366215	0.0241904	0.0565613	0.0340403	0.0144527	0.0284721	0.0170733	0.0693845	-0.0110593	0.0362879	-0.00804833	0.0830412	0.017404	0.0963314	0.0341372	0.130092	0.0205969	-0.0193815	0.00559923	0.0557888	-0.0070709	0.0556711	0.00969687	0.0716977	-0.0104952	0.0476114	0.0319013	0.0714831	0.0150786	0.00473637	0.0143626	0.03239	0.0704502	0.0605465	0.0201474	0.0506951	0.0645923	0.0583139	0.0294977	0.0555333	0.0122341	0.0477375	0.0456219	0.054894	0.0456439	0.098468	0.087349	0.00380521
0.0232978	0.0225776	0.0699507	-0.0108722	-0.0263136	0.0403678	0.0223427	0.0294395	-0.011288	0.00199151	0.0040158	0.0658993	0.0892348	0.0213491	0.049424	0.0251844	0.0664162	-0.0230719	0.0239215	0.0179494	0.0262028	0.0438243	0.0747498	0.0078706	-0.010503	-0.0100036	-0.0239387	0.0414634	0.0911276	0.0530304	0.00817041	0.0170707	-0.00571758	-0.0271268	0.0534929	0.0531192	0.0746013	0.0322329	0.0378745	0.107645	0.0786682	0.0494984	0.122133	0.0471551	0.11713	0.0197936	0.0249365	0.0289258	0.0627333	0.137334
-0.0104935	-0.00048345	0.0401633	0.0392613	0.119472	0.0864405	0.0324224	0.07826	0.0583754	0.112657	0.00691955	0.047121	-0.0021175	0.133111	0.00815176	-0.0260763	-0.0193964	-0.00826811	-0.00971461	0.016213	0.133005	0.0321438	-0.00369244	0.0604159	0.0226664	0.00634705	0.11418	0.0402645	0.00993862	-0.00538638	0.0811283	0.0203085	0.0582937	0.0835273	0.0563705	-0.0282611	0.0142914	0.0839974	0.0801753	0.0184565	0.128774	0.0520724	0.00589943	0.11329	0.0283917	0.0131433	0.00910823	0.0367405	0.0124503	0.0174315
0.07443	0.118294	0.013096	0.0337363	0.0883843	0.019043	0.0921476	0.131742	0.0562153	0.119036	0.114304	0.0327048	0.0124315	0.141478	-0.00500667	0.0417554	0.112824	0.0516564	-0.0161526	0.153324	0.0909415	0.0226905	0.0393646	0.022219	0.00585138	0.126787	-0.00382844	0.0453699	0.0196112	-0.00780033	0.109436	0.124232	0.10468	0.0241601	-0.0101359	0.123154	0.00965826	0.0732299	0.127672	0.13987	0.042682	0.063563	0.00821655	-0.000336696	0.10726	-0.0161725	0.0861378	0.0724302	0.038826	0.159455
0.115336	0.0310918	0.0406935	0.0595881	0.04955	0.0415862	0.126172	0.0420501	0.154622	0.080612	0.148915	0.117104	0.0131312	0.177549	0.125818	0.128206	0.112055	0.00517461	0.13401	0.0898558	0.143595	-0.00191062	0.13173	0.138402	0.0065841	0.1037	0.116055	0.0207923	0.0530716	0.0764491	0.140312	0.0507128	0.0959774	0.0535527	0.0551105	0.0485608	0.116113	0.0793252	-0.00692686	0.036845	0.122019	0.0922406	0.00665679	0.0609122	0.0942554	0.13282	0.0642686	0.0956825	0.169901	0.161271
0.0431676	0.110522	0.135653	0.0749584	0.0658242	0.128137	0.00767989	0.0288209	0.064861	0.0769065	0.0449417	0.135571	0.104873	-0.0146527	0.13204	0.094922	0.0494129	0.181609	0.0838596	0.174161	0.0318227	0.1585	0.0585608	0.0982034	0.151272	0.160844	0.0777468	0.0711055	0.0256629	0.135132	0.0514764	0.145176	0.100996	0.182301	0.0297108	0.0864349	0.14749	0.1414	0.0241048	0.0736153	0.0744056	0.16445	0.0773873	0.0767968	-0.0013795	0.110715	0.0323347	0.167753	0.120197	0.0999771
0.201699	0.183942	0.151268	0.0519763	0.0775726	0.128287	0.141048	0.000380127	0.139129	0.0852649	0.19057	0.0993009	0.136708	0.0390982	0.104237	0.137907	0.187248	0.084353	0.151087	0.117646	0.0486458	0.0553379	0.0739052	0.124231	0.172197	0.103002	0.0771477	0.119112	0.0736689	0.166818	0.026167	0.106278	0.125924	0.0805673	0.0589507	0.161371	0.139686	0.0295379	0.194391	0.0698404	0.191862	0.199806	0.114583	0.17315	0.213368	0.120985	0.180384	0.137784	-0.00170024	0.0872719
0.168645	0.142702	0.154649	0.190115	0.169883	0.128664	0.129896	0.158828	0.0948728	0.134694	0.173522	0.190104	0.174742	0.030703	0.0111866	0.163438	0.0697177	0.149518	0.154877	0.104251	0.143654	0.148578	0.152372	0.126697	0.1014	0.188004	0.149638	0.198286	0.0882628	0.212762	0.126821	0.0700919	0.144997	0.157348	0.194327	0.199518	0.136464	0.172793	0.166314	0.161956	0.141363	0.142512	0.131384	0.128747	0.164749	0.086615	0.158836	0.178924	0.150703	0.151882
0.152118	0.142241	0.210658	0.21653	0.182736	0.147632	0.0271962	0.134432	0.183482	0.130112	0.167739	0.18337	0.0896871	0.160137	0.191213	0.191465	0.215688	0.112489	0.194003	0.15911	0.177108	0.208672	0.0789611	0.00808171	0.162875	0.226585	0.145847	0.143621	0.0266536	0.0584461	0.118031	0.171076	0.172392	0.144201	0.227267	0.194795	0.182753	0.180535	0.203561	0.174338	0.134763	0.170215	0.104416	0.196046	0.0770767	0.185006	0.167155	0.167005	0.162172	0.121452
0.195665	0.176267	0.208922	0.17124	0.168011	0.165697	0.184495	0.180567	0.216241	0.166208	0.0695557	0.221427	0.166084	0.240761	0.215412	0.172846	0.206359	0.152742	0.130674	0.179045	0.180923	0.205452	0.167957	0.194883	0.104863	0.187651	0.143087	0.154885	0.08903	0.213155	0.174984	0.184838	0.204401	0.193625	0.0816615	0.191569	0.190773	0.194605	0.198804	0.179424	0.184033	0.163792	0.12271	0.187973	0.0174022	0.202556	0.146028	0.159945	0.150107	0.1947
0.20937	0.231982	0.17232	0.21346	0.0951291	0.207912	0.138858	0.186273	0.202399	0.219053	0.152664	0.20911	0.206982	0.19075	0.246978	0.259488	0.214527	0.132491	0.222114	0.173462	0.21594	0.201221	0.219854	0.242638	0.21306	0.185365	0.202038	0.0220698	0.197699	0.197926	0.228315	0.223647	0.131253	0.209409	0.238524	0.231309	0.20287	0.193444	0.19191	0.188205	0.241993	0.178489	0.22386	0.140127	0.227099	0.235925	0.221407	0.167584	0.155428	0.155818
0.222551	0.193035	0.193353	0.218281	0.162079	0.202137	0.186626	0.220859	0.196646	0.209626	0.212891	0.210089	0.215006	0.16095	0.206359	0.157432	0.218225	0.221815	0.200577	0.239205	0.210928	0.233628	0.213109	0.211689	0.220943	0.181302	0.204847	0.2263	0.177572	0.164682	0.215355	0.22898	0.199086	0.209575	0.233626	0.179141	0.23134	0.225911	0.196706	0.2447	0.181678	0.215145	0.221952	0.207142	0.223637	0.224093	0.203819	0.16629	0.235236	0.224027
[truncated: 50 more columns]

## Sheet: Disc CCA,CT,CBCL
0.823071	0.855128	0.818135	0.824148	0.970569	0.82123	0.586949	0.679779	0.764307	0.922051	0.861831	0.78894	0.62417	0.799011	0.799207	0.863341	0.816597	0.613155	0.893824	0.822545	0.607122	0.806084	0.55985	0.657741	0.880657	0.824639	0.738817	0.627741	0.826291	0.986836	0.767212	0.74202	0.782632	0.76057	0.685481	0.63256	0.728608	0.761903	0.770522	0.828765	0.818841	0.769898	0.873791	0.811932	0.724748	0.654234	0.887859	0.902502	0.871278	0.772819
0.567746	0.553732	0.746447	0.756113	0.810001	0.891755	0.919373	0.786122	0.82163	0.787129	0.569418	0.846137	0.84691	0.663716	0.852045	0.802951	0.886494	0.700982	0.718664	0.818929	0.790092	0.702953	0.806564	0.762807	0.554968	0.895153	0.710313	0.869278	0.73629	0.738333	0.768164	0.904524	0.755094	0.589995	0.688555	0.643125	0.683458	0.743906	0.631145	0.762981	0.80317	0.62761	0.830267	0.776213	0.814218	0.521208	0.602659	0.584579	0.867179	0.672755
0.711854	0.689182	0.598266	0.753692	0.840778	0.687824	0.541816	0.701958	0.798754	0.535658	0.714274	0.474381	0.762417	0.83093	0.683893	0.64958	0.735347	0.771929	0.856303	0.574387	0.839029	0.701273	0.641034	0.689344	0.583087	0.743842	0.774902	0.606081	0.649659	0.674354	0.697999	0.825404	0.672717	0.6237	0.728234	0.540979	0.668347	0.677269	0.777939	0.486272	0.72497	0.719562	0.674188	0.780635	0.523637	0.831524	0.603988	0.706821	0.580024	0.690265
0.710748	0.770111	0.618822	0.758453	0.594303	0.648557	0.517811	0.838018	0.72694	0.695559	0.74326	0.64033	0.607522	0.627694	0.675194	0.748664	0.688079	0.891021	0.632381	0.656685	0.543492	0.580093	0.638468	0.525484	0.705078	0.797752	0.732944	0.566851	0.828337	0.821381	0.576576	0.674274	0.73127	0.560143	0.582285	0.601905	0.552602	0.64272	0.468226	0.680562	0.734641	0.593626	0.661063	0.714263	0.618877	0.614444	0.723261	0.500226	0.743944	0.707811
0.663321	0.559844	0.499578	0.683782	0.716148	0.59206	0.550723	0.747058	0.731077	0.658624	0.755135	0.56218	0.648062	0.881897	0.573046	0.492893	0.647799	0.678725	0.819474	0.507365	0.671346	0.560476	0.583324	0.618454	0.824034	0.565912	0.558151	0.488152	0.556884	0.598761	0.794085	0.573691	0.54354	0.526404	0.685205	0.667906	0.60205	0.543076	0.447782	0.587323	0.516547	0.558289	0.53771	0.413818	0.613024	0.708071	0.659917	0.606407	0.658888	0.640574
0.621919	0.699202	0.61502	0.598869	0.665473	0.541985	0.637485	0.536934	0.586477	0.658375	0.541411	0.49578	0.71658	0.808261	0.763197	0.485775	0.54157	0.623118	0.571477	0.506924	0.74807	0.349978	0.699074	0.528622	0.503545	0.690695	0.74969	0.639085	0.528088	0.604428	0.743041	0.508647	0.622163	0.576723	0.674337	0.531657	0.578291	0.649196	0.495543	0.458545	0.548223	0.592614	0.61808	0.802573	0.45514	0.821051	0.853653	0.522368	0.560482	0.847757
0.628143	0.532709	0.56002	0.627391	0.774955	0.62497	0.780385	0.559669	0.604907	0.533625	0.807199	0.755215	0.581981	0.608839	0.471582	0.619354	0.632188	0.68687	0.771541	0.539391	0.494517	0.49051	0.588548	0.498553	0.621888	0.657424	0.553041	0.496357	0.659751	0.552563	0.583149	0.415425	0.745158	0.54894	0.55207	0.821004	0.626644	0.568544	0.51477	0.679015	0.472444	0.572272	0.649904	0.616486	0.615826	0.583737	0.525515	0.763078	0.613691	0.584757
0.460651	0.581484	0.657282	0.608489	0.512401	0.806795	0.393737	0.503269	0.473343	0.454025	0.533959	0.667516	0.439788	0.549381	0.609023	0.551967	0.642114	0.54571	0.622237	0.461374	0.609766	0.587973	0.642296	0.452714	0.576867	0.453796	0.57718	0.529887	0.527406	0.478554	0.498662	0.62591	0.498198	0.64465	0.489741	0.759502	0.629502	0.498273	0.629545	0.58302	0.578645	0.516595	0.619219	0.517671	0.500411	0.550377	0.456676	0.480869	0.680586	0.588871
0.487448	0.495132	0.548041	0.563809	0.470985	0.531076	0.555802	0.428671	0.488835	0.514135	0.565652	0.488775	0.534018	0.504203	0.502126	0.550948	0.530314	0.592021	0.502361	0.507499	0.549232	0.600565	0.455492	0.61483	0.447301	0.570247	0.523616	0.440912	0.586209	0.474036	0.53529	0.524394	0.52186	0.453207	0.5151	0.540421	0.477845	0.468291	0.463461	0.569756	0.525859	0.537729	0.46347	0.450824	0.607793	0.50346	0.522254	0.5055	0.549261	0.428611
0.502769	0.499922	0.461296	0.585795	0.509174	0.396638	0.46877	0.481816	0.555274	0.500024	0.454872	0.638582	0.629375	0.443815	0.465342	0.502902	0.506193	0.440783	0.457339	0.526213	0.530016	0.522231	0.397083	0.457185	0.603531	0.560979	0.456325	0.498203	0.479847	0.485044	0.395765	0.492959	0.50067	0.528691	0.428779	0.500369	0.5105	0.479056	0.456508	0.447955	0.528434	0.46446	0.636123	0.503498	0.501479	0.566249	0.541513	0.552032	0.565805	0.446654
0.523034	0.408254	0.463667	0.523695	0.380962	0.519958	0.500765	0.417631	0.43764	0.454449	0.613755	0.4597	0.453165	0.496751	0.5798	0.415167	0.415532	0.503455	0.464851	0.504524	0.441196	0.490464	0.550998	0.473596	0.463595	0.553459	0.476489	0.367069	0.35209	0.463101	0.391136	0.559368	0.48524	0.472722	0.445951	0.499267	0.551819	0.430099	0.538527	0.506926	0.540849	0.41323	0.363703	0.46059	0.518676	0.471209	0.570629	0.424873	0.448152	0.426748
0.398242	0.41821	0.443031	0.398971	0.551428	0.55732	0.435365	0.464698	0.535339	0.461331	0.457592	0.390368	0.465762	0.444905	0.413183	0.380708	0.359322	0.359445	0.417226	0.588625	0.416175	0.474514	0.540696	0.521435	0.434207	0.514314	0.438389	0.44601	0.421483	0.501327	0.420243	0.421927	0.46723	0.420437	0.468025	0.459899	0.488341	0.396321	0.436488	0.552275	0.474791	0.467392	0.44211	0.475618	0.352046	0.378407	0.399737	0.418558	0.44396	0.414956
0.39789	0.372568	0.419514	0.454811	0.427813	0.430227	0.450031	0.438602	0.48968	0.437381	0.496625	0.427884	0.339039	0.395064	0.389439	0.420698	0.419099	0.458069	0.443103	0.399713	0.317762	0.428664	0.441718	0.36782	0.419137	0.346566	0.407958	0.415863	0.409589	0.44359	0.446344	0.46619	0.392133	0.378269	0.395563	0.387334	0.415452	0.461668	0.52509	0.375749	0.495732	0.432372	0.384941	0.302669	0.387458	0.413315	0.415363	0.467438	0.40858	0.447829
0.462231	0.399367	0.392387	0.375654	0.346491	0.375472	0.347144	0.450619	0.393005	0.350781	0.422822	0.377054	0.40779	0.4216	0.39377	0.391499	0.444541	0.438118	0.32968	0.323847	0.384678	0.391896	0.351001	0.446114	0.387261	0.386186	0.507174	0.422115	0.43385	0.356672	0.41001	0.421807	0.389907	0.415535	0.424463	0.41263	0.461266	0.3652	0.390646	0.400143	0.496105	0.328406	0.380807	0.38771	0.398152	0.380702	0.393316	0.425268	0.384296	0.444611
0.363571	0.382082	0.379931	0.331777	0.348751	0.392804	0.387339	0.405461	0.368248	0.359745	0.412814	0.30914	0.399423	0.378731	0.413437	0.440638	0.373269	0.353777	0.378631	0.390142	0.397018	0.378337	0.380099	0.350772	0.365395	0.379351	0.345742	0.36803	0.459244	0.346139	0.316851	0.398452	0.325765	0.349942	0.328162	0.381105	0.42228	0.441354	0.329997	0.440687	0.400015	0.346269	0.426838	0.385216	0.345742	0.356939	0.336807	0.347835	0.565258	0.353997
0.340537	0.418933	0.327162	0.34438	0.442854	0.365055	0.342226	0.368689	0.331673	0.385025	0.389805	0.379741	0.35969	0.335257	0.316422	0.392735	0.354928	0.407462	0.365598	0.328428	0.389768	0.330581	0.315858	0.401506	0.382547	0.336901	0.361578	0.384697	0.33769	0.383118	0.404995	0.349188	0.391623	0.347303	0.419062	0.401904	0.35576	0.397634	0.43365	0.346667	0.343498	0.333553	0.339947	0.350278	0.352684	0.434209	0.346424	0.343905	0.34906	0.434371
[truncated: 50 more columns]

## Sheet: Rep CCA,CT,CBCL
0.000162978	-0.0308021	0.0810763	-0.0273446	0.0353369	0.0430112	0.0374655	-0.0121009	-0.000542416	0.00685864	-0.00776674	0.00931281	-0.0209528	-0.0180291	0.00109661	-0.0145136	0.0510896	-0.0272173	-0.00900911	-0.00666194	-0.0370099	-0.00984853	0.029044	-0.0539422	0.0658714	0.0129897	-0.012455	-0.00617602	0.00595668	0.0208832	-0.0112813	-0.00586792	-0.0347151	-0.00766092	0.016675	-0.0224714	-0.00141118	0.0133209	-0.00378345	0.0185384	0.0431672	-0.00241934	0.038789	0.0470074	0.0164749	-0.0119362	0.00441985	0.018857	0.0204396	-0.00651667
-0.021501	0.0096698	0.0416429	-0.0433803	-0.019496	0.0119656	-0.0244871	0.0390827	0.0260428	0.053587	0.0482349	-0.0124005	-0.0210554	0.013722	0.0111899	-0.00677282	-0.045154	-0.00546251	-0.0314563	0.0191346	-0.0320953	-0.0290786	0.0487555	0.0298029	0.00385735	0.00652822	0.0216477	-0.00491803	-0.0216027	0.0419038	-0.00688859	0.0870804	0.00774684	0.00432717	0.0325954	-0.0313797	-0.021183	0.020431	0.0134412	-0.00400569	0.0224568	0.0226785	0.0071848	-0.00138721	0.0330353	0.0127879	0.0394181	-0.0231019	0.0470615	-0.0105903
-0.00507933	0.0129912	0.046133	0.0595224	0.0255426	0.0203566	0.0197642	0.0173351	-0.0183657	0.0303474	0.0101633	-0.00942707	-0.0306025	0.0869118	-0.0152178	0.00535057	0.00493046	-0.0145106	0.0213723	-0.0323712	-0.00315791	-0.00511078	0.0297158	-0.00646138	0.00371242	-0.0393341	0.0340585	0.019716	-0.00416563	-0.0458292	-0.0384689	-0.016839	-0.0265812	0.0093161	0.0230133	0.0344326	-0.0550442	0.015516	0.0384841	-0.0373085	-0.0106651	0.044449	-0.0290557	-0.0179111	-0.0365895	-0.0163244	0.00888607	-0.000746292	-0.0068057	0.026436
0.0705966	-0.00454689	0.0404435	0.0179169	0.0622062	0.00605803	-0.0216931	-0.014442	-0.0337363	0.0387305	0.0117185	-0.0139422	-0.0115918	0.00451784	0.017989	-0.0512795	-0.0159529	-0.00551518	-0.00656784	0.0187921	-0.0260158	-0.0168546	0.00267991	0.00414181	0.00535087	0.0423525	-0.0535034	-0.00631285	0.0344923	-0.0354039	-0.00694001	0.00828316	0.0148696	-0.0255597	-0.0224371	-0.01657	-0.0362554	-0.0192508	-0.0352759	-0.00430356	-0.0130517	0.013781	0.0179121	0.00362173	0.0285457	-0.0233401	0.0188019	0.0267422	0.0247356	0.04651
-0.00906262	0.0365673	0.0486842	0.0208374	-0.0238057	0.0143469	0.0103318	0.0735164	0.0116137	0.0543474	0.0226542	0.00852057	0.0384645	-0.00284906	0.0177312	0.0195684	0.0341805	-0.0310821	-0.0245816	-0.00984975	0.0205933	-0.00319415	0.0152046	0.0486671	0.0291585	0.0236143	-0.00991685	0.0388547	-0.00408872	-0.00121786	0.0278306	-0.0489898	0.0010109	0.043455	0.0176611	-0.0252726	-0.011123	0.0315636	0.00555436	-0.00302274	0.0187606	0.01338	-0.00647134	0.00479273	0.0501931	0.0333068	0.0352446	0.0501806	0.0358099	0.0491176
0.0324836	0.0068228	0.0228247	0.0156856	-0.00275766	0.0209789	0.0220029	-0.0111284	-0.0129973	-0.000630492	-0.00182097	0.0196627	-0.0260868	0.00777064	-0.0498262	0.0181035	-0.0233951	-0.0248105	-0.0152522	0.0320392	0.0088455	-0.019449	0.0164942	0.0408552	-0.00769912	0.0393945	0.00616849	0.0351979	0.032932	0.0221797	-0.00125458	0.0216816	0.0122826	0.0484467	0.00430866	-0.0178629	-0.00656912	-0.0104104	0.0366753	-0.0183661	0.0366713	0.0473627	0.0115871	-0.00272023	0.00349174	0.0369033	0.0180774	-0.0625386	0.0689088	0.0788996
0.00212447	0.0625806	0.0114247	0.023396	-0.0342455	-0.0375333	0.0252866	-0.00279145	0.0285227	0.0570524	0.0758518	0.0355704	0.0144809	0.006374	-0.0263509	0.000853373	0.028305	-0.0295402	0.0290887	0.0938935	0.0399268	-0.01342	0.000455984	0.0430058	0.0287929	0.103986	-0.0406585	0.00316425	0.0345951	0.00829959	0.00918625	0.0311619	0.0469533	0.0470767	0.0231802	0.03265	0.0625159	0.0597423	0.0325243	0.021426	0.0775783	-0.00482185	0.0149129	0.0235671	-0.0155188	-0.0220042	0.0419179	0.0438989	0.0381855	0.0159659
0.0450613	0.0354204	0.0282043	-0.0108124	-0.0219296	0.036774	0.0563482	0.025239	0.05705	0.0647174	0.0025639	0.00964763	0.00344249	0.0313814	0.0508762	-0.0102207	0.0129647	0.0111736	-0.00554924	-0.00104189	0.0749562	-0.038343	0.000441182	-0.0086638	0.044517	-0.050581	0.0313156	0.0249406	0.0296223	0.0108901	0.0329416	-0.0571902	0.0468598	-0.00559813	-0.0019536	0.0715323	0.0232083	0.00962627	0.017509	0.015895	-0.0161758	0.00777042	0.0337128	0.0032943	0.0539642	-0.0202301	0.0193459	-0.00685421	0.020766	0.0684183
0.014427	0.0540995	0.00116623	0.0067111	0.0141299	0.0719613	-0.00188555	0.0135277	0.0811233	0.0136435	0.0187851	0.0235489	0.00268811	0.0466219	-0.00631525	0.0427325	0.0107768	0.0420056	0.0289254	0.0282919	-0.00990292	0.0520234	0.0110021	0.029591	-0.025676	0.0170401	0.0386965	0.0147413	0.0328567	-0.0112229	0.0195703	0.0282463	0.0860229	-0.00398301	0.0380191	0.0503231	-0.00320378	0.00958227	0.00588099	-0.0111733	0.0665041	0.0125725	-0.00889432	0.010664	0.0593079	0.0332332	0.0619638	0.0168162	-0.00541224	0.00225393
-0.00440271	0.00114489	0.0376169	0.00465311	0.00774105	0.0456409	0.0131124	0.00993601	0.00043403	-0.0368379	0.0316019	-0.0301214	0.0952457	-0.00914401	0.0253104	0.0306111	0.0242986	0.0639617	0.0014749	0.0894947	-0.00801911	-0.00171795	-0.00806933	0.00909603	0.0942186	0.0300836	-0.001847	0.00315871	0.00633522	0.0381653	0.0718235	0.00859462	0.061683	0.0211008	0.0468152	0.0023957	0.0465031	0.0296317	0.0422376	0.001706	0.0370869	0.0347326	-0.00983323	0.0034991	0.0376767	0.0852666	-0.00440595	0.0301574	0.0335242	0.0618861
0.0701157	0.0259459	0.0318723	0.0205383	-0.0291866	0.0195388	0.0218907	0.0696647	-0.0331813	0.0483235	-0.00833851	0.027336	0.0407931	0.0297771	-0.0229563	0.0234642	0.0291466	-0.00716745	0.0476641	0.121893	0.0459541	0.0264036	0.00572724	0.0509711	0.0851258	-0.0123016	0.0219005	0.012832	0.0299642	-0.00920225	0.0167852	0.0801307	0.0587099	0.0289313	0.0335356	0.0917839	0.0392531	0.00634752	-0.0114687	0.101608	-0.0287437	0.0276763	0.0413476	0.034445	-0.0170874	0.0236121	0.0548196	0.0428838	0.0211614	0.0613056
0.0577653	0.0171366	0.00697811	0.0101142	0.0588309	0.0464489	0.114396	0.0066669	-0.00147241	-0.0269488	0.0405636	-0.0196287	0.0169454	0.027621	0.0647213	0.0345262	0.00433439	-0.01807	0.0021937	-0.0113664	0.0134169	0.0278937	0.0653526	0.0579983	0.0815038	-0.0204004	0.0622853	0.00966206	0.0428952	0.0697457	0.0598835	0.0160158	0.0450382	-0.00904275	-0.00172514	0.00569376	-0.0020174	-0.0203888	0.0193992	0.0170576	0.0683974	0.0162939	0.0162084	0.0413525	0.0219419	0.0475854	-0.00218106	0.0366806	0.0339272	0.0208186
-0.00712184	0.0882883	0.108639	-0.0121106	0.00715607	0.0598009	0.00759466	0.0597098	0.0554543	0.0401162	0.124544	0.0470427	0.0491175	0.040402	0.0595796	-0.0254543	0.0564656	0.0809333	0.0998955	0.039906	-0.000284302	0.0437521	-0.0188927	-0.00101155	0.0176966	-0.0129403	0.0413737	0.0510264	0.0121969	0.00475299	0.0408688	0.122349	-0.0549355	0.0342548	-0.0107167	-0.0258746	0.031633	0.0888259	0.0554545	0.0208641	0.00674716	0.061663	0.0671887	0.0436088	0.0523743	0.0945388	-0.0205377	0.0772937	0.065527	0.0553597
0.00869634	0.042837	0.0303802	0.00835747	0.0155589	0.00892461	0.0524842	0.135627	0.0652414	0.0587662	0.0214446	0.0353071	0.0315163	0.00373264	0.0705185	0.0204129	0.104486	-0.00189822	0.0365196	0.0285963	0.0455007	0.110589	0.0741704	0.00311568	0.0966348	-0.00750498	0.0624619	0.0725838	-0.0252194	0.0559342	-0.0120789	0.0541303	-0.0110212	0.00830194	0.00581325	0.0257217	-0.00242172	0.0127749	0.0407537	0.0184928	0.0611409	0.00279204	-0.00843106	0.0419431	0.024525	-0.00811018	0.05391	0.0356522	0.00734487	0.0467498
0.0296056	0.0886898	0.0184794	0.0329554	0.0522886	-0.00680978	0.028007	0.104821	0.0830161	0.0767268	-0.0172633	-0.0121427	0.0970186	0.00931759	-0.0119492	0.0544886	0.0444871	0.076247	0.0722689	0.0597331	0.0741865	0.0467103	-0.0162553	0.0589616	0.0552721	0.0195825	0.10583	0.0317547	0.108176	0.0146587	-0.00812027	0.00688944	0.0701724	0.0341201	0.0622664	0.0678879	0.0860694	0.0728709	0.0181007	0.104714	0.0360544	0.0848249	0.00840643	0.0646767	0.052486	0.025059	0.0729944	0.0801485	-0.0181507	0.0849855
0.0370543	0.0489702	0.07608	0.0859875	0.0103779	0.099962	0.0137008	0.11311	0.0426286	0.048842	0.0225904	0.0332482	0.030587	-0.0167595	0.0384684	0.015814	0.0284366	0.0331513	0.0863196	-0.0283265	0.0509887	0.0982596	-0.0507212	0.0414482	0.0764839	0.0730212	0.0624425	-0.0067034	0.102144	0.0444613	-0.0166259	0.0655331	0.0589138	0.0590263	0.0698387	0.0377929	0.101395	0.058047	0.0448502	0.076709	0.0320584	0.0421176	0.0673555	0.0436562	0.00468166	0.0138278	0.0401813	0.0207251	0.101021	0.114144
[truncated: 50 more columns]

## Sheet: Disc SVR,CT,TLBX
0.509247	0.589903	0.587672	0.41092	0.693455	0.551368	0.633014	0.616403	0.684339	0.557921	0.362264	0.735364	0.693646	0.746564	0.716148	0.593667	0.603556	0.764218	0.634925	0.736022	0.82154	0.612268	0.643493	0.732821	0.641703	0.745416	0.650111	0.564869	0.710908	0.796706	0.547848	0.493834	0.388795	0.500992	0.588449	0.648901	0.827329	0.392778	0.594072	0.609621	0.597696	0.522573	0.894961	0.171706	0.534854	0.714834	0.623628	0.381982	0.249273	0.572052
0.539059	0.801983	0.616575	0.624305	0.415861	0.428868	0.390036	0.659006	0.658205	0.734782	0.729281	0.631386	0.412418	0.640069	0.669119	0.555086	0.816856	0.718069	0.63563	0.614819	0.597034	0.537876	0.41269	0.624885	0.663443	0.717069	0.527215	0.689651	0.490231	0.450899	0.501078	0.655492	0.63185	0.655457	0.559628	0.630909	0.514247	0.563665	0.634522	0.543938	0.772776	0.658926	0.61888	0.54394	0.59887	0.61075	0.673561	0.561196	0.274863	0.34751
0.604637	0.690971	0.512096	0.479366	0.711566	0.644443	0.590036	0.653559	0.648562	0.56061	0.494627	0.561482	0.656017	0.706034	0.559854	0.617475	0.637154	0.557983	0.567311	0.723497	0.693897	0.627431	0.750988	0.690383	0.741682	0.499019	0.735012	0.607353	0.79329	0.700904	0.549574	0.718005	0.487151	0.473181	0.673837	0.565509	0.445194	0.726662	0.60951	0.712856	0.271727	0.612185	0.720451	0.548896	0.439498	0.534901	0.543643	0.671172	0.628587	0.534248
0.716178	0.573468	0.528163	0.530542	0.442946	0.662336	0.657109	0.602442	0.495935	0.706314	0.609067	0.555156	0.61762	0.727336	0.439935	0.574039	0.310098	0.453737	0.647748	0.692124	0.752409	0.714094	0.639766	0.712235	0.631906	0.618717	0.771937	0.668916	0.737184	0.383717	0.626567	0.452707	0.53506	0.618947	0.560991	0.525712	0.546783	0.670697	0.529593	0.538939	0.800221	0.565006	0.633369	0.551442	0.551131	0.618856	0.739386	0.722584	0.699341	0.403324
0.760853	0.574544	0.569292	0.527279	0.729529	0.526709	0.537061	0.540229	0.604552	0.530692	0.539756	0.514315	0.490389	0.494463	0.553119	0.77933	0.62749	0.318288	0.625495	0.695621	0.670518	0.6134	0.541047	0.746271	0.626081	0.611219	0.672075	0.59063	0.624218	0.598747	0.62806	0.707575	0.595269	0.667418	0.491389	0.580527	0.672294	0.639514	0.438581	0.542493	0.651679	0.674204	0.614513	0.44256	0.529771	0.625902	0.642823	0.654918	0.702052	0.583618
0.528201	0.631526	0.689217	0.503796	0.598542	0.569035	0.627688	0.575855	0.690289	0.675693	0.624895	0.49452	0.412985	0.587537	0.645887	0.708779	0.555096	0.537972	0.735999	0.582574	0.686814	0.53747	0.690134	0.709613	0.657731	0.515787	0.638504	0.717795	0.566672	0.44915	0.495454	0.553135	0.716035	0.556254	0.476631	0.528596	0.649848	0.547413	0.65295	0.551827	0.506853	0.524873	0.581322	0.504488	0.502966	0.601577	0.656861	0.6133	0.619968	0.464501
0.589177	0.626753	0.589974	0.63073	0.531758	0.601138	0.554473	0.641685	0.627236	0.46173	0.637777	0.614664	0.587089	0.638323	0.682158	0.595493	0.598155	0.522425	0.542847	0.622958	0.55553	0.583325	0.680339	0.548559	0.525921	0.507191	0.639744	0.637884	0.622067	0.597717	0.584409	0.616373	0.680914	0.488888	0.516554	0.506872	0.496223	0.658438	0.587349	0.508101	0.606292	0.599732	0.656857	0.59787	0.495808	0.564577	0.526851	0.483448	0.621124	0.575551
0.517393	0.606445	0.511437	0.579549	0.602344	0.531499	0.492814	0.519751	0.618142	0.592405	0.623948	0.717501	0.609186	0.596823	0.561964	0.584895	0.546621	0.565697	0.58532	0.521549	0.478248	0.597647	0.486278	0.562176	0.560327	0.567861	0.500436	0.610384	0.641052	0.605502	0.520228	0.647275	0.586578	0.545226	0.500576	0.60965	0.599131	0.550091	0.566842	0.579869	0.621831	0.569265	0.61426	0.544564	0.536365	0.548008	0.573906	0.608724	0.563299	0.566789
0.593072	0.628461	0.663182	0.521474	0.52425	0.576277	0.538688	0.505606	0.627236	0.518681	0.604411	0.495287	0.586357	0.591261	0.636523	0.645423	0.591571	0.583281	0.559912	0.633471	0.570116	0.565963	0.536526	0.587767	0.599699	0.666547	0.599259	0.510892	0.537654	0.62908	0.543445	0.581328	0.464185	0.57471	0.684371	0.676869	0.59544	0.522114	0.497633	0.642855	0.625992	0.544232	0.664148	0.644365	0.548151	0.627059	0.585217	0.53411	0.631862	0.505326
0.620294	0.513328	0.672003	0.550636	0.641259	0.567926	0.598859	0.598541	0.600822	0.589255	0.601833	0.596946	0.56515	0.602366	0.607287	0.606045	0.592544	0.608662	0.61498	0.606981	0.564327	0.514417	0.596228	0.624543	0.49272	0.590113	0.599932	0.625255	0.540697	0.606664	0.573317	0.565779	0.565483	0.532416	0.581243	0.558158	0.592555	0.530347	0.570173	0.551947	0.596292	0.57088	0.568695	0.551256	0.528058	0.588423	0.652506	0.566273	0.595768	0.561611
0.561528	0.565754	0.60402	0.56127	0.601484	0.598662	0.554434	0.633332	0.52484	0.569919	0.615313	0.568305	0.552626	0.573381	0.572901	0.598415	0.560036	0.583429	0.608301	0.59831	0.62448	0.615634	0.606389	0.602584	0.639821	0.596501	0.534499	0.641013	0.631472	0.525355	0.612281	0.604581	0.578142	0.584098	0.491545	0.590191	0.546888	0.577007	0.65617	0.601432	0.567883	0.569675	0.551783	0.462828	0.607172	0.627739	0.573806	0.613709	0.611735	0.592475
0.655532	0.516233	0.608659	0.546515	0.515667	0.586638	0.604853	0.564303	0.520477	0.618703	0.571749	0.551974	0.551244	0.583511	0.600874	0.563525	0.563159	0.538156	0.626335	0.581412	0.614195	0.586176	0.635095	0.597737	0.582448	0.551576	0.607365	0.614015	0.609891	0.582152	0.590918	0.59062	0.555444	0.590804	0.537234	0.596671	0.61141	0.627922	0.579732	0.613556	0.539543	0.639062	0.540796	0.572494	0.597343	0.63169	0.540489	0.575606	0.540269	0.5694
0.51534	0.583142	0.54894	0.609749	0.566057	0.550369	0.556652	0.558307	0.57799	0.584509	0.547537	0.560785	0.584068	0.576561	0.588489	0.560318	0.584471	0.612082	0.560495	0.597911	0.566513	0.636441	0.576507	0.526003	0.603941	0.550234	0.530948	0.540127	0.560131	0.546823	0.564995	0.635585	0.556264	0.529703	0.624765	0.534437	0.555175	0.616158	0.55485	0.531226	0.573967	0.573999	0.56183	0.655725	0.578186	0.60267	0.563781	0.58647	0.566537	0.583748
0.580134	0.57548	0.603167	0.561771	0.561682	0.562097	0.526375	0.576688	0.524223	0.568171	0.589387	0.540713	0.516211	0.543813	0.529247	0.545126	0.594063	0.565313	0.566403	0.538834	0.622804	0.592146	0.52544	0.590598	0.541696	0.551184	0.551528	0.574117	0.531381	0.538249	0.558651	0.620634	0.625131	0.559161	0.56975	0.603836	0.556269	0.548585	0.552335	0.567841	0.573582	0.594145	0.525345	0.530032	0.551182	0.554182	0.59615	0.547209	0.621814	0.516928
0.54802	0.576228	0.52656	0.605013	0.545585	0.53851	0.550411	0.581886	0.578572	0.547837	0.543059	0.534514	0.554833	0.544493	0.556719	0.577227	0.595481	0.583726	0.550659	0.552739	0.570848	0.602963	0.564996	0.5192	0.539917	0.548792	0.611582	0.553422	0.57046	0.571144	0.519343	0.546837	0.578776	0.535957	0.551417	0.52068	0.549534	0.559987	0.583015	0.510373	0.519484	0.587413	0.58543	0.573044	0.554836	0.587889	0.548489	0.533959	0.550419	0.534901
0.563162	0.540044	0.557992	0.512821	0.515813	0.523378	0.565179	0.578271	0.528032	0.532067	0.517794	0.538121	0.559719	0.56778	0.569283	0.562327	0.545923	0.502464	0.539356	0.573818	0.502062	0.55922	0.577263	0.529716	0.595596	0.569482	0.520558	0.548669	0.553144	0.554968	0.549524	0.547032	0.585721	0.555668	0.567944	0.532458	0.530527	0.589924	0.555261	0.543386	0.536303	0.602917	0.549367	0.528443	0.54776	0.539207	0.550669	0.568585	0.595193	0.521259
[truncated: 50 more columns]

## Sheet: Rep SVR,CT,TLBX
-0.0200308	0.0451333	0.0457253	0.0905703	-0.0222419	-0.0022685	0.0883864	0.0667902	-0.00547882	0.0403194	0.0385399	-0.0324211	0.104753	0.102547	0.0670527	0.0634197	0.00555588	0.0204002	0.0713457	0.142225	0.105489	0.0350199	-0.0127327	0.0480357	0.049229	0.108885	0.0363695	0.0142287	0.0405683	-0.0243054	-0.00602359	0.0758877	0.01581	0.0072395	0.0662595	0.0320098	0.0424579	0.0806212	0.0561299	0.03079	0.0932136	0.0547775	0.135953	0.0252034	0.059079	0.0819812	-0.0103146	0.0984167	0.0726368	0.00944911
0.0385327	0.0407275	0.0106398	0.0135258	0.050016	0.0702882	-0.00605711	0.114368	0.0236241	0.0784101	0.0101509	0.0099283	0.00880288	0.0133287	0.101162	-0.00354091	0.0774104	0.125416	0.0803401	0.00353301	0.0451766	0.0866329	0.0787761	0.0744627	0.0199824	0.0662207	0.0395837	0.020767	0.0264503	-0.0335501	0.0869737	0.0747158	0.0658776	0.0548739	0.0959549	0.180548	0.0685954	0.0492087	0.0407393	0.0308838	0.0149887	0.0720544	0.13782	0.0865777	0.0631508	0.0210597	0.0595406	0.0600973	0.0838671	-0.056019
0.121665	0.070626	0.0570937	0.116593	0.0960985	-0.0209092	0.0128821	0.100916	-0.0243202	0.0504809	0.080776	0.105773	0.0415172	0.116369	-0.00182971	0.05937	0.136402	0.0127633	0.0868818	0.127054	0.0489584	0.00586953	0.0917731	0.0112536	0.095427	-0.0194335	0.00377907	0.0829354	0.0732497	0.106347	0.0799618	0.0296982	0.117959	0.0915573	0.0779531	0.0512341	0.0123525	0.0652807	0.09637	0.0298601	0.0282725	0.0830851	0.0426958	0.0576408	0.0279512	0.0060663	0.0751	0.0234132	0.0393382	0.0438026
0.0385886	0.14579	0.0487599	0.0850158	0.047705	0.12493	0.122018	0.131325	0.0626464	0.0628097	0.128989	0.124809	0.0128511	0.0882377	0.104297	0.0543453	0.0707873	0.0563379	0.119088	0.0939231	0.0744109	0.0536174	0.115362	0.131121	0.0963503	-0.0127967	0.0759048	0.0437101	0.161506	0.0977589	0.0704512	0.12007	0.0854617	0.0124294	0.130074	0.0282974	0.0375681	0.12281	0.15705	0.0715673	0.172174	0.143691	0.07714	0.0322762	0.0323277	0.0647173	0.126344	0.0508727	0.0820267	0.0701522
0.174108	0.0710582	0.135794	0.138007	0.0879787	0.0860679	0.0790176	0.00881022	0.153477	0.0708144	0.118659	0.0887696	0.0223107	0.129896	0.155955	0.165326	0.0934685	0.141924	0.070368	0.078592	0.0693415	0.116211	0.0155799	0.124952	0.0748607	0.0482207	0.144147	0.127952	0.128377	0.118949	0.0881346	0.0855475	0.136198	0.0642237	0.0297554	0.0720826	0.0906694	0.0606332	0.0661641	0.0645678	0.0650919	0.156686	-0.0164975	0.0680547	0.0663368	0.109747	0.0968537	0.109826	0.137291	0.143427
0.110758	0.101875	0.149508	0.198343	0.139842	0.0786447	0.0984032	0.09056	0.141003	0.110625	0.114987	0.15254	-0.075002	0.0653209	0.0445448	0.0271587	0.128031	0.125898	0.189379	0.167759	0.109575	0.0707499	0.142218	0.10268	0.118674	0.106329	0.132859	0.178136	0.133462	0.12581	0.0497515	0.0952208	0.0925376	0.0680376	0.112745	0.105516	0.157889	0.178311	0.108522	0.0932501	0.0528945	0.12315	0.076641	0.102202	0.152949	0.110926	0.134426	0.0954321	0.122209	0.0369308
0.143414	-0.00172353	0.135592	0.122955	0.104636	0.13491	0.158032	0.0804226	0.104666	0.108132	0.133023	0.124916	0.179285	0.131104	0.177905	0.125838	0.157836	0.118665	0.13895	0.168562	0.08743	0.159021	0.140333	0.152529	0.123318	0.136982	0.120809	0.123146	0.121973	0.200918	0.176097	0.129673	0.102658	0.146525	0.0567392	0.124035	0.0970689	0.080393	0.103152	0.153551	0.196114	0.0640482	0.179996	0.164855	0.139289	0.120227	0.17478	0.13825	0.10114	0.11206
0.165636	0.182324	0.132112	0.150038	0.147834	0.147613	0.208651	0.160969	0.135862	0.100999	0.175967	0.125911	0.112451	0.126059	0.126952	0.129838	0.125751	0.165804	0.139207	0.125017	0.0859334	0.19328	0.160027	0.087109	0.156521	0.0851836	0.100305	0.0907422	0.146917	0.166599	0.0878198	0.123143	0.163946	0.128293	0.1535	0.0699166	0.112841	0.146818	0.131249	0.167386	0.154397	0.114343	0.138915	0.197419	0.153321	0.150256	0.137058	0.150398	0.126591	0.157318
0.15796	0.129701	0.166332	0.122725	0.150675	0.154423	0.187738	0.127734	0.163771	0.157063	0.0896774	0.0996823	0.15749	0.162358	0.192784	0.147629	0.144164	0.154492	0.131983	0.140413	0.145526	0.10412	0.077729	0.154547	0.127648	0.181876	0.171334	0.129597	0.120974	0.193406	0.113864	0.199578	0.134341	0.116003	0.133389	0.117171	0.187514	0.148441	0.136412	0.11851	0.172072	0.156993	0.152423	0.108372	0.149394	0.169791	0.100874	0.157319	0.187543	0.155197
0.126928	0.161883	0.152505	0.151609	0.179811	0.13691	0.180558	0.172632	0.19981	0.149356	0.153394	0.185753	0.188448	0.115548	0.158134	0.13718	0.152571	0.130202	0.136762	0.145763	0.159348	0.17412	0.140518	0.126946	0.130347	0.119427	0.180502	0.162816	0.201218	0.193581	0.141227	0.165466	0.155202	0.177547	0.121399	0.138909	0.0939877	0.210677	0.154777	0.139281	0.205745	0.163845	0.126057	0.160501	0.143102	0.188827	0.141118	0.18301	0.198567	0.18508
0.148734	0.161477	0.207206	0.166166	0.179514	0.184452	0.208829	0.148076	0.0909066	0.1725	0.147458	0.162773	0.179199	0.179296	0.171478	0.146608	0.095304	0.166788	0.21011	0.225658	0.138453	0.206266	0.187998	0.194021	0.144519	0.192633	0.219275	0.22307	0.204815	0.152611	0.15394	0.164729	0.120696	0.136806	0.200304	0.126482	0.120802	0.0857597	0.11332	0.186386	0.171111	0.179809	0.155057	0.164042	0.149869	0.201513	0.152192	0.194776	0.163131	0.12762
0.220451	0.171404	0.203583	0.163481	0.167178	0.183355	0.177569	0.157113	0.182063	0.251223	0.200758	0.171356	0.233777	0.187658	0.192502	0.209	0.203163	0.16484	0.188344	0.211971	0.228337	0.162057	0.198072	0.133949	0.204525	0.182531	0.19909	0.20619	0.17292	0.182598	0.159466	0.218878	0.160509	0.164917	0.156457	0.219461	0.147717	0.168082	0.150492	0.204677	0.177049	0.178343	0.16842	0.175627	0.170211	0.169318	0.211621	0.137865	0.187249	0.150136
0.143596	0.157208	0.175091	0.170377	0.222941	0.147699	0.196012	0.180368	0.180042	0.153857	0.221541	0.184608	0.224391	0.172767	0.208964	0.19626	0.205626	0.216313	0.131863	0.161784	0.191156	0.215594	0.180339	0.181261	0.169136	0.160905	0.152508	0.187797	0.187237	0.172084	0.188776	0.235384	0.211364	0.159547	0.221655	0.146537	0.161953	0.203485	0.165717	0.159781	0.143353	0.214426	0.199535	0.169236	0.175787	0.218265	0.227539	0.178821	0.194112	0.186018
0.177621	0.168555	0.223235	0.194394	0.193868	0.167946	0.167368	0.200168	0.206611	0.200727	0.250678	0.174393	0.185945	0.199292	0.187124	0.204353	0.162468	0.179782	0.208229	0.189515	0.188949	0.164771	0.177613	0.214071	0.158507	0.18817	0.203225	0.115058	0.188447	0.214148	0.211535	0.213457	0.191652	0.17437	0.183096	0.204306	0.184699	0.180469	0.194635	0.183019	0.165809	0.232315	0.207877	0.217225	0.207008	0.169538	0.204523	0.216391	0.19501	0.168831
0.192308	0.19896	0.191534	0.199306	0.163744	0.18627	0.209386	0.2068	0.208901	0.2141	0.16656	0.172352	0.196569	0.208342	0.220162	0.1895	0.200759	0.231915	0.20542	0.198264	0.193252	0.210535	0.170058	0.243748	0.189607	0.202747	0.193306	0.151076	0.200762	0.185743	0.187263	0.167564	0.209235	0.196499	0.185049	0.193397	0.213147	0.201158	0.208538	0.16709	0.191478	0.162365	0.227736	0.212045	0.200534	0.161702	0.178873	0.184481	0.211821	0.210308
0.227933	0.195374	0.207277	0.201069	0.191947	0.192403	0.217741	0.203698	0.177058	0.176269	0.192148	0.189409	0.236081	0.200568	0.242397	0.20319	0.154176	0.201097	0.225723	0.216636	0.208225	0.16522	0.184005	0.228107	0.222394	0.208526	0.228898	0.206094	0.171837	0.205554	0.212157	0.164749	0.20582	0.206731	0.212904	0.183719	0.186688	0.173163	0.20222	0.170333	0.205571	0.194918	0.19368	0.201152	0.224862	0.22701	0.183471	0.236384	0.204886	0.19456
[truncated: 50 more columns]

[truncated: 7 more sheets: Disc SVR,CT,CBCL, Rep SVR,CT,CBCL, Disc SVR,RSFC,TLBX, Rep SVR,RSFC,TLBX, Disc SVR,RSFC,CBCL, Rep SVR,RSFC,CBCL, Panel f]
